# Supplementary material for: Mouse spermatozoa with higher fertilization rates have thinner nuclei
Source: PeerJ. 2017 Oct 12;5:e3913. doi: 10.7717/peerj.3913 (PMC5641427; doi:10.7717/peerj.3913)
Supplement: Data S1 [file peerj-05-3913-s002.xlsx]

## Sheet: B6Ncaput
caput1 100 100 100 100 0 1 2 2 2 3 3 2 3 3 3 2 3 3 2 2 2 2 3 2 2 2 2 2 2 2 2 2 2 2 2 2 2 2 2 3 2 2 2 2 2 3 2 2 2 2 2 2 2 3 2 2 2 2 3 2 2 2 3 2 2 2 2 2 2 2 3 2 2 2 2 2 3 2 2 3 2 3 3 3 4 3 4 3 4 4 3 4 3 3 3 3 3 2 3 2 3 2 3 3 3 4 3 3 4 4 4 4 5 4 4 5 4 4 5 4 4 4 5 4 5 4 5 5 6 5 5 4 5 5 5 5 5 5 6 6 5 6 6 6 6 6 6 6 6 6 6 6 6 6 6 6 6 6 7 6 6 7 6 6 6 6 7 6 6 7 6 7 6 7 6 6 7 6 7 7 6 6 7 6 7 7 6 7 7 6 7 7 …
caput3 100 100 100 100 7 2 2 2 1 1 0 0 7 6 1 1 0 2 1 2 1 0 2 1 1 1 3 1 1 1 0 1 1 2 1 2 1 1 0 1 2 2 2 2 1 1 0 2 1 1 1 2 1 0 0 1 1 1 2 2 1 1 0 2 1 1 1 2 1 2 1 1 1 1 1 1 2 1 1 1 2 2 1 2 2 2 2 3 3 2 3 3 3 2 3 3 3 2 3 3 1 3 2 2 2 2 2 2 1 2 2 1 2 2 2 2 2 2 1 2 2 2 2 2 2 2 3 2 3 2 2 3 4 3 3 4 4 4 4 3 4 4 3 4 3 4 3 4 4 4 4 4 4 3 3 4 4 3 3 4 4 4 4 4 3 3 4 4 4 4 3 4 5 4 3 4 3 4 6 5 4 5 4 4 4 4 4 3 5 5 4 5 …
caput3-2 100 100 100 100 0 1 1 7 0 0 0 1 0 7 1 0 1 2 1 1 1 2 2 2 2 1 2 2 2 2 1 3 1 2 2 2 2 2 1 2 2 2 2 2 2 1 0 0 2 2 2 1 1 1 2 1 0 0 1 0 1 0 0 1 0 1 0 0 0 2 2 1 1 1 2 2 1 2 1 2 2 2 2 2 2 2 2 2 2 2 2 2 2 2 3 2 1 2 2 2 1 2 3 3 2 2 1 3 3 3 1 3 2 2 2 2 3 2 2 3 2 2 3 2 2 2 2 3 2 2 2 2 2 2 2 3 3 3 2 3 2 2 2 2 3 3 2 3 3 2 2 2 2 2 2 2 3 2 2 2 1 0 2 2 1 0 0 1 2 1 2 1 3 4 6 6 5 4 3 2 2 4 6 5 5 5 4 4 4 4 4 …
caput3-3 100 100 100 100 0 1 1 2 1 2 2 1 2 2 1 1 1 0 1 0 0 0 0 0 0 0 0 0 0 1 1 1 2 1 1 1 1 2 1 2 2 1 1 2 1 2 1 2 1 2 1 2 2 1 2 1 1 2 1 2 1 2 1 2 1 2 1 1 1 2 2 1 1 2 2 1 2 1 2 1 2 1 2 1 2 2 1 2 2 2 2 2 1 2 2 1 0 2 1 1 1 0 2 1 1 1 1 1 2 1 3 3 2 1 2 3 3 3 2 3 4 4 3 4 4 4 3 3 4 4 4 4 5 4 5 5 5 4 4 4 5 5 4 5 4 5 4 5 5 4 4 4 5 5 5 5 4 4 5 4 5 5 5 5 4 4 5 4 4 5 6 6 5 4 4 5 5 5 5 5 6 5 5 4 4 5 5 5 5 6 5 …
caput3-4 100 100 100 100 0 1 1 0 1 1 0 7 0 1 1 0 0 1 0 1 0 0 0 2 1 1 1 0 2 2 2 1 0 0 1 1 0 2 1 0 1 1 2 1 2 2 1 2 2 2 2 2 2 2 2 2 2 1 2 2 2 2 2 2 3 2 2 2 2 2 3 2 3 2 2 2 3 2 3 3 2 1 3 4 3 2 1 2 3 4 3 2 2 2 2 3 3 3 2 2 3 2 2 4 3 3 2 3 2 3 3 2 3 2 2 3 3 3 2 3 3 3 3 2 2 4 4 3 3 2 2 3 4 3 3 4 3 2 2 3 3 4 3 3 3 2 4 3 3 3 3 4 3 2 4 4 3 4 3 3 4 4 4 4 4 3 4 3 4 5 5 3 6 6 7 6 7 7 6 7 6 6 6 6 7 6 7 7 6 6 7 …
caput4 100 100 100 100 7 1 0 1 0 0 0 1 0 0 0 0 0 0 0 3 2 2 2 1 2 4 3 3 3 3 2 3 4 3 3 2 3 2 2 4 3 2 3 2 2 1 2 2 2 2 2 3 2 2 2 2 3 2 2 2 2 3 2 2 2 2 3 2 2 2 2 2 1 2 2 2 3 2 2 2 2 2 2 3 2 2 2 2 2 2 2 2 2 2 3 2 1 2 2 2 2 2 2 2 3 2 1 2 3 2 3 2 2 1 3 3 4 3 2 2 4 5 4 3 4 3 3 4 3 4 4 4 4 3 3 4 3 4 3 2 4 3 4 3 2 4 3 3 2 3 4 3 3 2 4 4 4 3 4 4 4 4 3 4 4 5 6 6 6 5 4 3 4 4 5 4 4 6 5 4 5 5 5 5 5 5 5 6 5 6 5 6 …
caput4-2 100 100 100 100 0 1 0 0 0 0 0 1 7 0 0 1 1 0 1 2 1 0 1 1 1 0 1 2 1 1 1 1 1 1 1 2 1 1 2 1 1 1 1 2 1 1 0 2 3 1 1 1 2 2 1 1 1 1 1 1 1 2 2 1 2 1 1 2 2 1 2 2 1 2 2 1 2 1 1 2 2 2 2 2 1 2 2 2 1 2 2 2 3 2 1 2 2 2 1 2 2 2 2 2 2 2 3 2 2 2 2 2 2 2 2 2 3 3 1 2 3 2 3 2 2 2 2 2 3 3 3 2 2 2 3 2 3 3 3 2 2 2 4 3 4 4 3 3 3 4 4 3 2 3 3 2 3 2 4 4 4 4 4 3 4 4 4 4 4 4 3 4 3 3 3 4 3 4 4 5 4 4 4 4 4 4 5 5 5 5 6 …
caput5 100 100 100 100 7 1 0 0 1 2 2 1 1 0 2 1 0 1 1 1 1 1 0 1 0 0 1 0 0 1 1 0 0 1 1 1 0 1 1 1 2 1 1 0 1 0 1 2 1 2 1 1 1 1 1 0 1 1 0 1 2 1 1 1 1 2 1 0 1 1 1 1 1 2 1 1 2 2 1 2 2 3 3 2 3 2 2 2 2 3 3 1 2 1 2 2 2 1 2 2 2 3 2 1 2 3 2 2 2 3 5 3 3 3 4 5 3 4 3 4 4 4 3 4 4 4 4 4 4 4 5 5 4 4 5 5 3 5 5 5 4 4 4 4 5 4 5 4 3 5 5 5 4 5 5 5 4 5 6 5 6 5 5 6 5 5 6 6 5 5 6 5 4 6 5 6 5 5 6 6 5 6 6 5 6 5 5 6 6 5 6 5 …
caput5-2 100 100 100 100 0 1 0 0 0 1 0 0 0 1 0 0 0 7 0 1 0 0 0 1 0 0 0 1 0 0 0 0 0 1 0 7 0 1 1 0 1 0 1 0 0 0 0 1 0 1 1 1 0 0 1 0 0 1 1 3 2 1 0 0 0 1 2 2 2 2 4 3 3 4 3 3 1 1 0 7 7 7 0 0 2 2 2 1 3 4 6 5 4 3 2 4 4 4 4 4 4 3 3 1 0 4 4 3 4 4 3 4 4 4 3 4 3 4 3 2 3 2 4 4 4 4 3 3 4 4 5 4 3 3 5 3 2 3 3 4 4 4 4 5 4 3 2 3 3 2 4 4 3 4 4 5 3 3 3 4 3 3 2 4 4 3 4 3 3 4 5 4 3 4 3 2 4 3 2 4 4 3 3 2 4 5 4 4 4 4 5 …
caput5-3 100 100 100 100 7 1 0 0 0 0 1 0 0 7 0 1 0 1 0 7 0 1 0 0 0 1 1 0 0 0 1 0 0 0 0 1 0 1 1 1 0 1 1 0 0 0 0 2 1 1 0 1 0 1 1 1 1 0 0 0 1 2 1 0 1 1 1 2 1 0 1 1 1 0 1 0 1 1 2 2 2 1 1 0 2 1 2 1 2 2 2 2 2 1 2 2 4 4 3 3 4 5 5 6 5 3 3 4 3 4 4 4 4 4 4 4 5 4 3 2 4 4 3 3 4 5 4 3 4 4 3 4 4 4 4 3 3 4 4 4 4 4 3 3 4 5 4 3 4 3 4 4 4 3 4 4 4 4 4 5 3 4 4 4 3 4 4 3 4 5 3 4 3 4 4 4 4 4 4 3 4 4 5 4 4 4 4 5 4 5 5 …
caput5-4 100 100 100 100 7 1 0 1 7 0 0 0 0 1 0 0 0 0 1 0 1 0 0 0 0 0 1 0 1 0 1 1 1 1 0 0 1 0 1 1 1 1 2 1 1 2 3 2 1 0 1 0 4 4 3 4 4 3 3 2 4 4 4 4 4 4 3 3 2 3 4 4 3 3 4 3 2 2 2 4 3 4 4 3 4 3 2 3 3 2 4 4 3 3 2 2 4 3 3 2 2 5 3 3 3 4 3 2 4 4 3 2 4 4 4 3 4 3 3 4 3 3 2 2 4 4 4 3 3 3 2 3 3 3 4 4 3 4 4 4 4 3 4 4 4 4 4 4 4 5 4 4 6 5 4 4 4 5 4 5 4 5 5 4 4 3 3 4 5 4 5 4 4 4 5 4 4 4 6 5 5 4 6 5 4 4 6 0 0 7 6 …
caput5-5 100 100 100 100 0 1 1 0 1 2 1 1 2 2 2 2 1 0 1 2 2 2 1 7 0 2 4 3 2 2 2 1 1 1 1 3 3 2 1 2 2 2 1 2 3 2 1 2 3 3 2 2 2 2 2 2 4 4 3 2 2 2 2 3 2 2 2 3 3 3 3 2 3 2 2 2 4 4 3 2 3 2 3 3 3 3 3 3 3 3 3 2 2 2 4 4 3 3 3 3 4 3 3 3 2 2 3 4 4 4 4 4 3 3 4 3 4 3 4 4 3 3 4 5 4 3 4 4 4 3 4 3 4 4 4 4 4 4 4 3 5 4 4 3 4 4 4 5 4 4 4 4 3 4 5 5 4 5 4 4 6 5 6 7 6 6 6 0 1 1 0 7 6 5 4 6 6 7 0 0 7 6 6 6 7 7 6 7 7 6 6 …
caput7 100 100 100 100 0 1 0 0 0 1 0 0 0 0 0 1 0 1 0 0 0 1 1 7 0 0 0 1 0 2 1 0 0 0 1 0 0 0 1 1 0 1 2 1 1 0 1 0 1 0 1 1 1 1 1 0 2 1 1 2 2 1 2 1 2 1 3 2 2 3 3 3 3 4 5 4 4 4 4 3 4 3 4 4 4 4 3 4 4 4 3 3 4 3 4 4 4 3 3 4 3 3 4 4 4 3 4 3 4 4 3 4 4 3 4 3 4 4 3 4 3 3 4 3 4 4 3 4 4 4 3 3 4 3 4 3 4 4 3 4 4 4 3 4 4 4 4 3 4 5 4 5 4 5 5 5 5 5 4 5 4 5 4 5 4 4 4 4 4 4 5 4 5 4 5 5 6 5 5 6 6 6 7 6 5 4 6 7 6 6 6 7 …
caput11 100 100 100 100 0 1 2 1 2 2 2 2 2 1 2 2 1 2 1 2 2 1 2 1 2 2 1 1 1 1 1 2 1 1 1 1 0 2 1 1 1 1 1 1 1 2 1 1 1 1 2 1 1 2 1 2 1 2 1 2 1 2 1 1 2 2 2 1 2 1 2 2 1 2 3 2 1 2 2 2 3 2 3 2 3 2 4 3 2 3 3 3 2 3 3 2 2 3 2 2 2 3 3 3 3 2 4 3 3 4 3 4 4 4 4 4 4 4 4 4 4 4 4 4 4 4 4 4 4 4 4 4 5 4 4 5 4 5 5 4 4 5 5 5 4 5 4 5 4 5 4 6 5 6 5 6 6 6 6 6 5 6 5 6 6 6 6 5 6 6 6 6 6 6 5 6 6 6 6 6 6 6 6 6 6 5 6 6 7 6 6 6…
caput12 100 100 100 100 0 1 0 0 0 0 0 0 0 0 0 1 0 0 0 0 1 0 1 0 0 1 0 1 1 0 1 0 0 1 1 2 3 3 4 3 3 3 4 3 2 4 3 4 3 3 3 3 3 3 3 2 2 3 2 3 2 2 3 2 3 2 3 2 3 2 2 3 3 2 3 2 3 2 3 2 3 3 2 3 2 3 3 2 3 2 3 3 3 3 2 3 2 3 3 2 3 3 2 3 3 3 2 3 2 3 3 3 2 3 3 3 3 3 3 3 4 3 4 4 4 4 4 4 4 4 5 4 4 5 4 5 4 5 4 5 4 4 4 4 5 4 4 4 5 4 5 4 4 4 5 4 4 5 4 5 4 5 5 4 4 4 5 5 6 5 6 5 6 5 6 5 6 6 6 6 6 6 6 6 5 6 6 6 6 6 6 6…
caput13 100 100 100 100 0 2 2 2 1 2 2 2 2 2 2 2 2 2 1 2 2 1 2 2 1 2 1 1 0 1 0 1 0 1 0 1 0 0 1 0 1 0 1 0 0 1 0 1 0 0 0 1 0 0 0 0 0 1 0 0 0 0 0 0 1 0 7 0 0 0 0 0 0 0 1 0 0 1 1 1 2 1 2 2 1 2 2 2 2 2 2 2 2 1 2 2 2 3 2 2 2 3 2 2 3 2 3 2 3 2 3 3 3 3 3 3 4 3 3 4 3 4 3 3 4 3 4 4 3 4 3 4 4 3 4 4 3 4 3 4 4 4 3 4 4 4 4 4 4 4 5 4 5 4 5 4 5 4 5 4 5 4 5 4 5 5 5 4 5 4 5 6 5 4 6 5 5 5 5 5 5 6 6 5 5 4 5 6 6 6 5 6…
caput14 100 100 100 100 0 1 2 2 3 3 2 2 3 2 2 2 2 3 2 2 2 3 2 2 3 2 3 2 2 2 2 2 2 2 2 2 2 2 2 2 2 2 2 2 2 3 2 2 2 2 2 2 2 2 2 2 2 2 1 2 3 2 1 2 2 2 2 2 2 2 2 2 2 2 2 2 2 2 2 2 2 2 2 2 2 2 2 2 2 3 3 3 2 4 3 4 3 4 3 4 3 3 4 3 2 3 2 3 4 3 2 2 3 2 2 3 2 3 2 2 3 4 4 4 4 4 5 4 5 5 5 5 4 4 5 4 5 5 5 4 5 5 5 6 5 5 6 5 4 6 5 6 6 5 6 6 5 6 6 5 6 6 5 6 6 6 5 6 6 6 6 5 6 6 7 6 5 6 6 6 6 7 6 6 6 6 7 6 6 6 7 7…
caput15 100 100 100 100 7 1 0 0 0 0 0 0 0 0 1 1 0 0 0 1 0 0 0 1 0 1 0 0 0 1 1 0 1 1 0 0 1 0 1 1 0 0 1 0 1 1 1 1 1 1 0 2 1 1 1 1 1 1 1 1 1 2 1 2 1 2 1 1 2 2 1 1 2 1 2 1 2 1 2 1 1 2 1 2 2 1 1 2 1 1 2 2 1 2 2 2 2 1 2 2 2 2 2 2 2 2 2 2 2 2 2 2 2 2 2 2 2 2 2 2 2 2 2 2 2 2 2 2 2 2 3 2 2 2 3 2 2 2 2 3 3 2 3 2 2 3 4 3 4 5 6 6 6 6 6 6 7 6 5 6 6 6 5 5 6 5 5 4 5 5 4 5 4 5 5 4 4 4 4 4 4 4 4 4 4 4 5 4 4 4 4 4…
caput16 100 100 100 100 0 2 1 0 0 2 2 2 2 2 2 2 2 2 2 3 2 2 1 2 2 2 1 2 1 2 2 1 2 2 2 2 2 2 2 2 2 1 2 2 2 2 1 2 2 2 2 2 2 2 1 2 2 2 1 2 2 2 1 2 2 1 2 2 2 1 1 2 1 2 2 1 1 2 2 1 2 2 2 2 1 1 2 2 1 3 2 2 2 3 3 3 3 3 3 3 3 3 2 3 3 3 2 3 2 3 2 2 2 3 2 2 2 3 3 2 2 3 4 4 5 4 6 5 5 4 4 5 5 4 3 4 6 6 5 5 4 3 4 4 6 6 5 4 4 4 4 5 5 5 4 4 5 5 5 5 5 5 3 4 5 4 6 6 6 5 4 6 5 6 5 6 6 5 6 6 6 6 6 6 6 6 6 6 5 6 7 6…
caput16-2 100 100 100 100 0 1 0 0 0 0 0 0 1 0 0 0 0 0 1 0 0 0 0 0 0 1 0 0 0 0 1 0 1 0 0 0 1 0 0 0 1 0 0 0 1 0 0 1 1 1 0 0 1 0 1 0 1 1 0 1 1 1 1 1 1 1 1 1 1 0 2 1 1 2 1 2 1 1 2 2 1 1 2 1 1 2 1 1 2 1 2 1 2 1 2 3 2 2 3 4 5 4 4 4 5 4 4 5 4 5 4 4 5 4 4 5 4 5 5 5 4 5 5 4 5 5 5 4 5 4 4 4 4 4 4 4 4 3 4 3 4 3 4 4 4 3 3 4 3 3 4 3 4 3 3 4 3 3 4 3 3 4 3 3 4 4 3 4 3 3 4 3 4 4 3 2 4 3 4 3 3 3 3 4 4 3 4 3 2 4 4…
caput16-3 100 100 100 100 0 1 0 0 0 0 0 0 0 1 0 0 7 0 0 1 0 0 0 1 1 0 0 0 0 1 0 0 0 0 0 1 0 1 0 0 1 0 1 0 1 0 1 0 2 1 0 1 1 0 1 2 1 1 2 2 1 2 2 2 4 5 4 4 4 4 4 4 4 4 4 4 4 4 4 4 4 4 4 3 3 4 4 3 4 3 4 3 3 5 3 3 3 3 2 3 4 3 2 2 3 3 3 2 4 3 3 2 2 2 4 3 2 3 3 2 3 3 3 2 3 2 4 3 3 2 2 4 3 3 2 3 3 2 3 4 3 3 2 3 2 3 3 3 3 2 3 3 3 3 3 3 3 3 4 4 4 3 4 4 4 4 4 4 4 4 5 4 4 5 4 4 3 4 4 4 4 4 3 4 3 4 3 4 3 4 3…
caput17 100 100 100 100 0 1 0 1 1 1 2 1 2 1 2 2 1 2 1 2 2 1 1 2 1 1 0 1 2 1 1 1 1 1 2 2 2 1 2 2 3 2 2 3 3 2 2 2 3 3 2 3 3 2 3 3 2 2 3 3 2 3 3 2 2 2 3 3 2 3 2 3 2 3 2 3 3 3 2 3 3 3 2 3 2 3 2 3 3 2 3 3 2 3 2 3 3 3 3 3 2 3 2 3 2 2 3 2 3 2 2 2 2 2 3 2 2 3 2 2 2 2 2 2 2 2 3 2 4 4 4 5 5 4 5 4 5 5 5 5 6 5 5 4 5 6 5 6 5 5 5 6 5 6 5 6 6 5 5 6 5 6 6 5 6 6 6 6 5 6 6 6 5 6 6 6 6 6 6 6 6 6 6 6 6 6 6 6 5 6 7 6…
caput17-2 100 100 100 100 7 1 0 0 0 0 0 0 0 0 0 0 0 0 1 0 0 0 0 1 0 0 0 0 0 1 0 0 1 1 0 0 0 0 0 1 0 1 0 0 1 0 0 0 1 0 1 1 0 0 1 1 0 1 0 1 1 0 1 1 0 1 1 1 1 1 1 1 1 1 2 1 1 2 1 1 2 1 2 1 2 2 3 1 3 3 3 4 4 3 5 4 4 4 3 4 4 5 4 3 4 3 4 4 4 3 4 4 4 4 3 4 4 4 4 3 4 4 4 3 4 4 4 3 4 4 4 3 4 4 4 4 3 4 4 4 4 3 4 4 3 4 4 4 3 4 3 4 4 3 4 4 3 4 4 4 4 4 4 4 4 5 4 5 5 4 5 6 5 5 5 5 5 5 4 5 4 5 4 4 5 4 4 4 5 4 5…
caput18 100 100 100 100 7 1 0 0 1 0 0 0 0 1 0 1 1 0 2 2 1 2 1 2 2 2 2 2 2 2 2 2 3 2 2 3 2 2 2 2 2 3 2 1 2 2 2 1 2 1 1 2 1 2 2 2 2 3 2 2 2 3 3 2 3 4 3 3 2 3 2 4 3 2 3 3 4 3 3 2 4 3 2 2 3 3 3 4 3 3 2 3 3 3 3 3 3 3 2 4 3 3 3 4 3 2 3 2 2 3 4 3 3 2 3 3 3 3 2 2 3 2 2 3 2 2 2 2 2 3 2 2 2 2 2 2 2 1 2 2 2 2 2 1 1 2 1 1 2 2 2 2 3 3 4 5 4 5 5 4 5 5 5 4 5 5 5 5 5 6 5 5 6 5 5 6 5 6 5 5 6 5 6 5 6 5 5 6 6 6 5 5…
7 1 0 1 0 0 1 0 0 1 0 1 1 0 1 1 0 1 0 1 2 1 0 1 1 1 2 1 1 1 2 2 1 0 2 1 2 1 0 1 2 2 2 1 1 0 2 2 1 2 1 1 1 2 1 2 1 2 2 2 2 2 2 2 1 1 0 2 3 2 1 0 2 2 2 2 2 1 3 2 2 2 2 1 2 1 3 2 2 2 2 2 2 2 2 2 2 2 2 2 2 2 2 2 2 2 2 1 2 3 3 3 2 2 2 1 2 2 3 3 2 2 3 1 3 2 2 3 2 3 4 3 3 3 1 3 2 4 3 4 3 2 4 3 4 3 3 3 4 3 4 4 4 4 3 3 4 4 4 4 4 3 4 3 4 5 4 3 4 4 5 5 5 5 4 5 5 5 6 5 6 5 6 5 6 5 5 5 5 4 6 5 6 6 6 5 5 5 6 5…
caput19 100 100 100 100 7 1 0 1 0 0 1 0 0 1 0 1 1 0 1 1 0 1 0 1 2 1 0 1 1 1 2 1 1 1 2 2 1 0 2 1 2 1 0 1 2 2 2 1 1 0 2 2 1 2 1 1 1 2 1 2 1 2 2 2 2 2 2 2 1 1 0 2 3 2 1 0 2 2 2 2 2 1 3 2 2 2 2 1 2 1 3 2 2 2 2 2 2 2 2 2 2 2 2 2 2 2 2 2 2 2 2 1 2 3 3 3 2 2 2 1 2 2 3 3 2 2 3 1 3 2 2 3 2 3 4 3 3 3 1 3 2 4 3 4 3 2 4 3 4 3 3 3 4 3 4 4 4 4 3 3 4 4 4 4 4 3 4 3 4 5 4 3 4 4 5 5 5 5 4 5 5 5 6 5 6 5 6 5 6 5 5 5…
caput19-2 100 100 100 100 6 2 2 1 1 1 1 1 2 1 1 1 1 2 1 1 0 1 1 0 1 0 1 1 0 0 0 0 0 0 1 0 1 0 0 1 0 1 0 0 0 1 0 0 1 0 0 0 1 0 0 1 0 0 1 0 1 0 0 0 0 1 0 1 0 0 1 1 0 1 0 1 0 0 0 1 0 0 1 0 1 0 0 1 1 1 0 0 1 1 1 1 2 1 2 1 2 2 2 2 2 1 2 2 2 2 2 2 2 1 2 2 1 2 1 2 1 2 1 2 1 1 2 2 1 2 1 1 1 2 2 1 1 2 2 3 2 2 2 2 3 2 3 4 3 3 3 4 3 3 4 3 3 4 3 3 4 3 4 4 3 4 3 4 3 4 4 4 4 4 3 5 4 4 5 4 4 4 4 5 4 4 4 5 4 4 5…
caput20 100 100 100 100 0 1 0 0 0 0 0 0 1 0 1 1 1 0 1 0 1 1 1 2 1 1 1 1 1 2 1 1 1 1 1 1 1 2 1 2 1 2 1 2 2 1 0 2 1 2 2 2 2 1 2 2 1 2 2 2 1 2 2 2 2 2 2 2 2 2 2 2 2 3 1 2 2 2 3 1 2 2 2 2 2 2 2 2 2 2 2 2 2 2 2 2 2 2 2 3 2 2 2 2 2 2 3 2 2 3 1 3 2 2 2 3 2 2 2 3 2 2 3 2 3 2 3 2 3 3 2 3 3 3 2 3 3 3 4 4 4 6 6 6 6 6 5 6 6 6 6 6 6 5 5 5 6 5 6 5 5 5 5 5 5 5 4 5 5 5 5 5 5 5 5 5 5 5 4 5 5 5 5 6 5 5 5 6 5 5 5 5…
caput22 100 100 100 100 0 1 0 0 0 0 1 1 1 1 2 2 1 2 2 2 1 2 1 2 2 2 2 2 2 2 2 2 2 2 2 2 2 2 2 3 2 2 2 3 2 3 2 2 3 3 2 3 3 2 2 3 3 2 3 3 2 3 3 2 3 3 3 4 3 2 4 3 3 3 3 2 3 3 3 3 3 3 4 3 4 3 4 3 3 4 4 4 3 3 4 4 3 4 4 3 4 3 4 4 3 4 4 4 3 4 4 4 4 3 4 4 4 4 4 4 4 4 4 4 3 4 4 4 5 4 4 4 4 4 4 4 4 4 4 4 5 4 4 4 4 4 4 4 5 4 4 4 4 4 5 4 4 5 4 5 4 5 4 5 5 5 4 7 6 0 7 0 0 0 7 0 0 7 0 7 0 7 7 7 7 7 7 7 7 7 6 7…
caput22-2 100 100 100 100 0 1 0 0 0 1 0 0 0 7 1 0 0 1 0 1 0 0 1 0 1 0 0 1 1 0 1 1 2 1 1 1 2 1 1 1 2 2 2 1 1 2 1 2 2 1 2 1 2 1 2 1 1 2 2 1 2 1 2 1 2 1 2 2 2 1 1 2 2 1 2 2 1 2 2 2 1 2 2 2 2 2 1 2 2 2 2 2 2 2 2 1 2 2 2 2 2 2 2 1 3 2 2 2 2 2 2 2 2 2 2 2 2 2 3 2 2 2 2 2 3 2 2 2 3 2 2 3 2 2 3 2 2 3 3 2 3 2 2 3 3 3 3 2 3 2 4 3 4 4 5 6 5 6 7 6 6 6 6 6 6 6 5 6 6 5 6 5 5 6 5 5 6 5 5 5 5 5 6 5 5 4 4 5 4 5 5…
caput23 100 100 100 100 0 1 1 0 0 0 1 2 1 1 1 1 1 1 1 0 1 0 0 0 1 1 7 2 2 1 0 0 0 1 1 1 2 1 1 0 1 1 0 0 1 1 2 2 1 2 2 3 3 2 2 4 4 4 4 3 2 1 3 4 3 4 3 2 2 4 3 3 3 3 3 2 3 2 2 2 3 2 2 2 3 2 3 3 3 2 3 4 3 4 4 4 4 4 4 4 4 3 5 3 4 4 4 3 4 4 3 4 4 3 5 3 4 4 4 4 4 3 4 4 4 4 4 3 4 3 4 4 4 3 4 3 4 3 5 3 4 4 3 4 3 4 3 4 3 4 4 4 4 3 4 4 3 4 3 4 4 3 4 4 4 3 4 4 3 3 4 3 2 3 4 3 3 2 4 3 2 4 3 2 2 3 4 3 6 6 5 5…
caput23-2 100 100 100 100 0 1 0 1 1 2 1 2 1 1 2 1 2 2 2 2 1 2 2 2 2 2 1 2 1 2 2 2 3 2 1 2 2 2 2 2 2 2 2 2 2 2 2 2 3 2 2 2 2 2 2 3 2 2 2 2 3 2 2 2 3 2 3 2 3 2 2 3 2 2 2 3 2 3 2 3 3 2 3 3 3 2 3 2 3 3 3 3 2 3 3 3 2 3 3 4 3 3 3 3 3 4 4 3 2 3 4 3 3 4 4 3 3 4 3 4 4 4 3 4 4 4 3 4 4 5 4 4 4 4 5 4 4 4 4 5 5 4 4 5 4 5 5 5 6 7 6 5 6 7 6 6 7 6 6 6 7 6 6 6 6 6 6 6 6 7 6 6 6 5 6 6 6 6 6 5 6 6 6 6 6 7 6 6 6 7 7…
caput23-3 100 100 100 100 7 1 3 2 1 2 3 3 2 3 2 2 2 3 2 2 2 2 3 2 2 2 2 3 2 2 2 3 2 2 2 2 1 2 2 2 1 1 1 2 1 0 1 1 2 1 1 2 1 2 1 1 0 1 1 2 1 1 1 1 1 2 1 1 2 1 2 1 1 1 2 1 1 1 2 2 1 1 1 2 1 2 1 0 1 1 1 2 1 2 1 2 1 1 1 1 2 1 1 2 2 1 1 2 1 2 1 2 2 1 2 3 3 2 2 3 3 2 3 2 3 2 2 3 2 2 1 2 2 1 2 2 2 2 1 2 2 3 2 2 3 5 4 3 4 3 4 4 5 4 4 4 4 4 4 4 4 4 4 4 5 4 4 5 4 4 4 4 4 4 4 4 4 4 5 5 4 4 4 4 5 4 4 4 5 5 4…
caput23-4 100 100 100 100 0 1 0 0 0 0 0 1 0 0 0 1 1 0 0 1 0 1 0 1 0 1 1 0 1 1 1 0 0 1 1 0 1 0 1 1 1 0 1 0 1 2 1 1 1 1 1 1 1 2 1 1 1 1 1 1 2 1 1 1 2 2 1 2 1 2 2 2 1 2 1 2 2 1 2 2 2 2 2 1 2 2 2 2 2 2 2 2 3 2 2 3 4 5 5 4 5 4 6 5 4 5 4 4 5 4 4 5 4 5 4 4 4 4 4 4 4 4 4 4 4 4 4 4 4 4 4 4 4 4 4 4 4 4 4 4 4 4 4 4 4 4 3 5 4 4 4 4 4 3 5 4 4 4 4 4 4 4 4 4 4 4 4 4 3 4 5 4 4 4 4 4 4 4 4 4 4 4 5 4 6 5 5 4 6 6 5…
caput24 100 100 100 100 0 1 0 0 0 0 0 0 0 0 0 1 0 0 1 0 1 0 0 1 0 1 1 1 1 0 1 1 1 1 1 2 1 2 1 1 1 2 1 2 1 1 1 2 1 1 2 1 2 1 2 2 3 2 2 3 3 3 3 4 3 3 2 3 2 3 2 3 2 2 3 2 2 3 3 2 3 2 3 3 2 3 3 3 4 3 4 4 3 4 4 4 4 4 4 4 4 4 4 3 4 4 4 4 3 4 4 4 4 4 4 3 4 4 4 4 4 3 4 3 4 4 4 4 4 4 3 4 4 4 3 4 4 4 4 4 4 4 3 5 4 3 4 4 3 4 4 5 4 3 4 4 4 4 3 4 4 3 4 3 3 4 3 3 3 2 3 3 3 2 2 3 2 3 2 3 2 1 2 3 2 3 3 4 4 5 5 6…
caput24-2 100 100 100 100 0 1 0 0 0 0 0 0 0 0 0 0 0 0 0 0 0 1 0 7 0 0 0 0 0 1 0 0 0 0 0 1 0 0 0 1 0 0 0 0 1 0 0 1 0 1 0 0 1 0 0 1 0 1 0 1 0 1 0 0 1 0 1 0 1 1 0 2 1 0 0 1 1 1 0 1 1 1 1 1 1 0 1 1 1 1 1 2 1 2 1 2 1 2 2 2 2 2 2 1 2 2 2 3 2 2 2 2 2 2 2 2 2 2 3 2 2 2 2 2 2 2 2 2 3 2 3 3 3 3 4 4 4 4 4 4 4 4 4 4 4 4 4 4 4 4 4 4 4 4 4 4 4 4 4 3 4 3 4 3 3 4 4 3 4 4 4 4 3 5 4 5 4 5 4 5 5 4 5 4 5 6 5 4 5 6 5…
caput25 100 100 100 100 0 1 1 0 0 1 0 0 1 1 1 2 1 0 0 2 1 2 1 0 2 1 0 1 1 2 1 1 2 2 1 2 2 1 2 1 1 1 2 2 3 1 1 1 2 3 2 1 2 2 2 2 2 1 2 2 2 2 2 2 2 1 2 2 3 2 2 3 2 2 2 2 2 3 2 2 2 1 2 2 3 2 3 3 3 2 2 2 2 3 3 2 2 2 3 2 2 2 3 2 3 3 2 2 3 3 3 2 3 3 3 3 3 2 4 3 3 2 3 4 3 3 3 3 3 4 4 3 3 2 3 2 3 4 3 2 3 3 4 3 4 3 3 4 4 3 4 4 4 4 4 4 4 4 4 4 3 4 5 4 3 4 4 4 4 4 4 4 4 4 5 5 4 5 4 5 4 5 5 4 5 4 5 5 5 5 4 5…
caput25-2 100 100 100 100 0 1 0 0 0 1 1 0 1 0 1 1 1 2 1 1 1 0 2 2 1 2 1 0 1 0 1 1 1 1 1 1 0 0 2 1 0 1 2 1 2 1 1 2 1 2 1 2 1 1 2 2 1 2 1 2 2 2 1 2 2 2 1 2 2 2 2 2 2 2 2 3 2 2 1 2 2 3 2 2 2 3 2 2 2 2 2 2 2 3 2 2 2 3 2 2 2 3 2 2 2 2 2 2 2 2 2 2 2 2 2 1 2 2 2 2 2 2 2 1 1 2 2 1 2 2 4 5 3 4 4 4 5 4 4 4 5 4 5 4 5 5 5 4 5 5 5 5 4 5 5 5 6 5 5 5 5 5 6 5 6 5 4 6 5 6 5 6 5 5 6 6 5 5 6 6 6 5 6 5 6 5 5 5 6 6 5…
caput25-3 100 100 100 100 0 1 2 2 2 2 2 2 2 2 3 2 2 3 3 2 3 2 3 3 3 2 3 3 2 3 2 3 2 3 3 2 2 2 3 3 2 3 2 3 2 3 2 3 3 3 3 2 3 3 3 4 3 3 4 3 3 4 3 4 3 4 3 4 3 4 3 4 4 3 4 3 4 3 4 4 3 4 3 4 4 3 4 4 4 3 4 4 3 4 4 4 4 4 4 4 4 4 4 4 4 4 5 4 4 4 4 4 4 5 3 4 5 4 4 4 4 5 4 4 4 5 4 5 4 4 5 5 5 4 4 5 4 6 5 5 5 5 5 5 6 5 6 6 5 6 6 6 6 5 6 5 5 6 6 5 6 6 6 7 7 6 7 0 7 7 0 7 0 7 0 7 0 7 7 0 7 0 7 0 7 7 7 7 6 7 6…
caput25-4 100 100 100 100 0 1 0 0 0 1 3 2 3 2 3 3 2 3 3 2 2 3 2 2 3 2 2 2 3 2 2 2 2 2 2 2 2 2 2 1 2 2 2 2 2 2 2 2 1 2 2 2 2 2 2 2 2 2 2 2 2 2 2 2 3 2 2 1 2 3 2 3 2 1 2 2 3 2 1 2 3 2 2 2 2 2 2 2 2 3 2 3 2 3 3 4 3 4 4 3 4 4 4 3 4 4 3 4 3 3 3 4 3 3 3 2 3 3 3 3 3 3 4 4 4 4 3 4 5 4 5 5 5 4 4 5 5 4 6 5 4 4 5 4 5 6 5 4 6 6 5 6 5 6 5 6 5 6 6 6 6 6 5 6 6 6 6 7 6 6 6 6 6 7 6 6 6 7 6 6 6 6 7 6 6 7 6 6 7 6 6…
caput25-5 100 100 100 100 0 1 1 0 1 0 0 1 0 1 0 0 0 0 0 7 0 0 7 0 0 0 0 0 1 1 0 0 1 0 1 1 1 2 2 1 0 1 1 1 2 1 1 1 2 1 0 2 1 2 2 1 1 0 1 2 1 1 2 1 2 1 0 2 1 2 1 1 1 1 2 1 2 1 2 1 1 1 1 0 1 1 1 0 1 0 0 1 0 1 0 0 0 1 0 0 1 0 0 1 2 2 2 2 3 2 3 3 3 3 4 3 4 4 3 4 4 3 4 4 4 3 4 4 4 4 4 3 3 3 4 4 4 4 3 4 4 4 4 5 4 4 4 4 5 3 5 4 4 4 4 4 5 4 4 4 4 5 4 4 5 4 5 4 5 4 4 5 4 4 5 4 5 4 5 4 5 4 5 4 5 5 5 4 5 4 5…
caput25-6 100 100 100 100 0 1 1 0 7 0 0 0 0 0 0 1 0 0 0 0 0 1 0 0 0 1 7 0 1 0 1 0 1 0 0 1 7 0 1 0 1 1 0 0 0 1 0 1 1 0 1 0 0 1 1 1 1 1 1 1 0 2 1 1 1 0 2 1 1 2 1 1 1 1 1 2 1 1 2 2 2 1 1 0 2 1 2 2 1 2 1 2 1 2 1 2 2 2 1 2 1 2 2 2 2 1 2 2 2 2 3 1 2 2 2 2 2 2 2 2 2 3 2 4 5 4 4 6 6 6 6 6 6 5 5 6 6 5 5 4 5 4 5 4 4 5 4 5 4 4 4 5 4 5 4 4 4 4 4 4 4 4 4 4 4 4 4 4 4 4 3 4 4 4 4 4 4 4 4 4 3 4 5 4 4 4 3 4 4 4 4…
caput26 100 100 100 100 7 1 0 0 0 0 0 1 1 0 1 0 0 0 1 0 1 0 0 1 0 1 1 0 1 1 1 0 1 1 2 2 1 1 1 1 2 2 1 2 1 1 1 1 1 2 1 2 1 2 2 2 1 1 2 1 1 2 2 2 2 1 2 2 2 2 1 3 1 2 1 2 2 2 1 2 2 2 2 1 2 3 1 2 2 2 2 2 1 3 2 2 2 2 2 2 2 2 3 2 2 2 2 2 2 3 2 3 2 1 2 4 3 2 1 3 2 3 3 2 2 2 3 2 3 3 3 3 2 2 3 4 3 2 3 3 2 3 3 4 3 4 3 3 4 3 2 4 3 2 3 4 4 4 5 6 5 7 6 7 6 6 6 5 6 7 5 6 5 6 6 6 6 5 6 6 6 5 6 5 6 5 4 6 5 6 5 4…
caput26-2 100 100 100 100 0 2 1 2 1 2 2 3 2 1 2 3 2 1 2 2 2 2 2 2 2 2 2 2 3 2 2 2 2 3 2 3 2 2 2 2 3 2 3 2 2 3 2 3 2 3 2 3 3 2 3 3 2 2 3 3 2 3 2 3 4 3 2 3 3 2 4 3 4 3 3 3 2 3 3 4 3 3 3 3 3 4 3 4 3 3 3 4 4 3 3 4 3 4 3 3 4 3 3 4 3 4 3 4 4 4 3 5 3 4 3 4 4 4 3 4 4 4 4 4 4 4 4 4 4 4 4 4 4 4 4 4 5 5 5 3 5 4 5 4 5 5 5 4 5 4 5 4 6 5 5 6 5 5 5 6 5 5 6 6 6 6 5 6 7 6 5 7 6 7 6 7 7 7 6 7 0 7 7 0 7 7 7 7 6 7 7…
caput26-3 100 100 100 100 7 1 1 1 0 2 2 2 1 1 1 1 1 1 1 0 1 0 1 0 0 1 0 1 0 0 1 0 0 0 7 0 0 0 0 1 0 7 0 1 0 0 0 0 1 0 0 0 7 0 0 0 0 1 0 7 0 0 0 0 0 0 0 0 1 7 1 0 0 0 0 0 0 7 0 1 0 0 0 0 0 0 0 1 0 0 0 0 0 0 0 0 0 1 0 1 1 0 1 3 1 1 2 1 0 2 2 1 2 1 2 1 1 1 1 1 1 0 1 0 1 0 1 1 2 1 1 1 0 2 2 2 2 1 3 2 1 5 3 3 2 3 4 4 3 3 3 2 2 2 4 4 3 3 2 3 4 4 4 3 3 2 4 4 4 3 4 4 3 2 1 2 4 3 3 5 3 4 4 4 4 3 4 4 4 4 4…
caput27 100 100 100 100 0 1 1 0 1 1 2 1 1 1 1 1 1 0 1 0 1 0 1 0 0 1 0 1 0 1 0 1 1 1 1 1 2 2 2 2 1 2 2 2 2 2 2 1 2 2 2 2 2 3 2 3 3 2 2 2 2 2 3 3 2 3 3 3 3 3 4 3 3 4 4 4 3 3 4 4 3 4 3 4 3 4 4 3 4 4 4 3 4 4 4 3 4 3 4 4 4 4 3 4 4 4 5 4 4 4 4 3 4 4 4 5 4 4 4 4 4 4 4 4 5 4 4 4 4 4 5 4 5 4 4 4 5 4 4 4 4 5 4 5 4 4 5 5 4 4 5 5 5 5 4 5 4 5 4 5 5 4 5 5 4 6 5 5 4 5 5 5 6 5 4 5 6 5 6 5 5 6 6 5 6 5 6 5 6 5 6 6…
caput28 100 100 100 100 0 1 0 0 1 0 0 0 1 1 0 1 0 0 1 1 1 1 1 0 1 1 0 1 0 1 1 0 2 1 0 1 1 0 1 1 1 0 1 1 0 2 1 2 1 0 1 1 1 1 1 1 1 1 1 1 1 0 2 1 1 0 1 1 1 0 1 0 0 1 1 0 0 0 1 0 0 0 0 0 0 0 0 0 7 6 0 7 0 0 1 3 1 1 2 2 3 2 2 3 3 3 2 3 3 2 3 4 3 3 3 3 4 4 3 4 3 4 3 4 3 4 4 3 4 3 4 4 4 3 4 4 3 4 4 4 4 4 4 4 4 3 4 4 4 4 4 4 4 5 4 4 4 4 4 4 5 4 4 4 4 4 4 4 5 4 4 4 5 4 4 4 4 5 4 4 5 4 3 5 4 5 3 5 4 4 4 4…
caput28-2 100 100 100 100 0 1 0 0 0 0 0 0 0 0 0 1 0 0 0 0 0 0 0 0 1 0 0 0 1 0 1 0 0 1 1 1 1 0 1 0 1 0 2 1 0 1 1 1 0 1 1 1 1 1 1 1 1 1 1 1 0 1 2 1 1 1 1 1 2 1 1 2 1 1 2 1 2 1 2 1 3 1 1 1 2 2 1 1 3 1 1 2 2 1 2 1 2 1 2 1 1 2 2 2 2 4 4 5 5 5 4 5 5 4 4 5 3 5 4 4 4 4 5 4 3 4 4 4 4 4 3 4 3 4 4 4 4 3 4 3 4 4 4 4 4 4 4 5 3 4 4 4 4 4 3 4 5 4 4 4 4 4 4 3 4 4 4 4 4 4 4 3 3 4 4 4 4 4 4 4 3 4 4 4 4 4 3 4 4 3 4…
caput30 100 100 100 100 0 2 1 2 1 1 2 2 1 2 1 2 1 2 1 2 2 2 1 2 1 2 2 1 2 2 2 2 2 1 2 2 2 2 1 2 2 2 2 2 1 2 2 2 2 3 2 2 2 3 2 3 2 3 2 3 2 2 3 3 3 2 3 3 3 2 3 3 3 3 3 3 3 3 3 3 4 3 3 3 3 3 4 3 3 3 4 3 4 3 3 3 4 3 4 4 3 3 4 4 3 4 4 3 4 4 4 4 3 5 4 3 4 4 4 4 4 4 4 4 4 4 4 4 4 4 5 4 4 4 4 4 5 4 5 4 4 4 5 4 5 5 4 5 4 6 5 4 5 5 5 5 6 5 5 6 0 0 0 7 6 0 1 0 7 7 1 7 7 0 7 0 7 7 7 7 7 0 7 6 7 7 7 7 6 7 7 6…
caput30-2 100 100 100 100 0 1 0 0 1 0 0 0 7 0 1 0 1 0 1 1 0 1 1 1 0 0 1 0 0 1 1 0 1 1 0 1 1 1 1 2 1 2 2 1 2 1 2 1 2 1 2 2 1 1 2 2 1 2 1 2 2 1 1 2 2 1 2 1 2 1 2 2 1 2 2 1 2 2 1 2 2 2 1 2 2 2 1 2 2 2 2 2 2 2 2 2 2 1 2 3 2 2 1 3 2 2 2 2 2 2 2 2 2 2 2 2 3 1 3 2 3 2 2 2 3 2 2 3 3 2 3 2 2 3 2 3 3 3 2 3 3 2 3 4 4 3 7 6 6 5 6 5 6 5 6 5 5 5 6 5 6 5 5 5 6 5 5 5 4 5 5 5 5 5 5 5 5 4 6 5 5 4 5 6 5 5 5 5 5 5 5…
caput31 100 100 100 100 0 1 0 0 0 1 1 0 0 1 0 1 0 0 0 1 0 0 1 0 1 0 1 0 0 0 1 0 1 0 0 1 0 1 0 1 0 1 0 0 1 0 1 0 0 1 1 7 0 1 0 0 0 0 7 0 7 0 0 0 7 0 0 7 0 1 0 2 2 2 2 2 2 2 3 2 2 2 3 2 2 3 2 2 2 3 2 3 2 2 3 3 3 3 2 3 3 3 3 3 3 3 3 3 4 3 3 3 4 3 3 3 4 3 4 4 4 4 4 3 4 4 3 4 3 4 4 4 3 4 4 4 3 5 4 4 4 4 4 4 4 4 4 3 4 5 4 4 4 4 5 4 5 4 4 5 4 4 4 5 5 4 5 4 5 4 5 5 4 5 5 4 5 4 4 5 5 4 5 4 5 5 5 5 6 5 6 6…
caput32 100 100 100 100 0 1 0 0 1 0 1 1 2 1 2 1 1 2 1 1 0 1 1 1 0 1 1 1 0 1 2 1 1 0 1 2 1 1 0 1 1 1 0 1 1 1 0 1 1 1 1 1 0 0 0 1 1 2 1 2 1 1 1 2 1 2 1 1 2 1 2 2 1 1 2 1 3 2 1 2 2 2 2 2 2 2 1 2 3 2 3 2 2 2 3 2 3 2 3 3 3 3 3 3 2 2 3 3 2 3 2 3 3 2 4 4 4 4 4 5 5 5 5 4 6 5 5 4 5 5 4 4 5 4 4 5 4 4 5 5 4 4 5 4 5 5 4 4 4 4 5 4 4 5 4 4 5 4 5 4 5 4 4 5 4 5 4 5 4 5 4 5 4 5 4 5 5 4 5 5 5 6 5 5 6 6 5 6 6 5 6 6…
caput32-2 100 100 100 100 0 1 0 1 7 0 1 1 0 1 0 0 0 0 1 0 0 1 1 0 0 0 1 0 0 0 0 1 0 1 0 1 0 1 0 0 0 1 0 1 0 0 1 0 1 1 0 0 1 0 1 0 1 0 1 0 0 0 0 1 0 0 1 0 0 0 0 0 0 0 0 7 0 0 1 1 2 3 2 2 3 2 2 3 3 2 3 3 3 3 3 3 3 4 3 3 3 4 3 4 3 3 4 3 3 3 4 3 4 4 3 4 3 4 4 3 4 4 4 4 3 4 4 4 4 3 4 4 4 4 4 4 4 4 4 3 4 4 4 4 4 3 4 4 4 4 5 3 4 4 4 4 4 4 5 4 3 4 4 4 4 4 4 5 4 4 4 4 4 4 4 5 4 4 4 4 5 4 4 4 5 4 5 3 5 5 5…
caput32-3 100 100 100 100 0 1 0 1 0 7 1 0 0 1 0 1 0 0 0 0 1 0 1 1 0 0 0 1 0 1 1 0 0 1 0 1 0 1 1 0 1 1 0 1 1 1 1 0 1 0 1 0 1 1 1 0 1 2 1 0 2 1 1 1 1 2 1 1 1 2 1 1 2 1 2 2 2 1 2 1 2 2 2 1 2 1 2 1 2 2 2 1 2 2 1 2 2 2 1 2 2 2 2 1 2 2 2 2 2 1 2 2 2 2 2 2 2 3 2 3 2 2 2 3 4 3 2 4 4 6 7 6 5 4 6 5 6 5 5 6 5 6 6 5 5 5 5 6 5 5 5 5 5 4 4 4 5 4 4 5 3 4 5 4 4 4 5 4 4 4 4 5 4 4 5 4 4 4 4 4 4 4 5 4 5 4 4 4 4 5 4…
caput32-4 100 100 100 100 0 1 1 0 0 1 0 1 0 1 0 1 1 0 1 1 0 0 2 1 1 2 1 2 1 2 1 2 2 2 1 2 2 2 2 2 2 2 3 2 2 2 3 2 2 2 3 2 2 3 2 3 2 2 3 2 3 3 3 2 2 3 4 3 2 3 3 3 3 3 2 3 3 3 3 3 3 3 2 4 3 3 3 4 3 2 4 3 3 3 4 4 3 3 3 3 4 4 3 3 3 4 4 4 3 4 3 3 3 4 3 4 4 4 3 3 4 4 4 4 3 4 4 4 4 4 4 4 4 4 4 5 4 4 4 3 4 5 4 4 5 6 5 5 7 7 7 0 7 7 6 7 7 7 7 6 6 7 6 7 6 7 6 6 6 6 6 6 6 6 6 6 6 7 6 7 6 6 7 7 6 7 6 7 6 6 6…
caput33 100 100 100 100 0 1 0 0 1 0 0 1 1 1 1 2 2 2 1 2 2 3 2 2 3 1 2 3 2 2 2 2 2 2 3 2 2 1 2 1 2 2 1 2 1 2 2 2 2 2 3 2 3 2 3 3 2 4 3 3 3 3 3 4 3 3 3 3 3 3 3 4 3 2 3 3 3 3 3 3 3 3 3 3 3 2 3 3 3 3 3 3 3 4 3 3 3 4 3 3 2 3 3 3 2 3 2 2 3 2 3 2 3 2 2 3 2 2 2 2 3 2 4 4 4 4 5 5 6 5 5 5 5 6 5 6 6 5 6 5 5 6 6 5 6 5 6 6 6 6 6 6 6 6 5 6 6 6 6 6 6 6 6 6 6 5 6 6 6 6 6 7 6 6 6 6 6 6 7 6 6 6 6 6 7 6 6 6 7 6 6 6…
caput34 100 100 100 100 0 2 1 1 0 0 1 1 2 2 1 2 1 1 2 1 1 0 1 2 1 1 1 1 1 1 2 1 1 2 1 0 2 1 1 1 2 1 2 1 0 1 2 1 1 1 1 1 1 2 1 1 1 1 1 1 2 1 1 1 1 1 2 1 0 2 1 1 1 1 1 1 2 1 2 2 1 2 2 3 2 2 3 2 2 3 2 2 2 2 2 2 2 2 2 2 2 1 1 2 2 2 2 1 2 1 2 2 1 2 2 2 1 2 2 3 2 2 3 3 4 3 4 4 4 3 4 4 3 4 4 4 4 5 4 5 4 4 4 4 4 4 4 4 5 4 5 4 5 4 4 5 4 5 4 5 5 5 4 6 5 5 4 5 6 5 4 5 6 5 6 5 5 5 6 5 5 5 6 5 5 5 6 6 5 5 6 5…
caput34-3 100 100 100 100 0 1 0 2 1 1 1 1 2 1 1 1 1 1 1 0 1 1 0 1 1 0 1 0 1 0 1 0 1 1 1 0 2 2 1 2 2 3 2 2 3 3 2 3 3 2 3 2 4 3 3 3 3 4 3 3 4 3 3 3 3 3 4 3 4 3 4 4 4 4 4 4 4 4 4 4 3 4 4 4 4 4 4 4 4 4 4 5 4 4 4 4 4 4 4 5 4 4 4 4 5 4 4 4 5 4 4 5 4 4 5 4 5 4 4 5 4 5 4 5 4 4 5 5 4 5 4 4 5 4 5 5 5 4 6 5 4 5 4 5 6 5 4 6 5 5 5 6 5 5 6 5 5 5 5 6 6 5 5 6 6 5 6 5 6 5 6 6 6 6 7 6 1 1 1 0 1 0 0 1 0 0 0 0 1 0 0…
caput35 100 100 100 100 0 1 0 0 0 0 0 0 0 0 1 0 0 0 0 0 0 1 0 1 0 0 1 0 0 1 0 1 0 1 0 1 1 0 0 1 1 0 1 1 1 1 0 1 0 1 1 1 1 0 1 1 1 1 1 1 1 1 1 2 1 1 2 1 1 1 2 1 2 1 2 1 1 2 2 1 2 1 2 1 2 2 2 2 1 2 1 2 2 2 1 2 2 2 2 3 2 2 3 3 3 3 3 2 4 3 3 3 3 3 3 4 3 4 3 3 3 4 3 3 4 3 4 3 4 4 3 4 3 4 4 4 4 4 5 4 5 4 5 5 5 4 5 4 5 4 5 4 5 4 4 5 4 5 4 4 4 4 5 4 4 5 4 4 5 4 5 4 5 5 6 6 6 6 6 6 6 6 7 6 6 6 6 7 6 6 6 6…
caput36 100 100 100 100 0 1 0 0 0 1 0 1 0 1 0 1 0 1 0 0 1 0 1 1 1 1 0 2 1 1 0 1 1 1 3 1 1 1 2 2 1 1 2 2 2 2 1 2 2 1 2 2 2 2 2 2 2 2 2 2 2 2 2 2 2 2 2 2 2 2 2 3 2 2 2 2 2 2 3 2 3 2 2 2 2 3 2 3 2 2 2 2 3 3 2 2 3 2 2 3 3 2 2 2 2 3 3 2 3 3 2 3 2 3 2 3 3 3 3 3 3 2 3 4 3 3 3 3 3 3 3 4 3 4 3 3 4 3 3 4 3 4 3 4 3 4 3 4 4 3 4 3 4 4 4 4 4 4 4 3 4 4 4 4 4 4 4 5 5 4 5 7 6 0 7 6 7 0 7 0 7 7 7 7 7 7 7 6 6 7 6 6…
caput37 100 100 100 100 0 1 0 0 0 0 0 0 0 0 1 7 0 0 1 0 0 1 0 1 1 0 0 1 0 0 1 0 1 1 1 0 1 2 4 4 3 3 2 4 3 3 4 3 3 3 3 3 4 3 3 2 3 4 3 2 3 3 3 2 3 3 3 3 2 3 3 2 3 4 3 2 3 3 3 2 3 3 3 3 2 3 3 3 2 2 4 3 2 3 3 2 3 2 3 2 3 2 3 2 3 4 3 2 2 3 2 3 3 3 3 3 2 3 3 4 3 3 3 4 4 4 3 3 4 4 3 4 3 4 3 3 4 3 3 4 4 3 2 4 3 4 3 4 3 4 4 4 3 4 4 4 5 4 4 5 5 5 5 5 6 5 5 6 5 5 6 5 5 5 6 6 6 5 6 5 6 6 6 6 6 6 5 6 7 6 6 6…
caput37-2 100 100 100 100 0 1 2 2 2 2 3 4 3 2 2 1 2 2 2 2 2 2 2 2 1 1 2 2 2 2 2 1 1 1 1 2 1 1 2 1 1 0 1 2 2 1 1 2 1 2 1 1 1 1 2 1 1 1 0 1 2 1 1 1 1 1 1 2 1 1 1 1 1 1 0 2 1 2 1 1 2 1 0 2 1 2 2 2 2 2 2 2 2 3 2 3 3 2 2 2 3 2 2 2 2 2 1 2 2 2 2 1 2 2 2 2 1 2 2 2 2 2 2 2 2 2 2 3 3 2 3 4 3 3 4 4 4 4 4 4 3 4 3 4 4 4 4 3 4 4 4 4 3 4 4 5 4 3 4 4 4 4 4 4 5 4 5 4 4 4 5 4 5 5 4 4 5 5 4 5 6 5 4 5 6 5 4 6 5 5 6…
caput38 100 100 100 100 0 1 0 1 2 1 2 1 2 2 2 1 2 2 2 2 2 2 2 2 1 2 1 2 1 1 1 0 1 2 1 1 2 2 2 1 2 3 2 3 2 2 3 2 3 2 3 2 3 3 2 2 3 2 3 2 3 2 3 3 2 3 3 2 3 2 3 2 3 2 3 2 3 3 3 2 3 2 3 3 2 3 3 2 3 3 2 3 2 2 3 2 3 1 3 2 3 1 3 2 3 2 2 2 2 3 2 3 4 4 4 6 5 4 4 6 5 5 5 5 5 6 5 6 5 6 5 5 6 5 6 5 6 6 5 6 5 6 6 5 6 5 6 6 5 6 5 6 6 5 6 6 6 5 6 6 6 6 6 6 5 6 6 6 6 7 6 5 6 6 6 6 6 7 6 6 6 6 6 6 6 6 7 6 6 6 6 7…
caput39 100 100 100 100 0 1 0 0 0 0 0 1 0 1 1 0 0 1 0 0 1 0 0 1 0 0 0 0 0 0 1 0 0 0 0 1 1 0 1 1 2 2 1 1 2 1 2 1 0 2 2 1 2 1 1 2 1 2 1 1 1 2 1 2 2 1 1 1 2 1 1 2 1 1 2 1 1 3 1 2 1 1 2 1 2 2 2 1 2 2 1 1 1 2 2 1 1 2 2 1 0 2 1 2 1 2 4 3 2 3 2 3 2 1 4 3 4 4 4 4 4 3 4 4 5 4 4 3 5 4 4 4 4 5 4 4 4 5 4 4 4 5 4 4 5 4 4 5 4 5 4 5 4 5 4 4 5 5 4 5 4 5 4 5 4 5 4 5 5 4 5 4 5 5 5 5 4 5 5 5 5 5 4 6 5 5 5 5 5 6 5 6…
caput39-2 100 100 100 100 0 1 1 1 3 1 2 1 3 1 2 1 2 2 2 2 1 2 2 2 2 1 2 2 2 1 2 2 2 3 2 2 2 2 2 2 2 2 2 3 2 2 2 3 2 2 2 3 2 2 3 2 3 2 3 2 2 3 2 2 3 2 3 2 3 2 3 3 2 3 3 2 3 2 3 3 2 3 3 3 3 3 3 3 3 3 3 4 3 2 3 4 3 3 4 3 3 4 3 4 4 3 3 4 4 4 4 4 4 5 4 4 4 4 4 5 4 4 4 4 4 4 5 5 4 5 4 5 4 4 4 5 4 5 4 5 5 6 6 5 6 6 7 6 6 7 6 6 7 6 7 6 7 6 6 7 6 6 6 7 6 6 6 6 6 6 5 6 6 6 6 6 6 6 7 7 7 7 7 7 7 7 7 0 7 7 0…
caput40 100 100 100 100 7 1 2 2 3 1 2 2 2 2 2 2 1 2 2 2 2 2 1 2 2 2 2 1 1 2 1 1 2 1 1 1 1 2 1 2 1 2 1 1 1 2 2 1 1 1 1 2 1 2 1 2 1 1 2 2 1 1 2 1 1 1 2 1 1 1 1 2 2 1 1 1 1 1 1 1 1 2 1 2 1 2 2 2 2 2 3 2 2 3 2 3 2 2 3 2 3 2 2 2 2 2 2 1 2 2 2 2 1 2 2 1 2 2 2 2 1 2 2 2 3 3 3 3 4 3 3 4 4 4 3 4 3 3 3 4 4 4 3 5 4 4 3 4 4 4 4 4 4 5 3 4 5 3 3 4 5 4 5 5 4 4 6 5 5 5 5 4 5 5 6 5 5 6 5 5 6 5 5 5 5 5 6 6 5 5 6 5…
caput40-2 100 100 100 100 0 1 0 1 0 1 2 1 1 1 2 1 1 1 2 1 1 2 1 2 2 1 1 2 1 2 2 2 2 2 1 2 2 1 2 2 2 2 2 2 2 2 3 2 3 2 2 2 3 2 3 3 2 2 3 3 2 3 3 3 3 3 3 2 3 3 3 3 3 3 3 3 3 4 3 3 3 3 3 3 4 3 3 4 3 3 4 3 3 4 3 3 4 3 4 3 3 4 3 4 3 4 4 3 4 3 4 4 4 4 4 3 4 3 4 4 4 4 3 4 4 4 4 3 4 4 4 4 4 4 4 4 4 4 4 4 4 4 4 4 4 4 5 4 4 5 4 4 4 5 4 4 4 6 5 4 4 5 4 5 5 4 6 6 7 1 7 6 7 7 0 0 0 7 7 7 7 7 0 7 7 7 7 6 7 6 7…
caput40-3 100 100 100 100 0 1 0 1 0 1 2 2 1 2 2 2 1 2 2 2 2 2 2 2 2 2 2 2 2 2 2 3 2 2 2 2 3 2 2 3 2 3 3 2 2 3 2 3 3 3 2 3 3 3 2 3 3 3 3 3 3 3 3 3 4 3 3 3 3 3 4 3 3 3 4 3 4 3 3 4 4 3 4 3 4 3 3 4 4 4 4 3 4 3 4 4 4 3 4 4 4 4 4 4 4 4 4 4 4 5 4 4 4 4 4 4 4 4 5 4 4 5 4 4 4 4 5 5 4 4 5 5 4 5 4 4 5 5 5 4 5 4 5 5 4 5 5 5 5 5 6 5 5 5 5 6 6 6 6 6 0 7 1 1 0 0 0 0 0 0 0 0 0 0 0 0 0 7 0 0 7 0 0 7 7 7 7 7 6 7 7…
caput41 100 100 100 100 0 1 0 0 0 1 0 1 0 1 1 0 2 1 1 1 1 1 2 2 1 2 1 1 2 1 2 2 1 2 2 2 2 2 2 2 2 2 2 1 3 2 2 2 2 2 2 2 2 2 2 2 2 3 2 2 3 2 3 2 2 2 3 2 2 3 2 3 2 3 2 3 3 2 3 2 3 2 3 2 2 3 3 3 3 3 3 3 2 3 3 3 3 3 3 4 3 3 4 3 3 4 3 3 4 3 4 3 3 4 3 4 4 3 4 4 3 4 4 3 4 4 4 3 4 4 4 4 4 4 4 4 4 5 4 3 4 4 4 4 0 7 7 7 6 7 6 6 7 6 6 7 7 6 6 6 6 7 6 5 6 7 6 5 6 6 6 7 6 6 6 6 7 6 6 6 7 6 6 6 6 6 6 7 6 6 6 7…
caput42 100 100 100 100 0 1 0 0 0 0 0 1 0 0 0 1 0 0 1 0 0 1 1 0 1 0 0 1 0 1 1 0 1 1 1 0 1 1 2 1 1 1 1 1 1 2 1 1 1 2 1 2 1 1 2 1 2 1 1 2 1 2 1 1 1 2 2 1 1 2 2 1 2 2 1 2 1 2 2 1 2 2 2 1 2 2 2 2 1 2 2 2 2 2 2 2 2 2 2 1 2 3 2 2 2 2 3 2 1 2 3 2 3 2 2 3 2 3 2 3 2 3 3 3 3 3 3 2 3 3 4 3 3 2 3 4 4 4 4 4 5 4 5 5 5 6 5 5 5 6 5 6 5 5 6 5 5 5 5 4 4 5 4 4 4 5 4 4 5 4 5 4 5 6 5 6 5 6 6 5 6 6 6 6 5 6 6 6 6 5 6 6…
caput43 100 100 100 100 0 1 1 1 0 1 1 0 1 0 0 1 0 0 0 0 7 0 0 0 7 0 0 0 0 0 0 1 0 1 2 1 1 2 1 1 2 1 1 2 1 2 2 1 2 1 2 1 2 1 2 1 2 2 1 2 1 2 1 2 2 1 2 2 2 2 1 2 2 1 2 2 2 1 2 2 1 2 2 2 2 2 2 2 2 1 1 2 1 1 1 0 0 0 0 0 1 0 1 2 3 2 3 3 3 4 4 3 2 4 4 4 3 4 3 4 4 4 3 4 4 4 4 3 4 4 4 4 5 4 4 4 4 5 4 4 4 4 4 4 4 4 4 5 4 5 4 5 4 4 5 5 5 4 5 5 5 4 5 4 5 4 5 5 5 4 5 5 5 5 5 5 5 6 5 6 5 5 6 5 5 5 5 5 6 5 6 5…
caput43-2 100 100 100 100 0 1 2 1 0 1 0 1 1 0 1 1 0 1 0 0 0 0 0 0 0 0 0 0 0 0 7 0 0 0 0 1 0 1 0 0 1 0 1 1 2 2 2 1 1 3 2 1 2 1 2 2 2 2 2 2 2 2 2 3 2 3 2 3 2 2 3 3 3 1 2 3 2 3 3 3 2 3 4 4 3 3 4 3 4 3 4 4 3 4 4 4 4 3 4 4 3 4 4 4 4 3 4 4 4 4 4 4 4 3 4 4 4 4 4 4 4 4 3 4 4 4 4 4 4 4 4 3 4 4 4 4 4 4 4 4 4 3 4 4 4 4 4 4 4 4 4 4 4 3 5 4 4 4 4 4 4 4 4 5 4 4 4 4 4 4 5 4 4 4 4 4 5 4 4 5 4 4 5 4 4 4 5 5 4 4 5…
caput44 100 100 100 100 0 1 0 1 2 1 1 1 1 2 2 1 2 2 1 2 1 2 1 2 2 1 2 2 2 2 2 2 2 2 2 2 2 3 2 2 2 2 2 3 2 2 3 2 3 2 3 2 3 3 2 3 3 3 3 3 3 3 3 3 4 3 3 4 4 3 4 3 3 4 4 3 4 3 4 3 4 3 3 4 3 4 3 4 4 4 3 3 4 4 3 4 3 4 4 4 4 3 4 3 4 4 4 4 4 3 4 4 4 4 4 4 4 3 4 5 4 4 4 4 4 4 4 4 4 5 4 4 4 5 4 4 4 4 5 5 4 5 5 5 6 7 6 0 0 0 7 7 7 7 7 7 0 0 7 7 7 7 7 6 7 7 7 6 7 6 7 6 7 7 7 6 7 6 7 7 7 7 7 7 7 6 7 7 6 7 6 7…
caput44-2 100 100 100 100 0 2 2 1 2 2 2 2 2 2 2 2 2 2 2 2 2 3 2 3 2 2 2 3 2 2 3 3 3 2 2 3 2 3 3 2 3 3 3 2 2 4 3 3 2 3 3 3 3 3 3 3 3 4 3 3 3 3 3 4 4 3 3 3 4 3 4 3 4 4 3 3 4 3 4 4 3 4 3 3 4 4 4 3 4 3 4 4 4 4 4 4 4 3 4 4 3 5 4 4 4 5 4 3 4 4 4 4 4 5 4 4 4 4 4 4 4 4 4 4 4 4 5 4 4 4 4 4 4 4 5 4 4 5 4 5 5 6 5 6 6 6 5 5 6 6 6 6 6 6 5 6 6 6 5 6 7 7 6 7 7 7 7 0 7 0 0 7 7 6 0 0 7 0 7 7 7 7 7 7 7 6 6 6 7 6 7…
caput44-3 100 100 100 100 0 1 0 1 2 2 2 1 1 2 1 1 2 2 1 2 2 2 1 2 2 2 2 2 2 3 1 2 2 2 2 3 2 2 2 2 2 2 2 2 2 2 2 2 3 2 2 2 2 2 2 2 3 2 2 2 2 2 2 2 3 2 2 2 3 2 2 2 2 3 2 2 2 2 2 3 2 2 2 2 3 2 3 2 3 2 2 3 2 2 2 3 3 2 2 2 3 3 2 3 2 2 3 3 3 3 2 2 3 3 3 3 3 3 4 4 4 4 3 4 4 3 4 3 4 3 4 5 4 4 4 4 4 5 4 4 4 5 5 5 5 5 6 5 5 4 5 6 6 5 4 5 6 5 6 6 5 6 5 6 6 5 6 5 6 6 5 6 6 5 6 6 6 6 5 6 6 6 5 6 6 7 6 6 6 6 6…
caput45 100 100 100 100 0 1 0 0 0 1 0 0 0 0 0 0 0 1 0 0 0 0 1 7 1 0 1 0 1 0 1 0 1 0 0 1 1 0 1 1 0 1 0 1 1 0 1 0 1 1 1 1 1 1 2 1 0 1 1 2 1 2 1 1 1 2 1 2 1 1 1 1 2 1 1 1 2 1 1 1 1 2 1 2 2 1 2 4 4 4 4 4 4 5 4 4 5 4 4 3 5 4 4 4 4 4 5 3 4 4 4 4 4 4 3 4 3 4 4 3 4 4 4 3 4 4 4 4 4 4 3 4 3 4 4 4 4 3 4 5 3 4 4 3 4 3 4 4 4 4 4 3 3 4 4 3 4 4 3 4 4 3 4 5 4 4 4 4 4 4 4 4 4 5 4 5 4 5 5 5 6 5 6 5 5 4 5 5 4 5 5 4…
caput45-2 100 100 100 100 0 1 0 0 0 1 0 0 1 0 0 1 0 0 1 0 1 1 0 1 0 1 1 1 1 1 1 1 1 2 1 0 1 2 1 2 2 2 2 2 2 1 2 2 3 2 2 2 3 2 2 2 2 2 3 2 2 2 2 3 2 3 2 3 2 2 2 3 2 2 3 2 3 3 2 2 2 3 3 3 2 2 3 3 2 2 3 3 3 3 2 3 4 3 3 3 4 3 2 4 3 3 4 3 4 3 2 4 3 3 4 4 3 3 3 3 4 4 3 4 3 4 4 3 5 3 3 4 4 4 4 3 3 4 3 4 4 4 3 3 5 4 3 4 4 4 4 4 4 4 4 4 4 4 4 4 4 5 4 5 6 7 6 0 0 7 6 7 0 0 7 6 7 7 6 7 7 6 7 0 7 6 6 7 6 5 6…

## Sheet: B6Ncorpus
corpus1 100 100 100 100 0 1 0 0 0 1 1 0 1 0 1 0 1 0 1 0 0 0 1 7 0 0 7 0 0 0 7 0 1 0 0 1 1 0 1 1 1 1 1 1 1 1 1 1 1 2 1 1 1 1 1 1 1 1 1 1 1 1 1 1 1 1 1 1 2 2 1 1 1 1 1 2 1 1 1 0 1 1 0 1 2 1 0 0 1 0 0 0 1 0 0 0 0 1 0 7 0 0 1 2 3 3 3 3 4 5 3 3 2 4 3 4 3 4 3 4 3 3 4 3 5 3 4 3 4 3 4 4 4 3 4 4 4 4 4 4 4 3 4 4 4 4 5 4 4 4 4 4 4 5 4 4 4 4 4 5 4 5 4 4 4 4 4 5 4 5 4 4 4 5 4 5 4 4 5 4 5 4 5 4 4 5 5 5 5 5 4 5…
corpus1-2 100 100 100 100 0 1 0 0 0 0 1 1 1 1 1 0 1 1 0 1 1 0 1 1 1 1 1 0 1 1 1 1 0 1 1 1 0 1 1 0 1 1 1 1 1 1 1 0 1 2 1 1 1 1 1 1 1 1 1 0 0 1 0 0 0 1 1 0 0 0 1 0 0 0 7 0 7 0 0 0 7 0 2 2 4 3 3 2 2 4 3 2 2 4 3 4 3 3 3 4 4 3 4 4 3 3 4 3 4 3 4 4 4 3 4 4 3 4 4 3 4 4 4 4 4 4 4 4 4 3 4 5 4 4 4 4 3 4 4 4 4 4 4 4 5 4 4 3 4 5 4 4 4 4 4 4 4 5 4 4 5 4 4 5 4 4 4 4 5 4 5 4 5 4 5 4 4 5 5 4 5 5 4 5 5 5 5 5 4 5 5…
corpus2 100 100 100 100 0 1 0 0 1 1 0 0 1 1 1 1 1 0 0 0 0 0 0 0 1 0 1 0 1 0 1 2 1 1 2 2 2 2 2 2 3 2 1 2 3 3 1 2 3 2 3 2 3 2 2 2 3 3 2 2 3 3 2 3 2 3 4 3 4 3 3 3 4 3 4 3 4 3 4 3 3 4 3 4 4 4 3 3 4 4 4 4 3 4 4 3 4 4 4 4 4 4 4 4 4 4 4 4 3 4 4 4 4 4 4 4 4 4 4 5 4 4 4 5 5 3 5 4 5 4 4 4 5 4 4 5 4 4 5 4 5 5 5 4 5 5 5 5 5 5 5 5 4 5 6 5 5 5 4 5 6 5 5 6 6 5 5 6 6 6 5 6 6 6 6 6 6 6 6 6 5 6 6 6 7 6 6 6 6 6 7 0…
corpus2-2 100 100 100 100 0 1 2 3 2 2 2 1 2 1 2 2 2 2 2 2 2 2 2 2 2 2 2 1 2 2 3 2 2 2 2 2 3 2 3 2 2 2 3 2 2 3 2 3 2 3 2 3 2 3 2 3 3 2 3 3 3 3 3 2 3 3 3 4 3 3 4 3 4 3 3 4 4 3 4 3 4 4 3 2 2 4 4 3 4 4 3 4 4 4 3 3 5 4 5 4 3 4 5 4 3 4 6 5 4 4 4 4 5 4 5 4 5 4 5 4 4 5 4 4 5 4 5 5 6 5 5 4 5 5 4 5 6 5 6 5 6 5 4 6 5 5 5 5 5 5 4 5 6 5 5 5 6 5 6 6 6 6 6 6 6 6 6 7 6 6 7 6 6 6 6 7 6 6 7 7 7 7 0 7 7 0 0 0 0 0 0…
corpus2-3 100 100 100 100 0 1 1 1 3 4 3 3 3 3 2 2 3 2 3 2 3 2 2 3 2 2 2 2 3 2 2 2 2 2 2 2 2 2 2 1 2 2 2 2 3 2 1 3 2 2 2 2 2 2 2 2 2 2 2 2 3 2 2 2 2 3 2 2 2 2 2 2 2 2 2 2 2 2 3 2 2 2 2 2 2 2 2 3 2 3 3 3 3 4 4 4 3 4 3 4 3 3 3 2 3 3 3 2 2 3 3 3 2 3 4 3 4 4 4 4 4 4 4 5 4 5 4 4 5 5 5 4 5 5 5 6 5 6 5 5 5 4 5 5 6 6 6 6 6 5 6 6 6 6 6 6 6 6 6 6 6 6 6 6 6 6 6 6 6 6 6 7 6 6 6 7 6 6 7 6 6 7 6 6 7 6 6 6 7 6 7…
corpus2-4 100 100 100 100 0 1 0 0 1 1 0 1 0 1 1 1 0 2 1 2 1 1 2 1 1 2 1 1 1 2 2 1 2 1 2 1 1 2 1 2 2 1 2 1 1 1 2 2 3 2 1 2 3 3 2 2 2 2 3 3 2 3 2 3 3 2 3 3 3 2 3 3 3 3 4 3 4 3 3 4 3 4 3 3 3 3 4 3 3 3 3 2 4 3 3 2 4 3 3 3 2 3 3 3 3 2 3 3 4 3 4 3 3 4 4 3 4 4 4 4 4 4 4 5 4 5 4 5 6 5 5 6 6 6 5 6 6 6 6 7 6 7 7 6 7 7 6 6 7 6 6 6 6 6 7 6 6 6 7 6 6 6 7 6 6 7 6 7 6 6 6 7 7 6 6 7 6 6 6 6 6 7 6 6 7 6 6 6 6 6 6…
corpus2-5 100 100 100 100 0 1 2 1 2 2 2 2 1 1 1 2 2 1 2 1 2 2 1 0 2 1 1 1 1 1 2 1 1 1 1 1 1 1 2 1 1 1 1 1 2 1 1 1 1 2 1 1 1 2 1 1 2 1 1 1 2 1 1 1 1 2 1 1 2 1 2 2 2 2 1 2 2 2 3 2 2 3 2 2 2 2 2 2 2 2 2 2 2 2 1 2 2 2 3 2 3 2 3 4 4 4 4 4 4 3 4 4 4 4 4 3 5 4 4 4 3 4 5 3 4 4 5 4 3 4 4 4 5 4 5 4 5 5 4 5 5 4 5 5 5 5 5 6 5 5 5 6 5 5 6 5 5 5 6 6 6 5 6 5 5 6 5 6 6 6 6 5 6 6 6 6 6 5 6 6 5 6 6 6 6 6 6 6 6 6 6…
corpus3 100 100 100 100 0 1 0 0 1 0 0 7 1 0 0 0 0 0 1 0 1 0 0 0 1 0 0 1 0 0 1 0 0 2 1 0 1 0 0 1 1 1 7 1 2 1 0 1 1 1 2 1 0 2 1 2 2 4 5 4 4 3 4 3 4 4 3 4 3 4 4 3 4 3 4 4 3 3 3 3 3 3 4 3 2 3 3 4 3 3 3 4 3 3 3 3 3 3 4 3 3 3 3 4 3 3 3 4 3 3 4 3 4 3 2 4 3 3 4 3 3 3 3 4 3 4 3 4 4 4 4 4 4 4 5 4 4 5 4 5 4 5 4 4 4 4 4 3 4 4 4 3 4 4 5 4 3 5 4 4 5 6 5 6 5 6 6 6 6 6 6 6 6 6 6 6 5 6 6 7 6 6 6 6 6 6 6 7 6 6 6 6…
corpus3-2 100 100 100 100 0 1 0 0 0 0 0 0 0 0 0 0 1 0 1 0 0 0 1 0 0 1 0 0 1 0 1 1 0 1 0 1 0 1 0 1 1 0 1 1 1 1 1 1 1 1 2 1 1 2 2 1 2 2 2 2 1 2 1 2 3 2 2 1 2 3 2 2 2 2 2 2 3 2 2 3 2 3 4 4 4 3 4 4 4 4 4 5 4 4 4 4 4 4 4 3 4 3 4 3 2 4 3 3 4 4 3 4 4 4 4 4 5 4 4 5 5 4 5 4 5 4 5 5 4 5 4 5 4 5 4 5 4 5 5 5 4 4 4 5 4 6 5 4 4 5 4 5 4 5 5 4 4 4 5 5 5 4 5 5 4 5 5 5 4 4 4 5 4 4 4 4 4 4 4 4 4 4 4 4 4 4 3 4 4 4 4…
corpus3-3 100 100 100 100 0 1 0 0 0 0 1 0 0 0 0 1 0 1 0 0 0 1 0 1 0 1 1 0 1 0 1 0 0 1 1 0 1 1 1 0 1 1 1 1 1 1 1 1 1 1 1 1 1 2 1 1 1 2 2 1 2 1 2 2 1 2 1 2 2 5 4 4 4 3 5 4 4 4 5 4 4 4 4 4 5 4 4 3 4 4 4 4 4 4 3 4 4 4 4 3 2 4 4 4 4 3 4 3 4 4 4 3 4 4 4 4 3 4 4 3 4 4 4 4 3 4 4 3 4 4 4 4 4 4 3 4 4 4 4 4 3 4 4 4 3 4 5 4 4 4 4 4 4 5 4 5 5 5 5 5 4 5 4 5 4 4 4 4 5 4 4 4 4 5 4 4 5 4 5 4 5 5 5 6 6 6 6 6 6 6 6…
corpus3-4 100 100 100 100 0 1 0 0 1 1 0 1 2 1 1 2 1 1 2 1 1 1 2 2 1 2 2 2 1 2 2 1 2 2 2 1 2 2 2 2 2 2 3 2 2 3 3 2 3 3 3 3 3 3 2 3 3 3 4 3 3 2 3 4 3 3 3 3 4 3 4 3 2 4 3 4 3 4 3 4 3 4 3 3 4 4 3 4 3 4 4 4 3 4 3 4 4 3 4 4 4 3 4 4 4 4 4 3 4 4 4 3 4 4 4 4 4 4 4 4 4 3 5 4 4 4 4 4 4 5 4 4 4 4 4 5 4 4 4 4 5 4 4 4 5 5 4 5 4 5 4 5 5 4 5 5 5 5 6 5 0 0 0 0 0 1 0 0 0 7 0 0 0 0 0 7 0 7 0 0 7 7 0 7 7 7 7 0 7 7 6…
corpus3-5 100 100 100 100 0 1 0 0 0 0 0 0 0 1 0 0 0 1 0 0 1 0 0 0 0 1 0 1 0 0 1 0 0 1 0 0 1 1 1 1 1 1 1 2 2 2 4 4 4 4 3 4 4 4 3 3 4 5 4 3 4 3 4 3 4 3 4 3 2 3 3 3 2 3 3 3 2 3 2 4 3 3 3 3 3 4 3 3 3 4 3 3 2 4 3 3 4 3 3 3 4 3 2 3 4 3 4 3 2 3 4 3 3 3 3 4 4 3 4 3 4 4 4 4 5 4 5 4 4 4 4 4 4 4 4 3 4 4 4 3 4 3 4 3 5 3 4 3 4 5 4 4 4 5 5 4 6 5 6 6 5 6 6 5 6 5 6 6 6 6 6 6 6 6 6 6 6 6 6 6 6 6 7 6 6 7 6 7 6 7 7…
corpus4 100 100 100 100 0 1 1 0 0 1 1 0 0 1 0 0 0 0 0 0 0 0 0 0 0 0 0 0 1 0 1 2 2 2 1 2 2 2 1 2 1 2 2 2 2 2 2 2 2 2 3 2 3 2 2 2 2 3 2 4 3 3 3 3 3 3 3 3 4 3 4 3 3 3 4 3 4 3 4 4 3 4 3 4 4 3 4 3 4 4 3 4 4 4 4 3 4 4 4 4 3 4 4 4 4 3 4 4 4 4 4 4 4 4 4 4 4 4 5 4 4 4 4 4 4 4 5 4 4 5 4 5 4 4 5 4 5 5 4 4 5 4 5 5 5 4 5 5 5 6 6 6 7 0 0 7 0 7 7 0 7 0 0 7 0 7 0 7 7 7 6 7 0 7 7 7 7 7 0 7 7 7 7 7 7 0 7 7 0 7 0 7…
corpus4-2 100 100 100 100 0 1 1 0 1 0 0 1 0 0 1 0 1 0 1 1 0 1 1 0 0 2 1 1 0 1 1 1 1 0 1 2 1 1 1 1 1 1 1 2 2 1 0 2 1 1 1 0 2 1 2 2 1 2 1 2 1 2 2 1 2 1 2 1 2 2 1 2 1 2 1 2 2 2 2 2 2 1 2 2 2 2 2 2 1 3 2 1 2 2 2 3 2 2 2 2 3 3 2 3 2 2 2 3 5 4 4 5 4 5 6 6 5 4 5 5 5 6 5 4 4 5 4 5 5 4 5 4 5 4 4 4 5 4 4 4 5 5 4 5 4 5 4 5 5 4 4 5 5 4 5 4 5 4 5 5 4 5 5 4 5 5 5 4 4 5 5 4 5 5 4 5 5 4 5 5 5 6 6 5 6 5 7 5 6 6 6…
corpus4-3 100 100 100 100 0 1 0 0 0 0 1 1 1 1 1 1 0 0 0 0 0 0 0 0 0 0 0 0 0 0 1 0 0 1 2 1 2 2 1 2 2 2 2 3 2 2 2 1 2 2 3 2 2 3 2 2 3 2 3 2 3 2 2 3 3 3 3 2 4 3 4 3 4 3 3 4 4 3 4 3 4 4 3 3 4 4 4 3 4 4 4 4 3 4 4 4 4 4 4 3 4 4 4 5 4 3 4 4 4 4 4 4 4 4 5 4 4 4 4 4 5 4 5 4 4 4 4 5 4 4 5 4 5 4 4 5 4 5 4 5 5 4 4 4 5 5 5 4 5 5 4 5 5 6 5 4 5 6 5 5 5 5 6 5 6 6 5 5 6 5 7 1 1 0 7 7 0 0 0 0 0 0 7 0 0 0 0 7 0 7 0…
corpus4-4 100 100 100 100 0 1 0 0 1 0 0 1 0 0 1 0 0 0 0 0 0 0 7 0 0 7 0 7 0 0 0 0 0 1 0 0 1 1 1 0 1 1 1 1 1 1 0 1 1 1 1 1 1 1 0 2 1 1 1 0 1 2 1 0 1 1 1 1 1 1 1 1 1 2 2 1 0 1 2 1 1 1 2 1 0 1 1 0 1 1 2 1 0 1 7 1 2 4 3 2 3 3 2 4 3 3 3 3 4 3 4 3 4 4 3 4 4 4 3 4 4 4 4 4 3 4 4 4 4 4 4 4 4 4 4 4 4 4 5 4 4 4 4 5 4 4 4 5 4 4 4 5 4 4 5 4 5 4 4 5 4 5 4 5 5 4 5 4 5 4 5 5 5 4 5 4 5 5 5 4 5 5 5 5 4 5 5 5 4 5 5…
corpus5 100 100 100 100 7 1 0 0 0 0 0 1 0 0 0 0 0 0 0 0 0 0 1 0 0 0 0 0 0 0 1 0 0 0 0 1 0 0 0 0 0 0 1 0 0 0 1 0 0 1 0 0 1 0 0 0 0 0 0 0 0 0 0 0 0 0 7 0 0 7 7 0 0 0 2 3 1 2 2 3 3 2 2 3 2 4 3 3 2 2 3 3 2 3 3 3 3 2 3 3 4 3 3 3 2 4 3 4 3 2 4 3 4 3 3 4 3 3 4 4 3 4 3 4 3 4 4 3 4 4 3 4 3 4 4 4 3 4 4 3 4 4 4 4 4 3 4 4 4 4 4 4 4 4 3 4 4 4 4 4 4 4 4 4 4 5 4 4 3 4 5 4 5 4 4 4 4 4 5 4 4 4 5 5 4 4 5 5 6 5 5 4…
corpus5-2 100 100 100 100 0 1 0 0 1 0 0 0 1 0 0 1 0 1 0 0 1 0 1 1 0 1 1 0 1 1 0 1 1 0 1 1 1 1 1 1 1 0 1 1 1 1 1 1 1 1 1 1 1 2 1 1 1 1 2 2 1 2 1 2 1 1 2 1 2 1 2 1 2 1 2 1 2 2 2 1 1 2 2 2 2 2 2 2 2 2 2 2 3 3 3 2 2 3 2 3 3 3 2 3 3 2 4 3 3 3 3 3 3 4 3 4 4 3 4 5 4 4 5 4 5 5 5 5 5 5 4 6 5 5 4 4 5 4 5 4 4 4 4 4 5 4 4 4 5 5 5 6 5 6 5 6 6 5 6 5 6 5 6 6 5 6 6 5 6 6 5 6 6 5 5 5 6 6 5 6 6 6 5 6 5 5 6 5 6 6 6…
corpus6 100 100 100 100 0 1 0 0 0 0 1 0 0 1 0 0 1 1 0 1 0 1 0 1 1 0 1 2 2 2 2 2 2 2 2 3 2 3 2 4 3 2 3 2 3 2 3 2 2 2 2 2 2 2 2 2 2 2 2 2 3 2 3 4 3 3 3 4 3 3 3 3 4 3 3 3 4 3 3 3 3 3 3 3 3 3 3 4 3 3 3 3 2 4 3 3 3 4 3 3 4 3 4 3 4 3 4 3 3 3 3 3 4 3 2 3 3 4 3 2 3 2 3 3 2 4 4 4 5 7 5 4 6 5 6 6 5 5 6 5 6 6 6 6 5 6 6 6 6 6 6 6 6 5 6 6 7 5 6 6 6 6 6 6 7 6 6 6 6 6 7 6 6 6 7 6 6 7 6 7 6 6 7 6 7 6 7 6 7 6 7 7…
corpus7 100 100 100 100 0 1 0 0 1 0 0 1 0 0 0 1 0 0 1 0 1 0 1 0 1 0 1 1 1 1 1 2 1 3 2 2 2 3 2 2 3 2 2 2 3 2 2 2 2 2 1 2 2 2 2 2 2 2 2 3 2 2 2 3 2 3 2 4 3 3 2 3 3 3 3 4 3 2 3 4 4 3 3 3 3 3 4 3 3 3 4 3 3 4 3 4 3 3 4 3 3 3 3 3 3 3 2 3 2 3 2 3 2 2 3 2 2 2 2 2 2 2 2 2 3 3 2 5 4 5 4 5 5 5 5 6 5 5 6 5 5 6 6 5 6 6 5 6 5 6 6 6 5 6 6 6 6 6 6 6 6 5 6 6 6 6 6 6 6 6 6 6 6 7 6 6 6 6 6 7 6 6 6 6 6 7 6 6 7 6 6 7…
corpus7-2 100 100 100 100 0 1 0 0 0 0 1 0 1 2 2 3 3 3 3 3 3 3 3 2 4 3 3 2 3 2 2 2 2 3 2 2 2 2 2 3 2 2 2 2 3 2 2 3 2 3 2 3 2 2 3 2 3 2 3 2 2 3 2 2 3 2 3 3 2 3 2 3 2 3 2 2 3 2 3 2 3 2 2 3 2 3 2 3 3 2 4 3 3 4 4 3 4 4 3 4 4 4 3 4 4 3 4 3 3 3 3 3 3 4 3 4 4 4 4 4 4 4 5 5 4 4 5 4 5 5 4 5 5 5 5 5 5 6 6 5 5 6 6 5 6 6 6 6 5 6 6 6 6 6 6 7 6 6 6 6 7 6 6 6 6 6 7 6 7 6 7 6 7 6 7 6 7 7 7 6 7 7 7 7 7 7 7 7 7 7 7…
corpus8 100 100 100 100 0 1 0 0 1 0 1 0 0 1 0 1 0 0 1 0 0 1 0 1 0 0 1 0 1 0 0 1 0 0 1 0 0 1 1 0 1 0 1 0 1 0 1 0 1 1 1 0 1 1 0 1 0 0 1 7 0 1 0 0 0 0 0 1 0 0 0 2 3 2 3 2 3 3 3 3 3 3 3 4 3 3 3 3 3 4 3 4 4 3 4 3 4 4 3 3 4 3 4 4 3 4 4 3 4 4 3 4 4 4 4 3 4 4 4 4 4 4 4 4 4 4 4 4 4 4 4 4 4 4 4 5 4 4 4 5 4 4 4 4 5 4 4 4 5 4 4 4 5 4 4 5 4 4 5 5 5 4 5 4 5 4 5 5 4 5 6 5 5 5 6 6 6 5 5 6 6 6 5 6 6 6 6 6 6 6 6 6…
corpus8-2 100 100 100 100 0 1 0 1 0 0 0 1 0 1 0 0 1 0 1 0 0 0 1 0 0 1 0 0 1 0 0 0 1 0 0 0 1 0 0 0 1 0 0 0 1 0 1 0 1 0 0 1 0 0 0 1 0 0 0 1 0 1 0 0 0 1 0 7 0 0 0 0 0 1 0 7 0 0 0 0 7 0 2 3 2 2 2 3 2 3 2 3 3 3 3 2 4 3 3 2 3 2 3 3 3 3 3 4 3 3 3 3 4 3 4 3 3 3 4 4 3 4 3 4 3 4 4 3 4 3 5 3 4 4 3 4 4 4 4 3 4 4 4 4 3 4 4 4 4 4 4 4 4 4 4 4 4 4 4 4 4 4 5 4 4 4 4 4 5 4 5 4 4 5 4 4 5 4 5 4 5 4 4 5 5 4 5 5 5 4 6…
corpus8-3 100 100 100 100 0 1 0 1 0 0 1 0 0 0 1 1 0 1 0 1 0 1 1 1 1 0 1 1 1 1 1 1 1 2 1 1 1 1 2 1 1 1 1 2 1 1 2 1 2 1 1 2 1 2 1 2 2 1 2 1 2 1 2 2 2 1 2 1 2 2 2 2 1 2 2 2 2 1 2 2 2 2 1 2 2 2 2 1 2 2 2 2 2 2 3 2 2 2 2 3 2 2 2 3 2 3 2 3 3 3 4 3 3 4 3 3 4 3 3 3 4 4 3 4 3 4 4 4 4 5 4 5 5 4 5 5 6 5 5 5 4 5 5 4 4 5 5 4 5 4 5 5 5 5 5 6 5 5 6 6 6 6 6 6 6 5 6 6 6 6 6 6 5 6 6 6 6 6 5 6 6 6 6 6 6 6 6 6 6 6 6…
corpus8-4 100 100 100 100 0 1 0 0 0 0 1 0 0 0 1 0 0 0 1 0 0 1 0 1 0 1 0 0 1 0 1 0 1 1 0 0 0 1 0 0 1 0 0 1 0 0 1 0 1 1 0 1 0 1 1 1 2 2 1 1 2 2 2 3 3 2 3 4 3 3 4 4 4 3 4 6 6 5 4 4 5 4 4 5 5 4 5 4 4 5 4 4 4 3 4 4 4 4 3 4 4 3 3 4 3 3 3 3 3 3 3 4 3 3 3 4 3 3 4 3 3 4 4 3 3 4 3 3 4 3 4 3 4 3 4 3 4 3 4 3 3 4 3 4 3 4 4 3 4 4 4 4 4 5 4 4 5 5 5 5 5 4 5 5 5 5 5 5 6 5 6 6 6 6 6 6 6 6 6 6 7 6 6 6 6 7 6 6 7 6 6…
corpus8-5 100 100 100 100 0 2 2 2 3 2 2 2 2 2 1 2 2 1 1 2 1 1 2 1 2 1 2 1 1 1 2 1 1 1 1 1 2 1 1 1 2 2 1 1 2 1 2 1 1 2 1 2 1 1 2 1 2 1 2 1 1 2 1 1 2 1 1 2 1 1 2 1 1 2 1 2 2 2 2 2 2 3 2 3 3 2 3 3 2 2 3 2 2 2 1 2 2 2 2 1 2 2 2 1 2 2 2 3 2 2 3 3 3 4 4 3 4 4 4 4 3 4 4 4 4 4 4 4 4 4 4 5 4 5 4 5 4 4 4 5 4 5 5 5 5 5 5 5 6 5 5 6 5 5 6 5 4 6 5 6 5 5 6 5 5 6 6 5 6 5 6 6 5 6 5 6 5 6 6 6 5 6 6 5 6 6 6 6 5 6 6…
corpus9 100 100 100 100 0 1 0 1 2 1 1 2 2 1 2 2 2 2 2 2 2 2 2 2 1 2 1 2 1 1 1 1 1 2 1 2 2 2 2 2 2 3 2 2 3 2 2 3 2 2 3 2 2 3 2 2 3 2 2 3 2 2 3 2 2 3 2 3 2 3 2 3 2 2 3 2 3 2 2 3 2 3 2 3 2 3 2 3 2 3 2 2 2 2 2 2 2 2 2 2 2 1 2 2 2 2 2 2 2 1 2 1 2 1 3 4 4 3 5 4 5 4 4 5 5 4 5 5 4 5 5 5 5 5 4 5 6 5 4 5 6 5 5 6 5 5 5 5 6 5 6 5 5 6 5 6 5 6 6 5 6 6 5 6 6 6 5 6 6 6 5 6 6 6 6 6 6 5 6 6 6 6 6 6 6 6 6 5 6 7 6 6…
corpus10 100 100 100 100 0 1 2 3 2 2 3 2 3 3 1 2 3 2 2 2 2 2 2 2 2 2 2 2 2 2 1 2 1 2 1 2 1 2 1 2 1 2 2 1 2 2 1 2 2 2 1 2 2 2 2 2 1 2 2 2 2 2 2 1 2 2 2 2 2 2 1 2 2 2 1 2 2 1 2 2 2 1 2 2 1 2 3 2 2 2 2 3 3 3 3 3 3 2 3 2 2 3 2 2 2 2 2 2 2 1 2 2 3 2 2 2 2 3 3 3 3 4 4 4 4 4 4 4 4 4 4 4 4 4 5 4 4 4 4 5 4 4 5 4 5 4 5 5 4 5 4 6 5 5 6 5 5 6 5 6 5 6 6 5 6 6 5 6 6 5 6 6 6 5 6 6 6 6 5 6 6 6 6 6 6 6 6 6 5 6 6 …
corpus10-2 100 100 100 100 0 1 0 0 0 0 1 0 0 1 0 1 0 0 1 0 1 0 1 0 1 1 0 1 0 1 0 1 0 0 1 0 0 0 0 1 0 0 7 0 0 1 0 0 0 2 1 2 3 2 2 3 2 3 2 2 3 3 3 3 3 2 3 3 3 3 3 2 3 3 3 3 3 3 2 3 3 3 3 3 2 3 3 3 3 3 2 3 3 2 3 3 3 3 4 3 3 3 3 3 4 3 4 3 4 3 4 3 4 4 4 4 4 4 4 4 4 4 4 4 5 4 4 4 4 4 5 3 5 4 4 4 4 4 4 4 5 4 4 5 4 6 5 6 6 6 6 6 6 6 6 6 7 6 5 6 6 6 6 6 6 7 6 6 6 6 6 6 7 6 6 7 6 6 6 6 7 6 6 6 7 6 6 7 6 7 …
corpus11 100 100 100 100 0 1 0 0 0 0 0 0 0 0 0 0 1 0 0 0 1 0 0 1 0 1 1 0 1 0 1 1 2 2 2 4 3 4 4 4 4 4 3 4 3 4 3 3 4 3 3 3 4 3 3 3 3 2 3 3 3 2 3 2 3 2 3 2 3 3 2 3 3 3 3 3 2 3 3 3 3 2 3 3 3 3 3 3 3 2 3 3 2 3 3 3 2 3 3 3 4 3 3 4 4 4 4 3 5 4 4 4 4 4 4 4 4 4 3 4 3 4 3 4 3 3 4 3 4 3 4 4 4 4 4 4 5 5 4 5 5 6 5 5 5 6 5 5 6 5 6 5 6 6 6 5 6 6 5 6 6 6 6 6 6 6 6 6 7 6 7 6 6 7 7 6 7 7 7 6 7 7 7 7 6 7 7 7 7 7 7 …
corpus11-2 100 100 100 100 7 1 0 1 2 3 3 2 3 2 2 3 2 2 3 2 2 3 2 2 2 2 2 2 2 2 2 2 2 2 1 2 2 2 2 2 2 2 2 2 2 1 2 2 3 2 2 2 2 2 2 2 2 2 2 2 3 2 2 2 1 2 3 2 2 2 2 2 2 2 2 2 2 2 2 2 2 3 2 2 3 3 3 4 3 3 4 3 3 2 3 2 3 2 2 3 2 3 2 2 3 2 3 2 3 4 3 4 3 4 4 4 5 4 4 4 4 4 4 4 4 5 4 4 5 4 5 5 4 5 5 5 6 5 5 6 6 5 6 5 6 6 6 6 6 5 6 6 6 6 6 6 6 6 6 6 7 6 6 6 6 6 6 6 6 6 7 6 6 6 6 6 6 7 6 7 6 6 7 6 7 6 6 7 6 6 …
corpus12 100 100 100 100 0 1 0 0 0 1 0 1 2 1 2 2 1 2 2 2 2 2 2 2 2 2 2 2 1 2 1 1 1 1 1 1 1 1 2 2 1 2 2 2 3 2 2 2 3 2 2 2 2 3 2 2 3 2 2 2 2 3 2 2 2 2 3 2 2 2 2 2 3 2 2 2 2 2 2 3 2 2 2 3 2 2 2 3 2 2 3 2 2 3 2 3 2 2 3 2 2 2 3 2 2 2 2 2 2 2 2 2 2 2 2 2 3 3 4 5 4 5 4 5 4 5 5 5 4 5 5 5 5 5 5 5 5 5 6 5 5 5 6 5 5 6 5 5 6 5 6 5 6 5 6 5 6 5 6 5 6 5 6 6 6 6 5 6 6 5 6 6 6 6 5 6 6 6 6 6 6 6 5 6 7 6 5 6 7 6 6 …
corpus12-2 100 100 100 100 0 1 0 2 1 2 2 2 2 2 2 1 2 2 2 2 1 1 2 1 1 2 1 1 1 1 2 1 0 1 1 0 1 1 0 1 0 1 1 1 0 1 0 1 1 1 1 0 1 1 1 1 1 1 1 0 1 1 1 1 1 1 0 1 1 1 1 1 1 2 1 2 1 2 2 2 2 2 2 2 2 2 2 2 2 2 2 1 2 1 2 1 2 1 2 1 2 2 2 2 3 2 3 3 4 3 4 3 4 3 4 3 4 4 4 3 4 4 3 4 4 4 4 4 4 5 4 4 4 5 4 4 4 5 5 4 5 5 5 4 5 5 5 4 5 5 5 5 5 6 5 5 4 5 5 6 5 5 6 5 5 6 5 6 5 5 5 6 6 5 5 6 5 6 6 5 6 5 6 6 5 6 6 5 6 5 …
corpus13 100 100 100 100 0 1 1 1 1 2 1 1 2 1 2 1 2 2 1 2 2 2 2 2 2 2 2 2 2 2 2 2 2 2 2 2 2 2 2 3 2 2 2 2 3 2 2 2 2 2 3 2 3 2 2 3 2 2 3 2 3 2 3 2 2 3 2 3 3 2 3 2 3 2 3 3 2 3 3 3 2 3 3 4 3 3 2 3 4 3 3 3 3 4 3 3 4 3 3 4 3 4 3 3 3 3 4 3 4 3 4 3 4 4 3 4 3 4 3 4 4 4 3 4 4 4 3 4 4 5 4 3 4 5 4 4 4 5 4 5 4 5 4 5 5 5 6 5 5 5 5 5 6 6 5 5 6 6 6 6 6 6 6 6 7 6 7 7 6 7 7 7 7 7 6 7 6 7 6 6 6 5 6 6 6 7 6 6 7 6 0 …
corpus14 100 100 100 100 0 1 0 1 1 1 1 1 1 0 1 0 0 0 1 7 0 1 0 7 0 0 0 0 1 0 0 0 1 0 1 1 2 1 2 1 2 2 2 2 2 1 2 2 2 2 3 2 2 2 3 2 3 2 3 2 2 3 2 3 2 3 3 4 3 3 4 3 4 3 4 3 4 3 4 3 4 3 4 4 3 4 4 3 4 4 3 4 4 4 3 4 4 4 4 3 4 4 4 4 4 4 4 3 4 4 4 4 4 4 4 4 4 4 4 5 4 4 4 4 4 5 4 4 4 4 5 4 4 5 4 4 5 4 4 5 4 4 5 4 5 4 5 4 4 5 5 4 5 4 5 5 5 4 5 5 4 5 5 5 5 5 5 5 5 5 6 5 5 5 6 5 5 6 5 6 6 6 5 6 7 0 0 1 0 1 0 …
corpus15 100 100 100 100 0 1 0 0 0 0 1 0 0 0 1 0 0 1 0 1 0 1 0 1 0 0 1 1 1 0 1 0 1 1 1 0 1 1 1 1 0 1 1 1 1 1 1 1 1 1 2 1 1 1 2 2 1 1 1 1 2 2 1 2 1 2 1 2 1 2 2 1 2 2 1 2 2 2 1 2 2 1 2 2 2 2 2 2 2 2 2 1 3 2 2 2 2 2 2 2 2 2 2 3 2 2 2 2 3 2 2 3 2 3 3 3 3 3 3 3 3 3 3 4 3 4 3 4 4 3 4 4 3 4 4 4 4 4 4 4 5 4 5 5 5 6 5 5 6 5 6 5 6 5 6 5 5 5 4 4 5 4 5 4 5 5 5 5 6 6 5 6 6 6 5 6 6 6 6 6 6 5 6 6 6 6 6 6 6 6 5 …
corpus15-2 100 100 100 100 0 1 0 0 1 1 0 0 1 0 1 0 1 1 1 1 2 1 1 0 2 1 2 1 2 2 2 2 2 2 2 2 3 2 3 3 3 3 3 2 3 3 3 2 3 2 2 2 3 2 2 2 2 3 2 3 2 3 3 4 3 4 3 4 3 4 3 4 3 3 4 4 3 4 3 4 3 4 3 3 4 3 4 3 4 3 3 4 3 4 3 4 3 4 3 4 3 4 3 3 4 4 3 4 4 3 4 3 3 4 3 4 3 3 3 4 3 3 2 3 3 3 3 3 3 3 3 2 3 2 2 3 2 3 2 4 4 5 6 5 6 5 6 5 6 6 6 6 5 6 6 6 6 6 7 6 6 6 6 6 6 6 6 6 6 6 6 7 6 6 6 6 7 6 6 6 7 6 6 6 6 7 6 6 7 6 …
corpus16 100 100 100 100 0 1 0 0 0 1 1 1 1 2 2 1 2 1 2 1 1 1 0 1 0 1 1 2 2 2 2 2 2 2 3 2 2 2 3 2 2 3 2 2 3 2 2 3 2 2 2 2 3 2 2 2 2 2 2 3 2 2 2 3 2 2 2 2 2 2 2 3 2 2 2 2 2 2 2 3 2 2 3 2 2 2 3 2 2 1 2 2 2 2 1 2 1 2 1 2 1 1 0 2 1 2 2 3 4 4 4 4 4 4 4 5 4 4 4 4 4 4 5 4 4 5 4 5 4 5 4 5 5 4 5 4 5 5 4 5 4 5 5 5 5 4 5 5 5 5 5 6 5 5 5 5 6 5 5 6 6 5 6 5 6 5 6 5 6 6 6 6 6 5 6 6 6 6 6 6 6 6 6 6 6 6 6 6 6 7 6 …
corpus17 100 100 100 100 0 1 0 0 0 0 0 0 1 1 0 1 3 2 3 3 3 3 2 3 3 3 2 3 3 3 3 2 3 2 2 3 2 2 2 3 2 2 2 3 2 2 3 2 3 2 2 3 2 2 3 3 2 2 3 2 3 2 2 3 3 2 3 2 2 3 2 3 2 3 3 2 3 2 3 3 2 2 2 3 3 3 3 3 4 3 4 4 4 3 4 4 3 4 4 3 3 3 3 4 3 3 3 3 4 3 3 3 3 4 4 3 4 4 4 4 5 5 5 4 5 5 5 6 5 5 4 6 5 6 5 5 6 6 6 6 6 5 6 6 6 6 6 6 6 6 6 7 6 6 7 6 6 7 6 6 7 6 7 6 7 6 7 6 7 6 7 7 6 7 6 7 7 6 7 7 7 6 7 7 7 7 6 7 7 7 7 …
corpus17-2 100 100 100 100 0 1 0 0 1 1 0 1 1 0 2 1 1 1 0 1 1 0 0 0 1 0 0 0 0 0 1 0 1 0 1 0 1 1 2 1 2 1 2 1 1 2 2 1 1 2 2 1 2 1 2 1 1 2 2 1 2 1 2 2 1 2 1 2 1 2 1 2 1 1 2 2 1 2 2 1 2 1 3 1 2 1 2 2 1 2 2 1 1 2 1 1 2 2 1 1 2 2 3 3 2 3 4 4 4 3 4 4 3 4 4 4 4 4 4 4 4 4 4 4 5 4 4 4 4 4 4 5 4 4 4 5 4 5 4 4 5 4 4 5 4 5 5 5 4 5 4 5 5 4 5 5 5 4 5 5 5 5 5 5 5 5 5 5 5 6 5 5 5 6 5 6 5 5 5 6 5 5 6 6 6 5 5 6 5 6 …
corpus18 100 100 100 100 0 1 0 0 0 1 0 0 0 0 0 1 0 1 0 0 1 0 0 0 1 0 1 0 1 0 1 0 1 0 1 0 1 0 1 1 0 1 1 0 1 1 0 1 1 1 1 1 1 1 1 1 2 1 1 1 2 1 1 2 1 2 1 2 1 2 2 1 2 2 1 2 2 2 2 1 2 2 2 2 1 2 2 2 2 2 2 2 3 2 3 4 5 5 5 5 5 4 5 4 5 5 4 4 4 4 5 4 4 4 4 4 4 4 4 4 4 4 4 4 4 4 4 4 4 5 4 4 4 4 4 4 4 5 4 4 4 4 4 5 4 4 4 4 5 4 4 4 4 4 4 4 4 4 4 4 4 5 4 4 4 4 4 4 5 4 5 5 5 5 6 6 5 6 5 5 6 5 5 5 4 5 5 4 5 5 5 …
corpus18-2 100 100 100 100 0 1 0 0 0 0 1 0 0 0 1 0 0 0 0 1 0 0 0 0 1 0 0 0 0 0 1 0 0 0 1 0 0 0 0 0 1 0 0 0 1 0 0 1 0 0 1 0 1 0 0 0 1 0 0 0 0 0 0 0 0 0 0 0 0 0 0 0 7 0 0 0 7 7 0 0 2 2 2 2 2 3 3 2 3 2 2 3 3 2 3 3 3 3 3 3 3 3 3 4 3 3 3 3 4 3 3 4 3 3 4 3 3 4 3 4 3 4 3 4 3 3 4 4 3 4 4 3 4 3 4 4 4 3 4 4 4 4 3 4 4 4 4 4 3 4 4 4 4 4 4 4 4 4 4 4 4 4 4 4 4 5 4 4 4 4 4 4 4 5 4 4 4 5 4 4 4 5 4 5 4 4 4 5 4 5 …
corpus19 100 100 100 100 0 1 0 0 0 0 1 0 0 1 0 1 0 1 0 1 0 1 0 1 1 2 1 2 1 3 2 2 2 2 3 3 2 2 3 2 3 2 3 2 3 2 2 2 1 2 2 2 1 2 2 2 2 2 3 2 3 3 3 2 4 3 3 3 3 4 3 3 2 4 3 3 3 3 4 3 3 3 3 3 3 4 3 3 4 3 3 3 4 3 3 3 3 4 3 4 3 3 4 3 3 3 3 3 3 3 3 2 3 3 3 2 3 3 2 2 2 3 2 3 2 3 4 5 5 5 5 6 5 6 6 5 6 5 6 5 6 6 6 5 6 6 6 5 6 6 6 6 6 5 6 6 6 6 6 6 6 6 6 7 6 6 6 6 6 6 6 6 7 6 7 6 6 6 6 7 6 7 6 6 7 6 7 6 7 6 7 …
corpus19-2 100 100 100 100 0 1 0 0 0 0 0 0 1 0 0 1 0 0 0 0 0 1 0 1 0 1 0 1 0 0 1 1 0 1 0 1 0 1 1 1 1 0 1 1 0 2 1 1 2 1 1 2 2 2 4 3 4 4 4 4 4 4 3 4 4 3 4 4 3 4 3 4 3 4 3 4 3 3 4 3 4 3 4 3 4 3 4 3 4 4 3 4 3 4 4 3 4 3 4 3 4 4 3 4 3 4 4 3 4 4 3 4 3 4 4 4 3 4 4 5 4 4 4 5 5 5 4 5 4 4 5 4 4 4 4 4 4 4 4 4 4 4 5 4 5 5 5 6 5 6 6 6 5 6 6 6 5 6 6 6 6 7 6 6 6 6 6 6 7 6 6 7 6 6 7 7 6 7 0 7 7 0 7 0 7 0 7 0 7 0 …
corpus19-3 100 100 100 100 0 1 0 2 1 1 1 1 1 1 1 1 1 2 2 2 1 2 1 2 2 1 2 2 2 2 2 2 2 2 2 3 2 2 3 2 3 2 3 2 3 2 3 3 2 3 3 3 2 3 3 3 3 3 2 3 3 3 4 3 3 3 3 3 4 3 3 3 4 3 3 4 3 4 3 4 3 4 3 4 3 4 4 3 4 4 3 4 4 4 3 4 4 3 4 4 4 4 4 4 3 4 4 4 4 4 4 4 4 4 4 4 4 4 3 5 4 4 4 4 4 4 4 4 5 4 4 4 5 4 5 4 5 4 5 5 6 7 6 7 0 7 7 7 7 7 7 7 7 7 7 7 7 6 7 6 7 7 6 6 7 6 7 6 7 7 7 6 7 7 7 7 7 6 7 7 7 7 7 7 7 7 7 7 7 6 …
corpus20 100 100 100 100 7 1 0 0 0 0 0 0 0 0 0 0 0 0 0 0 0 0 0 0 1 0 0 0 1 0 0 1 0 0 1 0 0 1 0 0 1 1 0 1 0 1 0 1 1 1 0 1 1 0 1 1 1 1 1 0 1 1 1 1 1 2 1 0 2 1 1 2 1 1 2 1 1 2 1 2 1 2 1 2 1 2 2 1 2 1 2 2 2 1 2 2 2 2 1 2 2 2 3 2 2 2 3 2 2 3 2 2 3 2 3 3 3 3 3 3 4 3 3 3 4 3 4 3 4 4 4 5 4 5 4 5 5 4 5 5 5 4 5 5 4 4 5 4 4 4 4 3 4 4 5 4 4 5 4 6 5 5 5 5 6 5 5 6 5 6 5 5 6 5 6 5 5 6 6 5 6 5 5 6 5 6 5 5 6 5 6 …
corpus21 100 100 100 100 0 1 0 1 0 1 1 1 1 1 0 1 1 1 1 1 2 1 1 2 1 1 2 1 2 2 1 2 2 2 2 2 2 2 2 3 2 2 2 2 2 2 2 3 2 2 2 3 2 2 2 3 2 2 3 2 3 2 2 2 3 3 2 3 2 3 2 3 3 3 2 3 3 2 3 3 2 4 3 3 3 3 3 4 3 3 2 3 4 3 3 3 3 3 4 3 4 3 4 3 4 4 3 4 3 4 4 3 4 4 3 4 4 4 4 4 3 4 4 4 4 4 4 4 4 5 4 4 3 4 6 6 6 6 5 7 7 7 6 6 7 6 7 6 6 7 6 7 6 6 7 6 7 6 6 6 6 6 6 6 6 6 6 6 6 6 7 6 6 6 6 7 6 6 6 6 6 7 6 6 7 6 6 6 7 6 7 …
corpus21-2 100 100 100 100 0 1 0 0 1 0 0 0 1 0 0 0 1 1 0 1 1 1 2 1 1 1 2 1 1 1 2 1 2 2 1 2 4 3 4 4 5 4 4 4 3 4 3 4 4 3 4 4 3 3 2 3 2 2 2 2 2 2 2 2 2 2 2 1 2 2 2 2 2 2 2 2 2 2 2 2 2 2 2 2 2 3 2 2 3 2 3 3 3 3 3 3 3 3 3 3 3 2 3 3 2 3 2 3 3 3 4 4 3 4 4 4 4 4 4 4 4 4 4 4 4 4 4 4 4 4 4 4 4 4 5 4 4 5 4 5 5 5 5 4 4 6 5 5 6 5 6 6 5 6 6 5 6 6 6 6 5 6 6 6 6 6 6 6 6 6 6 6 6 6 6 6 7 6 6 6 6 6 7 6 7 6 7 6 6 7 …
corpus21-3 100 100 100 100 0 1 0 0 0 0 0 0 0 0 0 1 0 0 0 1 0 0 1 0 0 1 0 0 1 0 0 1 0 0 1 0 1 1 0 1 1 1 0 1 1 1 1 1 2 1 1 2 1 2 1 3 4 4 4 4 4 4 4 4 3 3 4 4 4 4 3 4 4 3 4 4 3 4 3 3 4 3 3 3 4 3 3 3 3 4 3 3 3 4 3 3 4 3 3 3 3 4 3 3 3 4 3 3 3 3 4 3 3 3 3 4 3 3 3 3 4 3 4 4 3 4 4 5 4 5 4 4 5 4 4 4 4 4 4 3 4 4 3 4 4 4 4 4 4 4 4 5 5 5 6 6 5 6 6 6 6 6 5 6 6 6 6 6 5 6 6 6 6 6 6 6 6 6 6 6 6 6 6 7 6 6 7 6 7 6 …
corpus22 100 100 100 100 0 1 0 0 0 0 1 0 0 0 1 0 1 0 0 1 1 0 1 1 2 1 2 2 2 2 2 2 2 2 2 2 2 2 2 2 2 2 2 2 1 2 1 2 1 1 2 1 2 2 2 2 2 2 2 2 3 2 2 3 3 2 3 2 3 2 3 2 3 2 3 2 3 3 2 2 3 2 3 2 3 2 3 2 3 2 3 2 3 2 3 3 2 3 2 3 3 3 3 3 3 3 2 3 2 3 2 3 2 2 2 2 3 2 2 2 2 2 2 2 2 2 2 2 2 2 4 4 4 5 5 4 5 4 5 5 5 5 5 6 5 6 5 5 6 5 5 6 6 5 5 6 6 5 6 5 6 6 5 6 5 6 6 5 6 5 6 6 5 6 6 6 5 6 6 6 6 6 5 6 6 6 6 6 6 6 6 …
corpus23 100 100 100 100 0 1 1 1 2 1 2 1 1 2 2 1 2 2 2 1 2 1 2 2 2 1 2 2 2 3 2 2 2 2 2 3 2 2 2 3 2 3 3 3 3 3 2 3 3 3 3 3 3 2 3 3 3 2 4 3 3 3 3 4 3 4 3 4 3 4 3 4 4 3 4 3 4 3 4 3 4 4 3 4 4 4 3 4 4 3 4 4 4 3 4 4 5 3 4 4 4 4 4 4 5 4 4 4 4 4 4 4 4 5 3 5 4 4 5 4 4 4 5 4 4 5 4 5 4 5 4 5 4 5 4 5 5 5 5 4 5 4 5 5 5 5 5 5 5 5 4 6 6 0 0 0 1 0 1 0 0 0 0 0 0 7 7 0 0 0 7 0 0 7 0 7 0 7 0 7 0 7 7 7 7 7 7 7 7 6 0 …
corpus23-2 100 100 100 100 0 1 0 1 0 2 1 1 0 1 0 0 0 0 1 0 0 0 0 1 0 0 1 1 1 1 1 1 1 1 1 0 1 1 1 1 0 1 1 0 1 1 2 1 1 1 1 2 1 1 2 1 2 1 1 2 2 3 2 2 2 3 2 2 3 2 3 2 3 2 2 2 3 2 2 3 2 2 3 2 3 2 2 3 2 3 2 3 2 3 2 3 2 3 2 3 2 3 3 3 2 3 2 3 3 3 3 2 3 3 3 4 3 4 3 3 4 3 4 3 4 3 4 3 4 4 4 3 4 4 4 4 4 4 4 3 4 4 4 4 4 4 4 5 4 4 4 4 4 5 4 4 4 5 4 5 4 4 5 4 5 4 5 5 5 5 4 5 5 5 4 6 5 5 6 5 6 5 6 6 7 6 0 0 0 1 …
corpus23-3 100 100 100 100 0 1 1 2 2 2 2 2 2 2 2 2 3 2 2 3 2 2 2 3 2 3 2 2 2 3 2 3 3 2 3 3 2 3 3 2 3 2 3 3 3 2 3 2 3 3 3 3 2 3 3 3 3 3 3 2 3 3 3 4 3 3 3 3 3 3 3 3 3 3 4 3 3 3 3 4 4 3 4 3 3 4 3 4 3 4 4 3 4 3 4 4 3 4 4 4 3 4 4 4 4 4 4 4 4 4 4 5 4 4 4 4 5 4 4 6 5 5 5 6 5 5 6 6 6 5 6 6 6 5 6 6 6 6 6 6 6 6 6 6 6 5 6 6 6 6 6 6 6 6 7 6 7 6 7 6 7 7 7 6 7 6 6 6 7 6 6 6 7 6 6 7 7 7 0 7 0 0 7 0 7 0 7 0 7 0 …
corpus24 100 100 100 100 0 1 0 0 0 0 1 0 0 0 1 0 1 0 0 1 1 0 1 0 1 2 1 1 2 1 2 1 2 2 2 2 1 2 2 2 1 2 2 2 2 2 1 2 2 2 2 2 2 2 2 2 2 2 2 2 2 2 2 2 2 2 2 2 3 2 2 2 2 3 2 2 2 3 2 2 3 2 2 3 2 3 2 2 3 3 2 3 2 3 3 2 3 3 3 3 3 2 3 3 3 3 3 3 3 3 4 3 3 3 3 4 3 4 4 3 4 3 4 4 3 4 4 4 4 4 3 6 6 6 6 7 6 6 7 6 5 6 6 6 7 6 5 6 6 6 6 6 6 6 5 6 5 6 6 6 5 6 6 5 6 6 6 6 6 6 6 6 6 6 5 6 6 5 7 6 5 6 6 6 5 6 6 6 6 5 6 …
corpus24-2 100 100 100 100 0 2 2 2 3 2 2 2 2 2 2 2 2 1 2 2 1 2 1 1 1 1 2 1 1 1 1 1 0 1 1 0 0 1 0 1 0 1 1 1 1 0 1 1 1 0 1 1 1 0 1 1 0 1 1 0 1 1 0 1 0 1 1 0 1 0 0 1 1 0 1 0 1 1 1 2 1 2 2 1 2 2 3 2 2 2 3 2 3 2 2 2 2 2 2 2 2 1 2 2 1 2 1 2 1 2 2 1 2 2 2 2 2 2 3 2 3 4 3 3 3 3 4 3 3 4 3 4 3 4 3 4 3 4 4 4 4 4 4 4 4 4 4 4 4 4 4 4 5 4 4 5 4 4 5 5 5 4 5 5 5 4 5 5 5 5 5 5 4 6 5 5 5 5 5 5 6 5 5 5 5 6 5 6 5 6 …
corpus25 100 100 100 100 0 1 0 0 0 1 0 0 1 0 0 0 0 0 0 0 0 0 0 7 1 0 0 1 0 1 1 1 1 2 2 1 2 1 2 1 2 1 2 1 2 2 1 2 2 2 2 2 2 2 2 2 2 2 2 2 2 2 3 3 2 3 2 3 3 3 3 2 3 4 3 3 3 4 4 3 3 4 3 3 4 3 4 3 4 3 4 3 3 4 3 3 4 4 3 4 4 4 4 4 4 4 4 4 4 4 3 4 4 4 3 4 4 4 4 4 4 4 4 5 4 4 4 5 4 4 3 4 5 4 4 5 4 5 4 5 4 4 5 4 5 4 5 4 4 5 4 4 4 5 5 4 5 6 5 6 6 7 6 1 7 0 0 0 0 0 0 0 0 7 0 7 7 0 7 7 7 7 7 7 6 7 6 6 7 6 6 …
corpus25-2 100 100 100 100 0 1 0 0 0 1 0 0 0 0 1 0 0 0 1 0 0 1 0 0 1 0 1 1 0 1 1 0 0 1 1 1 1 0 1 0 1 1 1 1 1 1 1 1 2 1 0 1 2 1 1 1 1 2 1 2 1 1 2 1 2 1 2 1 2 1 2 2 1 2 1 2 1 2 1 2 2 1 2 2 1 2 2 2 3 2 2 2 2 3 2 3 2 3 2 3 2 3 2 2 4 4 4 4 5 6 5 5 5 5 5 5 5 5 4 4 4 5 4 4 4 4 4 4 4 4 4 5 4 5 4 4 4 4 5 4 4 5 4 4 5 4 4 5 4 4 5 4 5 4 4 4 5 4 4 4 5 4 4 4 5 4 4 4 4 5 4 5 4 5 4 5 5 6 5 5 6 6 5 6 6 6 6 5 6 5 …
corpus26 100 100 100 100 0 1 0 0 0 1 1 0 0 1 0 0 1 0 0 0 0 0 0 0 7 0 0 0 1 0 0 0 1 1 1 2 2 1 2 2 2 1 2 2 1 2 2 2 2 2 1 2 3 2 2 2 2 2 3 2 2 2 2 3 2 3 2 3 3 3 3 3 4 3 3 4 3 3 4 3 4 3 3 4 3 4 3 4 3 4 3 4 3 4 4 3 4 4 3 4 4 3 4 4 3 4 4 4 4 3 4 4 4 4 4 4 4 4 4 4 4 4 4 4 4 4 4 4 4 4 4 4 5 4 4 4 4 4 5 4 4 4 5 4 4 5 4 4 5 4 5 4 5 4 5 4 5 5 5 4 5 4 5 5 5 5 5 5 6 6 6 7 0 0 0 0 0 7 0 0 7 0 0 7 0 7 0 0 7 7 0 …
corpus27 100 100 100 100 0 1 0 0 0 0 0 1 0 0 0 0 1 0 0 1 0 1 0 0 1 1 1 1 1 1 2 1 2 1 2 2 1 2 2 2 1 2 2 2 2 1 2 2 2 2 2 2 2 2 2 1 2 2 2 2 2 2 2 2 2 2 2 2 2 3 2 2 2 2 2 2 3 2 2 2 3 2 2 3 2 2 3 2 2 2 3 2 3 3 2 3 2 2 3 3 2 3 3 2 3 2 3 3 3 3 3 3 4 3 3 3 2 4 3 3 4 3 3 3 4 3 3 3 4 3 4 4 3 4 3 4 4 4 3 4 4 4 3 4 4 4 4 4 4 6 6 7 6 7 6 7 7 6 7 6 6 6 7 6 6 7 6 6 5 6 6 7 6 6 5 6 6 6 5 6 6 5 6 6 6 6 6 6 5 6 6 …
corpus27-2 100 100 100 100 0 1 1 3 2 2 2 2 2 2 1 2 2 1 1 2 1 1 1 2 1 1 1 1 0 1 0 1 1 0 1 0 1 1 1 0 1 1 0 1 1 0 1 1 1 0 1 1 1 0 1 1 0 1 1 0 1 0 1 0 1 1 0 1 0 1 0 1 1 1 1 1 1 2 2 1 2 2 3 2 2 3 2 2 2 3 2 2 2 2 2 1 2 1 2 2 1 1 2 1 2 2 1 2 2 2 2 2 2 2 3 2 3 3 4 3 2 4 3 4 3 3 4 3 4 3 4 3 4 4 3 4 4 4 4 4 4 4 4 4 4 4 4 4 5 4 4 4 5 4 5 5 4 5 5 5 4 5 5 5 5 4 6 5 4 5 6 5 5 5 4 6 5 5 5 5 6 5 5 5 6 5 6 5 6 5 …
corpus34 100 100 100 100 0 1 0 0 1 0 0 1 0 1 0 1 0 0 1 0 7 0 0 0 0 0 0 0 0 0 1 0 1 1 1 1 0 1 1 1 1 1 1 1 1 1 2 1 1 1 1 1 2 1 1 1 1 1 1 1 1 2 1 2 1 1 1 1 1 2 1 1 1 2 1 1 2 1 0 1 1 1 0 1 1 1 0 1 0 0 1 1 1 0 0 1 0 2 3 2 3 3 4 3 3 3 3 4 3 4 4 4 4 3 3 4 4 4 3 4 4 4 4 3 4 4 4 4 4 4 4 4 4 4 4 4 4 4 5 4 4 4 4 4 4 4 4 4 5 4 4 4 5 4 4 5 5 4 4 5 4 5 4 5 4 5 4 5 5 4 4 5 5 4 5 5 4 5 5 5 4 6 5 5 5 5 5 4 5 6 5 …
corpus34-2 100 100 100 100 0 1 1 1 1 2 2 1 2 2 2 1 2 2 2 2 2 2 2 2 2 2 1 2 2 1 1 1 1 1 2 1 2 1 2 2 2 2 2 2 2 3 2 2 2 3 2 2 3 2 2 3 2 3 2 2 2 3 2 2 2 3 2 3 2 2 2 3 2 2 3 2 2 2 3 2 3 2 3 2 3 2 3 3 2 3 3 2 2 3 3 2 2 2 3 2 2 2 2 2 3 1 3 2 2 2 2 2 2 1 2 3 2 3 4 4 4 4 5 4 5 4 5 5 4 5 5 5 6 5 5 5 5 5 6 5 5 5 6 5 6 5 5 6 5 6 5 6 6 5 6 5 6 5 6 6 5 6 6 5 6 6 6 5 6 6 6 6 6 5 6 6 6 6 6 6 6 6 6 6 6 6 6 6 6 6 …
corpus34-3 100 100 100 100 0 1 0 0 0 1 0 1 0 0 1 1 1 1 1 0 1 1 1 0 1 1 1 1 1 0 1 1 1 0 1 1 1 1 0 1 1 1 1 2 1 1 1 2 1 1 1 1 1 1 0 1 1 0 1 0 0 1 0 1 0 0 1 0 0 1 0 0 0 1 0 0 0 0 2 3 3 2 2 4 3 3 2 3 4 3 3 4 3 3 4 4 3 4 3 4 3 4 4 3 4 3 4 4 4 3 4 4 4 4 3 4 4 4 4 4 4 4 4 3 4 4 4 4 4 4 4 4 5 4 4 4 4 4 4 4 5 4 4 4 4 5 4 4 5 4 5 4 4 4 5 4 4 5 4 5 4 5 4 5 4 5 4 5 5 4 4 5 5 4 5 5 5 5 4 5 5 5 5 4 5 6 5 5 5 5 …
corpus34-4 100 100 100 100 0 1 0 0 1 0 0 0 0 0 0 1 0 0 0 0 7 0 0 0 7 0 0 0 0 0 0 1 0 0 1 1 0 1 1 1 0 1 1 1 0 1 0 1 1 1 1 1 1 1 1 0 1 1 1 1 0 1 1 1 1 1 1 1 1 1 0 2 1 1 1 1 1 1 0 1 0 1 1 0 0 1 0 0 0 1 1 0 0 0 2 1 0 0 2 2 2 3 3 3 2 4 3 3 3 4 3 3 4 3 4 3 3 4 3 4 4 3 3 4 4 4 4 3 4 4 4 4 3 4 4 4 4 4 4 4 4 4 4 4 4 4 4 4 4 4 4 4 4 4 4 4 4 5 4 4 5 4 4 4 5 4 4 4 5 4 5 4 4 4 5 4 5 4 5 5 4 5 4 5 4 5 5 5 5 5 …
corpus34-5 100 100 100 100 0 1 1 2 2 3 2 1 2 3 2 2 2 3 2 2 2 2 3 3 2 2 2 3 2 3 2 3 2 3 2 2 3 3 2 3 3 2 3 2 3 3 3 3 3 3 2 3 3 3 3 3 3 4 3 3 3 3 4 3 3 4 3 3 4 3 3 4 3 4 3 3 4 3 4 4 3 4 3 4 4 3 4 3 4 4 4 4 3 4 4 4 4 3 5 3 4 4 4 4 4 4 4 4 3 5 4 4 4 4 4 4 4 4 4 4 4 5 5 4 5 5 4 5 5 5 5 5 6 5 5 6 5 6 5 6 5 6 5 6 6 6 5 6 6 7 6 6 7 7 7 7 7 0 0 7 7 7 0 7 7 7 7 0 7 6 7 6 6 7 6 7 6 7 7 0 7 0 7 0 0 7 0 0 7 0 …
corpus35 100 100 100 100 0 1 0 0 0 0 0 0 1 0 0 0 0 0 1 0 1 1 2 3 4 4 4 3 4 4 3 4 3 3 3 3 3 4 3 3 3 3 2 3 4 3 2 2 3 2 2 2 3 2 2 3 2 2 3 2 3 2 3 2 3 2 2 3 2 3 2 3 2 3 2 3 3 2 2 2 3 2 3 2 3 2 2 3 2 3 2 3 3 2 3 3 3 4 3 4 3 4 4 4 4 4 4 4 4 4 4 3 4 3 4 3 4 3 3 3 4 4 3 4 4 4 4 4 5 5 5 5 4 6 5 5 5 5 6 5 6 5 6 5 6 6 6 6 6 5 6 5 6 6 6 6 7 6 6 6 6 7 6 6 7 6 6 7 6 6 7 6 7 6 7 6 7 7 7 6 7 7 6 7 7 7 6 7 7 7 7 …
corpus35-2 100 100 100 100 0 1 0 1 0 1 1 1 0 1 2 1 0 1 1 1 1 0 1 0 1 1 0 1 1 1 0 1 1 0 1 1 0 1 1 0 1 1 1 0 1 1 0 1 1 1 1 1 1 1 1 0 1 1 0 1 0 0 1 0 1 0 0 1 1 0 0 1 3 2 2 3 4 3 4 3 3 3 4 4 3 4 3 3 4 3 4 3 4 3 4 4 4 3 4 4 4 4 3 4 4 3 4 4 4 3 4 4 4 4 4 4 4 4 4 4 4 4 4 4 4 4 5 4 4 4 4 4 5 4 4 5 4 4 4 5 4 4 5 4 4 5 4 4 5 4 4 5 4 4 4 5 4 5 4 5 4 5 4 5 4 5 5 4 5 4 5 5 5 5 6 6 6 6 6 5 6 6 5 5 6 6 5 6 6 6 …
corpus35-3 100 100 100 100 0 1 2 1 3 2 2 2 2 2 2 2 2 2 2 3 2 3 2 2 2 3 2 3 2 2 2 3 3 2 3 2 2 3 3 2 3 2 3 3 3 2 3 3 3 2 3 2 3 3 3 2 3 3 3 3 3 3 3 3 3 3 3 3 3 3 3 3 4 3 3 3 3 3 4 3 4 3 4 3 4 3 4 3 4 4 3 4 4 4 4 4 3 4 4 5 4 5 4 4 5 4 5 4 5 5 5 4 5 5 5 5 5 5 5 5 6 5 6 5 6 6 6 6 6 7 7 6 7 7 6 7 6 6 6 6 7 6 6 6 6 6 6 7 6 6 7 6 7 7 7 7 0 7 0 0 7 7 0 0 7 7 7 0 7 0 7 0 7 7 0 7 0 7 7 0 7 0 0 7 0 0 7 0 7 0 …
corpus37 100 100 100 100 0 2 2 2 2 2 2 2 2 1 2 1 2 1 2 1 2 1 2 1 1 1 1 1 1 1 1 1 1 0 1 1 1 1 1 2 1 1 0 1 1 2 1 1 1 1 1 1 1 1 1 1 1 1 1 1 1 1 1 1 0 2 1 1 0 2 1 1 1 2 1 2 2 2 2 2 2 2 3 2 2 2 2 2 2 2 1 2 1 2 2 1 2 1 1 2 2 2 2 2 2 2 3 2 3 3 3 3 4 3 4 3 4 4 4 4 4 4 3 4 3 5 4 3 4 4 4 4 4 5 4 4 4 5 4 5 4 4 4 5 5 4 5 4 5 4 5 5 4 6 5 5 4 5 5 5 6 5 5 5 5 5 6 5 6 5 5 6 5 6 5 6 5 5 6 6 5 6 5 6 5 6 6 5 6 6 5 …
corpus37-2 100 100 100 100 0 1 0 0 1 0 0 1 1 0 1 0 1 0 1 0 0 1 0 1 0 0 1 0 1 0 1 1 1 1 1 1 1 2 1 2 2 1 2 1 2 1 2 1 2 1 2 1 2 1 2 1 2 1 1 2 2 1 1 2 1 2 2 1 2 2 1 2 2 1 2 2 2 1 2 2 2 1 2 1 2 1 2 1 1 1 1 1 2 1 2 1 2 1 0 2 2 2 3 4 4 3 4 4 4 4 4 4 4 4 4 4 5 4 4 4 4 4 4 5 4 4 5 4 4 4 5 4 4 5 4 4 5 4 5 4 4 5 4 5 4 5 5 4 4 5 4 5 5 5 4 5 5 5 5 5 5 5 5 5 4 5 5 5 5 6 5 5 5 6 5 5 5 5 6 5 5 6 5 6 6 5 6 5 6 5 …
corpus37-3 100 100 100 100 0 1 0 0 0 0 0 1 0 0 1 0 0 1 1 0 1 1 0 1 0 1 1 1 0 1 1 1 1 1 1 0 1 1 2 1 1 1 1 1 2 1 1 1 1 2 1 2 1 1 2 1 1 2 1 2 1 2 2 1 2 2 1 1 2 2 2 1 2 2 1 2 2 1 2 2 2 2 2 2 1 2 2 2 2 2 2 2 3 2 1 2 3 2 2 2 2 3 2 3 2 3 4 3 4 4 5 6 5 5 5 5 5 5 5 5 4 5 5 5 4 4 5 5 4 4 5 4 5 4 4 5 5 4 5 4 5 5 4 5 4 5 5 4 5 5 4 5 4 5 4 5 5 4 5 4 5 5 5 4 5 4 5 4 5 4 5 4 5 5 5 6 5 6 6 6 5 6 6 6 6 6 6 6 5 6 …
corpus38 100 100 100 100 0 1 0 0 0 0 1 0 0 0 1 0 1 0 0 0 0 0 0 0 7 0 0 7 0 0 0 0 0 0 0 1 1 0 1 0 1 1 0 1 1 1 0 1 1 1 0 1 1 1 0 1 1 0 1 1 0 1 1 0 1 1 0 1 1 1 1 1 1 1 1 2 1 1 1 1 1 1 1 1 0 1 0 1 1 0 0 1 0 0 0 1 0 0 0 0 0 0 0 2 2 3 2 3 3 3 3 3 4 3 3 4 3 4 3 4 3 4 3 4 3 4 4 3 4 4 4 3 4 4 4 3 4 4 4 4 4 4 3 4 4 4 4 4 4 4 4 4 4 4 4 4 4 4 4 4 4 4 4 4 4 5 4 4 4 4 5 4 4 5 4 4 5 4 4 5 4 5 4 5 4 5 4 4 5 5 4 …
corpus39 100 100 100 100 0 1 0 0 0 0 0 1 0 0 1 0 0 1 0 0 1 0 0 1 1 0 1 1 1 1 2 2 4 3 4 3 4 4 3 3 4 3 4 4 3 3 3 3 3 3 4 3 2 3 3 2 3 2 3 2 3 3 2 3 3 3 3 3 3 3 3 3 3 3 2 3 3 4 3 3 2 3 3 3 3 3 3 3 3 3 3 3 3 4 3 3 4 4 4 4 5 4 4 5 4 4 4 5 4 4 3 4 4 3 4 3 4 3 4 3 4 3 4 4 5 4 4 5 4 6 5 5 5 5 6 5 6 5 6 5 6 5 6 5 6 6 6 6 6 6 6 6 6 6 6 7 6 6 7 6 7 6 7 6 7 7 7 6 7 7 6 7 7 7 7 7 7 7 7 7 7 0 7 7 7 0 7 0 7 7 0 …
corpus39-2 100 100 100 100 7 1 1 2 2 1 1 0 1 1 1 0 1 0 1 0 1 1 0 0 1 0 0 1 0 0 0 0 0 1 0 0 0 1 0 1 0 0 1 0 0 1 0 1 0 1 0 1 0 0 1 1 0 1 0 1 0 0 1 0 1 0 0 1 0 1 0 0 0 1 1 0 1 1 1 1 2 1 2 2 2 2 2 1 2 2 1 1 1 1 1 1 1 1 1 2 1 2 1 2 2 2 3 2 3 2 3 3 3 2 3 2 4 3 2 3 4 3 4 3 3 4 3 4 4 3 4 4 3 4 4 4 4 4 4 4 4 4 4 5 4 5 4 4 5 4 4 5 4 4 5 4 4 5 5 4 5 4 5 5 4 5 4 5 5 5 5 4 5 5 5 5 5 5 5 4 6 5 5 5 5 5 5 5 6 5 …
corpus40 100 100 100 100 0 1 0 0 1 0 1 1 2 2 1 2 2 2 1 2 2 2 2 2 2 2 2 1 2 1 2 1 1 0 1 2 1 2 2 1 2 2 2 2 2 3 2 2 2 2 3 2 2 2 3 2 2 2 3 2 2 2 3 2 2 2 3 2 2 3 2 2 2 3 2 2 3 2 2 3 2 2 2 2 3 2 2 3 2 3 2 2 3 2 3 2 2 3 2 3 2 2 2 2 2 2 2 2 2 2 2 2 1 2 2 1 2 2 1 1 2 2 3 4 5 4 4 4 5 4 5 5 4 5 5 5 5 4 5 5 5 5 5 5 5 5 6 5 5 5 5 5 6 5 5 6 5 6 5 6 5 5 6 5 6 5 6 5 6 6 5 6 5 6 6 5 6 6 5 6 6 6 6 6 5 6 6 6 6 6 6 …
corpus40-2 100 100 100 100 0 1 0 0 0 0 1 0 0 0 1 0 0 0 1 0 0 1 1 1 0 1 1 1 1 1 1 1 1 2 1 1 1 2 1 1 1 2 1 2 1 2 1 2 1 2 2 1 2 1 2 2 1 2 2 2 1 2 2 2 1 2 2 2 2 2 1 2 2 2 2 2 2 1 2 2 2 2 2 2 2 2 2 2 2 2 2 2 3 2 2 2 2 2 2 3 2 2 3 2 2 3 2 3 2 3 2 3 2 3 3 2 3 2 3 2 3 3 3 3 2 3 4 3 2 4 3 3 4 3 3 4 3 4 4 5 6 6 7 6 7 6 7 7 6 7 6 6 6 6 6 6 6 6 5 6 6 5 6 6 5 6 6 5 5 6 5 5 6 5 5 5 5 5 6 5 5 4 6 5 5 5 5 6 5 5 …
corpus40-3 100 100 100 100 0 1 0 0 1 2 1 1 0 1 2 1 1 0 2 1 1 0 1 1 1 1 1 1 2 2 1 2 2 2 2 1 2 2 2 2 2 2 3 2 1 2 2 3 2 2 1 2 2 2 3 2 2 2 2 2 2 2 2 3 2 2 2 2 1 2 3 2 3 2 2 2 2 2 2 2 1 2 1 1 1 0 1 0 1 0 1 2 2 2 2 3 2 4 3 4 4 3 3 4 3 4 3 4 4 3 4 4 4 4 4 4 4 4 4 4 5 4 4 4 4 5 4 4 5 4 4 5 4 5 4 5 4 5 5 5 5 4 5 5 5 5 5 5 6 5 5 5 5 5 6 5 6 5 5 6 5 5 6 5 6 5 6 6 6 6 5 6 6 5 6 6 6 6 6 6 6 6 5 6 6 6 7 6 6 6 …
corpus42 100 100 100 100 0 1 0 0 1 0 1 0 0 1 0 0 1 0 0 1 0 0 1 0 1 0 1 0 0 1 0 1 0 1 0 1 0 1 1 0 1 1 1 1 0 2 1 0 1 2 1 1 2 1 2 2 1 1 2 2 1 2 1 1 2 2 2 2 1 1 3 2 3 2 2 3 3 3 3 3 4 3 3 3 3 3 3 4 3 3 4 4 3 3 4 4 3 4 4 3 4 4 4 4 4 4 4 4 4 4 4 4 5 4 4 4 4 5 4 5 4 4 5 4 4 5 4 5 4 4 5 4 4 5 5 4 4 5 4 5 4 5 4 4 5 5 4 5 4 5 4 4 5 5 4 5 5 4 5 4 5 4 4 5 5 5 5 4 5 5 4 5 6 5 6 6 6 7 7 0 0 0 0 7 7 7 0 7 7 7 7 …
corpus42-2 100 100 100 100 0 1 0 0 1 1 1 1 1 0 1 1 1 0 1 1 0 1 1 0 1 1 0 1 1 1 1 1 2 1 2 1 2 2 1 2 2 1 2 2 2 2 2 2 1 2 3 2 1 2 3 2 2 2 1 2 3 2 2 2 3 2 2 2 2 3 2 2 3 2 3 2 2 3 2 3 2 3 2 3 2 3 3 2 3 2 3 3 3 2 3 3 2 3 3 3 4 3 3 4 3 3 3 3 4 3 3 4 4 3 3 4 4 3 4 3 4 3 4 4 4 4 3 4 4 3 4 4 4 4 4 4 4 4 4 4 4 4 5 5 6 7 0 7 7 7 7 6 7 6 7 6 7 6 7 6 6 6 7 6 6 6 6 6 7 6 6 5 6 6 6 6 5 6 6 6 6 7 6 5 6 6 6 6 6 6 …
corpus42-3 100 100 100 100 7 1 0 0 0 1 0 1 1 0 1 0 1 0 1 1 1 1 1 2 1 1 0 2 1 1 1 2 1 2 1 1 2 1 2 1 2 2 1 2 1 2 1 2 2 1 2 2 1 2 2 1 2 2 2 2 2 1 2 2 2 2 2 2 2 2 1 2 2 2 2 2 2 2 2 2 2 2 2 2 2 2 3 2 2 2 2 2 2 3 2 2 3 2 2 3 2 3 2 2 3 2 2 3 2 2 3 2 2 3 3 2 3 2 3 3 2 3 3 3 3 2 4 3 4 4 3 4 4 4 4 3 4 4 4 4 4 4 4 4 5 4 4 4 4 4 5 4 5 5 5 6 6 6 6 6 5 6 6 6 6 6 6 6 5 6 6 6 5 6 5 5 5 6 5 6 5 6 6 6 6 6 6 7 6 6 …
corpus42-4 100 100 100 100 0 1 0 0 1 0 1 1 0 1 1 1 0 1 1 1 1 1 1 1 2 1 2 1 2 2 2 3 2 3 3 3 3 2 3 3 3 3 2 3 2 2 2 3 2 2 2 2 2 2 3 3 2 4 3 3 4 4 3 4 3 4 3 4 3 4 4 3 3 4 3 3 4 3 3 4 3 4 3 4 3 3 3 4 3 3 3 4 3 4 3 4 3 4 3 4 3 4 3 4 4 3 3 3 3 2 3 3 3 2 3 4 3 2 2 2 2 2 2 2 3 3 4 5 5 5 6 5 6 6 5 6 6 5 6 5 6 6 6 6 5 6 6 6 6 6 5 6 6 7 6 6 6 5 6 7 6 6 6 6 7 6 6 6 7 6 6 7 6 6 6 7 6 7 6 6 7 6 7 6 7 6 7 6 7 6 …
corpus42-5 100 100 100 100 0 1 0 1 1 0 1 1 0 1 1 1 1 2 1 1 1 1 1 2 1 1 1 2 1 2 1 2 1 1 2 1 2 2 1 1 2 2 1 1 2 2 2 2 1 2 1 2 2 2 1 2 2 2 1 2 2 2 2 2 1 2 2 2 2 2 2 2 2 2 1 2 2 3 2 2 1 2 2 3 2 2 2 2 3 2 2 2 2 3 2 3 2 3 2 2 3 2 4 4 3 1 2 4 3 4 6 5 6 5 5 6 5 6 5 5 5 6 6 5 5 6 5 5 5 5 5 4 5 5 5 4 5 5 5 5 5 5 5 4 5 6 5 5 5 5 5 5 5 5 5 5 5 5 5 5 5 5 5 5 5 4 5 6 5 6 5 6 6 6 6 6 6 6 6 7 6 7 6 7 6 6 6 6 5 6 …
corpus43 100 100 100 100 0 1 0 0 0 0 1 0 0 0 1 0 0 0 1 0 0 1 0 1 0 1 0 0 1 0 0 1 0 0 1 0 1 0 1 1 1 1 0 1 1 1 2 1 1 2 2 2 1 2 2 1 2 2 2 2 2 2 2 3 2 2 2 3 2 2 2 2 2 3 2 2 3 3 3 3 4 4 3 4 4 4 4 4 4 4 4 4 4 4 4 4 4 4 3 3 3 2 3 2 2 2 3 3 3 4 4 4 3 4 4 4 5 4 4 4 5 4 4 5 4 4 5 4 5 4 5 4 5 4 5 4 5 5 4 4 5 4 5 5 4 5 5 4 5 4 4 5 4 5 4 5 4 5 5 4 5 5 4 5 5 4 5 5 4 5 4 4 5 4 4 4 4 4 5 4 3 4 4 4 5 3 4 4 4 3 4 …
corpus44 100 100 100 100 0 1 0 0 1 1 0 0 1 1 0 1 0 1 0 1 0 1 1 1 0 1 1 1 0 1 1 2 1 1 1 1 0 2 1 1 1 1 2 1 1 2 1 2 1 2 1 2 1 2 1 2 2 1 2 2 1 2 2 2 2 1 2 2 2 2 2 2 2 2 2 2 2 2 2 2 2 2 2 2 2 2 3 2 2 2 3 2 2 2 3 2 2 3 2 3 3 2 3 2 3 3 2 4 4 4 4 6 6 6 6 6 6 6 6 6 6 5 6 6 5 5 6 5 5 5 5 5 4 5 4 5 4 5 4 4 4 5 4 5 4 5 4 5 5 5 4 5 4 5 4 5 4 5 5 4 5 5 4 5 5 4 5 5 4 4 5 4 5 5 4 5 5 4 6 5 6 5 6 6 6 6 6 6 6 6 6 …
corpus45 100 100 100 100 0 1 2 2 1 3 3 4 3 2 3 2 3 2 3 3 2 2 3 2 2 3 2 2 2 3 2 2 2 2 2 2 3 2 2 2 2 2 2 3 2 2 3 2 3 2 2 2 3 2 3 2 3 2 3 2 2 3 2 2 3 2 2 2 3 2 2 2 3 2 2 2 3 2 2 2 3 2 3 2 3 3 3 4 3 4 4 4 4 4 3 4 4 4 4 3 3 4 3 3 2 3 3 3 3 3 3 4 3 4 3 4 4 4 5 4 4 5 5 4 5 5 5 5 4 5 5 5 6 5 5 6 5 6 5 5 6 5 6 5 6 6 6 6 6 6 6 6 6 7 6 6 6 6 6 7 6 6 6 7 6 7 6 6 7 6 6 7 6 7 6 7 6 7 6 7 6 7 6 7 7 6 7 7 7 7 6 …
corpus48-2 100 100 100 100 0 1 3 2 3 3 2 2 2 3 2 2 2 2 2 2 2 3 2 2 2 2 2 1 2 2 2 2 1 2 2 2 2 1 2 2 2 2 2 2 2 2 2 2 2 2 2 2 2 2 2 2 2 2 2 2 2 2 2 2 1 2 3 1 2 2 2 2 2 2 2 2 1 2 3 1 2 2 2 1 2 2 2 3 2 3 3 3 3 3 3 3 3 2 2 3 2 2 2 3 2 2 3 2 3 2 2 3 3 3 3 4 4 4 4 4 4 4 4 5 4 4 4 4 4 5 4 4 5 4 5 4 5 5 4 5 5 6 5 5 6 5 5 5 6 6 5 6 6 6 6 5 6 6 6 5 6 6 6 6 6 6 6 5 6 6 6 6 6 6 6 6 6 6 6 6 6 6 7 6 6 6 6 7 6 6 …
corpus48-3 100 100 100 100 0 1 2 3 1 2 2 3 2 2 2 2 2 2 2 1 2 2 2 2 2 1 2 2 2 1 2 1 2 1 1 2 2 1 2 2 1 2 2 2 1 2 2 2 2 1 2 2 2 2 2 1 2 1 2 2 2 1 2 2 2 1 2 2 2 1 2 1 2 2 1 2 2 1 2 2 2 2 2 2 2 3 3 3 3 3 3 2 3 2 2 1 2 2 2 2 2 2 2 3 2 3 2 3 4 4 3 4 4 4 4 4 4 5 4 4 4 4 4 4 4 4 4 4 4 5 4 4 4 5 4 4 5 5 4 5 5 5 5 5 5 5 6 5 5 6 5 5 6 5 6 5 6 6 5 6 6 6 6 5 6 6 5 6 6 6 6 6 5 6 6 6 6 6 6 6 6 6 6 6 6 6 7 6 6 6 …
corpus48-4 100 100 100 100 0 1 0 0 0 0 0 1 0 0 0 0 0 0 0 0 0 0 0 0 0 0 0 0 1 0 1 1 2 1 2 2 1 2 2 1 1 2 2 1 2 1 2 1 1 2 2 2 2 2 2 2 2 1 2 2 1 2 2 2 2 2 3 2 3 4 3 3 3 3 3 4 3 3 3 4 3 3 3 3 4 3 3 4 3 3 4 3 4 3 4 3 4 4 3 4 4 4 3 4 4 4 3 4 4 4 4 4 4 3 4 4 4 3 4 4 4 4 3 4 4 4 4 4 4 4 4 5 4 5 5 6 5 4 3 4 5 5 5 5 3 4 6 6 6 6 5 6 5 5 5 3 4 4 3 3 4 3 4 3 4 5 4 5 6 7 6 7 6 7 7 0 7 7 0 7 0 7 7 0 7 0 7 7 7 0 …
corpus48-5 100 100 100 100 0 1 0 0 0 0 1 0 0 0 1 0 1 0 0 0 1 1 0 1 0 1 0 1 1 1 1 2 1 1 2 1 1 2 1 1 2 2 1 2 2 2 1 2 2 1 2 2 2 1 2 2 2 2 2 2 3 4 3 4 3 4 4 4 4 3 4 4 4 4 3 4 3 3 4 3 3 2 3 3 4 3 4 4 4 4 4 4 4 4 5 4 4 5 4 4 5 4 4 4 5 4 5 4 4 4 4 5 4 4 5 4 4 5 4 4 4 5 4 4 4 5 4 4 4 5 4 4 5 4 4 4 5 4 4 5 4 4 4 5 3 5 4 4 4 4 4 4 4 4 3 4 4 3 4 4 3 3 3 4 3 3 4 4 5 6 6 7 6 6 6 6 6 7 6 7 6 7 6 7 7 6 7 6 7 7 …
corpus48-6 100 100 100 100 0 1 0 1 2 1 1 1 1 1 1 0 0 1 0 7 1 0 0 0 0 0 1 0 0 1 0 1 2 1 2 2 2 2 2 2 2 2 2 3 2 2 2 3 2 2 3 2 3 2 3 3 2 3 2 3 3 3 4 3 3 4 3 4 3 4 4 3 4 3 4 4 4 4 3 4 3 4 4 4 4 3 4 4 4 4 4 3 4 4 4 4 4 4 4 4 4 4 4 4 4 5 4 4 4 4 4 4 5 4 4 4 5 4 4 4 5 4 4 4 5 4 5 4 4 5 4 5 4 5 4 5 4 5 5 4 5 4 5 5 5 4 5 5 5 5 5 5 5 5 6 5 4 6 5 5 5 6 5 6 5 6 6 6 5 5 6 0 0 0 0 1 0 1 0 0 0 7 0 1 0 0 0 0 7 0 …
corpus48-7 100 100 100 100 0 1 0 0 0 0 1 0 0 1 0 0 0 0 0 1 0 1 0 1 0 0 0 1 0 1 0 1 1 0 1 0 1 1 1 0 1 1 1 1 1 2 1 1 2 1 2 1 1 2 2 2 1 0 2 4 3 4 3 4 4 4 4 4 4 4 3 4 4 4 4 4 3 4 4 4 3 4 3 3 4 3 4 3 4 3 4 4 3 4 4 3 4 4 3 4 4 3 4 4 3 4 4 4 3 4 4 4 3 4 4 4 3 4 4 3 4 3 4 4 3 4 4 4 3 5 4 4 4 5 5 4 5 5 5 5 5 4 5 4 4 4 4 4 4 4 4 4 4 4 4 4 4 5 4 4 5 5 6 5 6 6 6 6 6 7 6 6 6 6 6 6 6 6 7 6 6 6 6 7 7 6 6 7 6 7 …
corpus49 100 100 100 100 0 1 0 0 0 0 0 0 0 0 0 0 0 0 1 0 1 0 0 1 0 1 1 1 1 2 2 1 2 2 3 2 3 2 2 2 3 3 2 3 2 2 2 2 2 1 2 1 2 2 1 2 2 3 2 2 3 2 3 3 2 3 3 3 3 3 3 3 2 3 2 3 3 3 3 3 3 3 3 3 3 3 3 3 3 3 2 4 3 3 3 3 3 4 3 2 3 3 3 3 3 2 3 3 2 3 2 3 2 2 3 2 2 3 2 2 2 2 2 2 2 2 2 2 2 2 1 2 2 2 4 4 5 5 4 5 5 4 5 5 5 5 6 5 6 5 5 6 5 6 5 6 5 5 6 6 5 6 6 6 5 6 5 6 6 6 5 6 6 6 6 6 6 6 5 6 7 5 6 6 6 6 6 6 6 6 6 …
corpus49-2 100 100 100 100 7 1 0 0 0 0 0 0 0 0 1 0 0 0 0 0 0 1 0 0 0 1 0 0 1 0 0 1 0 0 1 0 1 0 1 1 0 1 1 0 1 0 1 1 1 1 0 1 1 1 1 1 1 1 1 1 1 2 1 2 1 2 1 1 1 2 2 1 2 2 1 2 2 2 1 2 2 3 2 4 5 4 5 4 5 4 5 4 4 5 4 4 4 4 4 4 4 4 4 4 4 4 4 4 4 4 3 4 3 4 4 3 4 3 4 4 4 4 3 4 4 3 4 4 3 4 4 4 4 4 4 3 4 4 4 4 3 4 4 4 3 4 4 4 4 3 4 4 4 4 3 4 4 4 4 4 3 4 5 4 4 5 5 5 6 5 6 5 5 5 5 4 4 5 4 4 4 5 4 4 5 4 4 5 4 5 …
corpus51 100 100 100 100 0 1 0 1 1 1 1 0 1 0 1 0 0 1 0 0 0 1 0 0 0 1 0 1 1 1 2 1 2 2 2 2 2 2 2 2 2 3 2 2 2 2 2 2 2 3 2 2 2 3 3 2 3 4 3 3 3 3 3 4 3 3 3 4 3 4 3 4 3 4 3 4 4 3 4 4 3 4 4 4 4 4 3 4 4 4 4 4 3 5 4 4 3 4 4 4 5 4 4 4 4 4 4 4 4 5 4 4 4 4 4 4 4 5 4 4 4 4 5 4 5 4 4 4 5 5 4 5 5 4 4 5 5 4 5 5 5 4 5 5 5 5 5 5 5 5 5 5 6 5 5 6 5 5 6 5 6 6 5 6 6 5 7 6 6 0 0 0 0 7 1 0 0 0 0 0 0 0 0 0 0 0 0 7 0 0 0 …
corpus51 100 100 100 100 0 2 3 2 2 4 3 3 2 1 2 2 3 2 2 3 2 2 2 2 2 3 2 1 2 2 2 2 2 1 2 2 1 2 2 1 2 2 1 2 2 2 2 2 2 1 2 2 2 2 2 2 2 2 2 1 2 2 2 2 2 2 2 2 2 2 1 2 2 2 2 2 1 2 2 2 2 2 2 2 2 2 2 2 2 3 2 4 3 3 3 3 3 3 3 3 2 2 3 2 2 2 3 2 3 2 2 3 3 3 4 3 4 4 4 4 4 4 4 4 5 4 4 4 4 5 4 4 5 4 5 5 4 5 4 5 5 4 5 5 5 6 5 6 5 6 5 6 6 5 6 6 6 5 6 6 6 5 6 6 6 6 6 5 6 6 6 6 6 6 6 6 6 6 6 6 6 6 6 6 7 6 6 6 6 6 7 …

## Sheet: B6Noviduct
2 100 100 100 100 0 1 0 0 1 1 0 0 1 1 0 0 0 1 0 1 0 1 0 0 1 1 0 1 0 1 1 1 1 1 1 1 0 1 1 2 1 1 1 2 1 1 2 1 2 1 1 2 2 1 2 1 2 1 2 1 1 2 2 1 2 2 1 2 2 1 2 2 1 2 1 2 2 2 1 2 2 2 2 2 2 2 3 2 2 1 2 3 2 2 2 3 2 4 4 4 5 6 5 4 4 4 4 4 5 5 5 4 5 4 4 5 4 5 4 4 4 4 5 4 4 5 4 5 4 5 4 5 4 4 5 4 5 4 5 4 5 4 5 5 4 5 4 4 5 5 4 4 5 4 5 5 4 4 5 4 5 5 4 5 5 5 6 6 5 6 6 6 6 6 6 6 6 6 5 5 5 6 5 5 5 5 5 5 5 5 6 5 6 7 6…
3 100 100 100 100 0 1 0 0 0 0 0 0 1 0 1 0 0 1 0 1 0 0 0 1 0 0 1 0 1 0 1 0 1 1 0 1 1 0 1 1 1 0 1 1 1 1 1 2 1 1 1 1 1 1 1 2 1 1 2 1 2 1 1 2 1 1 2 2 1 1 2 1 2 2 1 2 1 1 2 2 1 2 2 2 2 1 2 2 2 2 1 2 2 2 2 2 2 3 2 2 2 2 2 2 3 2 3 2 3 2 2 3 3 3 2 4 3 3 3 3 4 3 3 4 3 4 4 3 4 5 4 4 5 4 5 6 5 5 5 6 5 5 5 5 5 4 5 4 4 4 5 4 4 5 4 5 5 5 6 5 6 5 6 5 6 5 6 5 6 6 6 6 5 6 6 6 6 5 6 6 6 5 6 6 6 5 6 6 5 6 6 5 6 6 6…
4 100 100 100 100 0 1 0 0 0 0 0 0 0 0 1 0 0 0 0 1 0 0 1 0 0 0 0 1 0 1 0 1 1 0 1 0 1 0 1 1 0 1 1 2 1 1 1 2 1 1 2 2 1 2 1 2 2 2 2 1 2 2 2 2 2 1 2 2 2 3 2 2 3 3 4 3 4 4 3 4 4 4 4 4 4 4 4 4 4 3 4 3 3 3 3 3 4 3 4 4 4 4 4 4 5 4 4 5 4 4 4 5 4 4 4 5 4 4 5 4 4 5 4 5 4 4 5 4 4 4 4 4 5 4 4 5 4 4 4 4 5 4 4 4 4 5 4 5 4 4 5 4 5 4 5 4 4 3 4 4 4 5 3 4 5 4 4 4 4 4 4 3 3 3 4 4 4 3 5 5 6 6 6 6 7 6 6 7 6 6 7 7 6 7 7…
5 100 100 100 100 0 1 0 1 1 0 1 1 1 1 1 1 1 0 1 0 0 0 0 1 0 0 1 0 1 1 2 1 2 2 2 2 2 2 2 2 3 2 2 2 3 2 3 2 3 2 3 2 3 3 2 3 4 3 3 3 3 4 3 3 4 3 4 3 4 4 3 4 3 4 3 4 4 3 4 3 4 4 4 4 3 4 4 4 3 4 4 4 4 4 4 4 4 4 4 4 4 5 4 4 4 4 5 4 4 4 4 5 4 4 4 5 4 5 4 4 4 5 4 4 5 4 5 4 4 5 4 5 4 5 5 5 4 5 5 5 5 5 4 6 5 5 6 5 5 6 5 5 6 5 6 5 6 6 5 6 6 5 5 7 5 6 6 6 6 6 7 6 0 0 0 0 0 0 0 0 0 0 0 0 0 0 0 0 0 0 0 0 0 7 0…
6 100 100 100 100 0 2 2 2 3 3 2 3 3 2 3 2 3 2 2 2 3 2 3 2 2 2 2 2 2 2 2 2 2 2 2 2 1 2 2 2 2 1 2 2 2 2 2 2 2 2 2 2 2 2 2 2 2 2 2 2 2 2 2 2 2 2 1 2 2 2 2 2 2 2 2 2 2 2 2 2 3 2 2 3 2 3 3 3 3 2 3 3 3 2 3 2 3 2 2 3 2 2 3 2 3 2 3 3 4 3 3 4 4 4 3 4 4 4 4 4 4 4 4 4 5 4 4 4 5 4 5 4 5 4 5 5 5 6 5 6 5 6 6 5 6 6 6 6 5 6 6 6 6 5 6 6 6 6 6 6 6 6 6 6 5 7 6 6 6 6 6 7 6 6 6 6 6 7 6 6 6 7 6 6 7 6 6 7 6 7 6 6 7 6 7…
7 100 100 100 100 0 1 0 0 0 0 0 1 0 0 1 0 1 0 0 1 0 1 0 1 1 2 2 2 2 1 3 2 2 2 2 2 2 2 3 2 2 2 2 2 1 2 1 2 1 2 1 2 1 2 2 2 3 2 2 2 3 3 2 3 2 3 2 3 2 3 3 2 2 3 2 3 2 3 2 3 2 2 3 2 3 3 2 3 2 3 2 3 2 3 2 3 3 2 3 3 2 3 3 3 3 3 2 3 2 2 3 2 3 2 2 3 2 2 2 2 2 2 2 2 2 2 2 2 2 1 2 2 2 2 3 4 4 5 4 5 4 5 4 5 5 5 5 5 5 5 4 6 5 5 6 5 5 6 5 6 5 5 6 6 5 6 5 6 6 5 6 5 6 6 6 5 6 6 6 6 6 5 6 6 6 6 6 6 6 5 6 6 6 6 6…
8 100 100 100 100 0 1 0 0 1 1 1 1 0 2 1 1 1 1 2 1 1 2 1 1 1 1 2 1 2 2 1 2 2 2 2 2 2 1 2 2 2 2 2 3 2 2 2 2 2 2 2 2 2 3 2 2 3 2 2 3 2 2 3 2 3 2 3 2 3 2 3 2 3 3 2 3 2 3 3 3 3 2 3 3 3 3 2 3 3 3 3 3 3 3 3 3 3 3 3 4 3 4 3 3 3 4 3 4 3 4 4 3 3 4 3 4 4 3 4 4 4 4 3 4 4 4 4 4 4 4 3 5 4 4 4 5 4 6 6 7 0 7 6 7 7 7 7 6 6 7 6 7 6 7 6 6 6 7 6 6 6 7 6 6 6 6 6 6 7 6 6 6 6 6 6 6 6 6 7 6 6 6 6 6 6 7 6 6 6 6 7 6 6 6 7…
9 100 100 100 100 0 1 0 0 1 1 1 1 0 2 1 1 1 1 2 1 1 2 1 1 1 1 2 1 2 2 1 2 2 2 2 2 2 1 2 2 2 2 2 3 2 2 2 2 2 2 2 2 2 3 2 2 3 2 2 3 2 2 3 2 3 2 3 2 3 2 3 2 3 3 2 3 2 3 3 3 3 2 3 3 3 3 2 3 3 3 3 3 3 3 3 3 3 3 3 4 3 4 3 3 3 4 3 4 3 4 4 3 3 4 3 4 4 3 4 4 4 4 3 4 4 4 4 4 4 4 3 5 4 4 4 5 4 6 6 7 0 7 6 7 7 7 7 6 6 7 6 7 6 7 6 6 6 7 6 6 6 7 6 6 6 6 6 6 7 6 6 6 6 6 6 6 6 6 7 6 6 6 6 6 6 7 6 6 6 6 7 6 6 6 7…
10 100 100 100 100 0 1 1 1 1 1 1 0 1 1 0 1 1 0 0 0 1 1 0 1 0 0 1 0 0 0 0 0 0 0 0 0 0 0 0 1 0 1 0 0 0 1 0 0 0 1 0 0 1 0 0 0 0 1 0 0 0 1 0 0 1 0 0 0 0 0 0 1 0 0 1 0 0 1 0 0 0 1 0 1 0 1 1 2 1 2 1 2 2 1 2 1 0 1 1 1 1 1 1 1 0 1 2 1 1 2 2 2 1 3 2 2 3 2 3 3 2 3 3 2 3 3 3 3 3 4 3 3 4 3 4 4 3 4 4 4 3 4 4 4 4 4 4 4 4 4 4 4 4 4 4 4 4 4 4 4 4 5 4 4 5 4 5 4 4 5 4 5 4 5 4 4 5 4 5 4 4 5 4 5 5 4 5 4 5 5 4 5 5 5 …
11 100 100 100 100 0 1 0 0 0 0 0 0 1 0 0 0 1 1 0 1 1 1 1 1 1 1 1 1 1 2 1 1 2 1 1 1 1 2 1 2 1 2 1 1 2 1 2 1 2 1 2 1 2 1 2 2 2 1 2 2 1 2 2 2 1 2 2 2 1 2 2 2 2 2 2 2 2 2 1 2 2 2 2 2 2 2 2 2 3 2 2 2 2 2 2 3 2 3 2 2 2 2 3 2 2 3 2 3 2 3 2 2 3 3 2 2 3 3 3 2 3 3 3 3 4 3 3 3 3 4 4 4 4 6 7 6 7 6 5 4 6 7 6 6 6 5 6 6 6 6 5 6 5 6 5 6 5 5 5 5 5 5 5 6 5 5 5 6 5 5 6 5 5 5 5 6 5 5 6 5 5 5 5 4 5 6 5 5 6 5 6 6 5 6 …
12 100 100 100 100 0 1 0 0 0 0 0 1 0 0 0 1 0 0 0 0 1 0 0 1 0 1 0 0 1 0 1 0 1 0 1 0 1 0 1 1 0 1 1 1 1 1 1 1 2 1 1 0 1 2 1 2 1 2 2 4 3 4 4 4 4 4 4 4 4 4 3 4 4 4 4 3 4 4 3 3 4 3 3 4 3 4 4 3 3 4 3 4 4 4 3 4 4 4 4 3 4 3 4 4 3 4 4 3 4 4 4 3 4 4 4 3 4 4 3 4 3 4 4 4 4 3 4 3 4 4 4 4 4 4 4 5 4 5 5 5 5 5 4 5 4 5 4 4 4 4 4 4 5 4 4 4 4 4 4 5 4 4 5 5 5 6 5 6 6 6 6 7 6 6 6 6 6 7 6 6 7 6 7 7 6 7 6 6 7 7 7 0 7 7 …
13 100 100 100 100 0 1 0 1 0 0 1 0 0 1 0 1 0 0 1 0 0 1 0 1 0 1 0 0 1 0 1 1 0 1 1 1 1 0 2 1 2 1 2 2 1 2 2 2 2 1 2 2 2 2 2 2 2 2 2 2 2 2 2 2 2 2 2 2 2 3 2 2 2 2 2 2 2 2 2 3 2 2 3 2 2 2 2 2 3 2 2 2 2 3 3 2 3 3 2 2 3 3 2 3 3 2 3 3 3 2 3 3 3 2 3 3 3 3 3 4 3 3 3 3 4 3 4 3 3 4 3 4 4 3 4 3 4 4 4 4 3 6 7 6 5 6 6 6 7 6 6 6 5 7 6 6 6 6 6 6 6 6 6 6 5 6 6 6 6 5 6 5 6 6 5 6 6 6 5 6 6 6 5 6 6 6 6 6 5 6 6 6 6 5 …
14 100 100 100 100 0 1 0 1 2 1 1 2 2 1 2 2 1 2 2 1 2 1 1 1 1 1 1 0 2 1 2 2 1 2 2 2 3 2 2 2 2 2 3 2 2 3 2 2 2 3 2 2 2 3 2 2 2 3 2 2 2 2 3 2 2 2 2 2 2 3 2 2 2 3 2 2 3 2 2 3 2 3 2 2 3 2 2 2 2 2 3 2 2 2 2 2 2 2 2 1 2 2 2 1 2 2 2 4 3 4 5 4 4 4 4 5 4 5 5 4 5 4 5 4 4 5 5 4 5 5 5 5 5 6 5 6 5 5 5 5 6 5 5 5 5 6 6 5 6 5 5 6 5 6 6 5 5 6 6 5 6 6 6 5 6 6 6 6 6 7 5 6 6 6 6 6 6 6 6 6 6 6 6 6 6 6 7 6 6 6 6 6 6 7 …
15 100 100 100 100 0 1 0 0 0 0 1 0 1 0 1 0 0 1 0 0 1 0 1 0 1 0 1 0 1 0 1 0 1 1 0 1 1 0 1 1 1 1 1 1 1 0 1 2 1 1 1 2 2 1 2 2 2 1 2 2 2 2 2 2 1 2 2 3 2 2 3 2 2 3 2 2 3 2 2 3 2 3 3 4 3 4 4 4 4 4 4 4 4 5 4 4 4 4 4 4 4 4 3 4 3 4 3 4 4 3 4 4 4 4 4 5 4 4 5 5 4 5 5 5 4 5 4 5 5 5 5 4 5 4 5 5 4 5 5 4 5 5 5 4 5 4 5 5 4 5 5 4 5 5 5 5 5 5 4 5 5 4 5 4 5 4 5 4 5 4 4 4 4 4 4 4 5 4 4 4 4 4 5 5 6 6 0 7 7 6 7 7 7 6 …
16 100 100 100 100 0 1 0 1 0 1 1 1 0 1 1 2 1 2 1 1 2 1 3 1 2 2 2 1 2 1 2 2 1 2 2 2 2 2 2 1 2 2 2 2 2 2 2 2 2 2 2 2 3 2 2 2 2 2 2 3 2 2 2 3 2 2 3 2 2 3 2 3 2 2 3 3 2 3 2 3 3 3 3 3 3 3 2 3 3 2 3 3 2 3 3 3 2 3 3 4 3 3 3 3 3 4 3 4 3 4 3 4 4 3 4 4 4 4 4 4 4 4 4 4 4 4 4 5 4 4 5 4 4 5 4 5 4 6 5 6 5 6 6 6 6 7 6 6 6 6 6 7 6 6 6 6 6 5 6 6 6 5 6 6 5 6 6 6 6 6 6 7 7 6 7 7 6 7 7 7 6 7 7 7 6 7 7 7 7 7 7 6 7 7 …
17 100 100 100 100 0 1 2 1 1 1 1 2 1 2 1 2 2 1 2 1 2 1 2 2 1 2 2 2 1 2 1 2 2 2 2 2 2 2 2 2 2 2 2 2 2 2 2 2 2 2 2 2 3 2 2 2 3 2 2 2 3 2 2 3 2 2 3 2 3 2 2 3 2 3 2 3 2 3 3 2 3 2 3 3 3 3 2 3 3 3 3 3 3 3 3 3 3 3 3 3 3 4 3 3 4 3 4 3 4 4 4 4 4 3 5 4 4 4 4 4 4 4 5 4 4 5 4 5 4 4 5 5 4 5 5 5 6 5 6 6 6 6 7 6 6 7 6 7 6 7 6 6 6 7 6 6 7 6 6 5 6 6 5 6 6 5 6 6 6 7 6 6 7 7 7 7 0 7 7 6 7 7 7 7 7 7 7 7 7 7 7 7 7 7 …
18 100 100 100 100 0 1 0 0 0 0 1 0 0 0 1 0 0 1 0 1 0 1 0 1 0 1 0 1 0 1 1 0 1 0 1 1 1 1 1 0 1 1 2 1 1 1 1 1 1 1 2 1 1 1 2 1 1 2 1 2 1 2 1 2 1 2 1 2 2 1 2 2 1 2 2 1 2 2 2 2 2 1 2 2 2 2 2 2 2 2 2 2 2 2 2 2 2 2 2 2 3 2 2 2 3 2 2 3 2 2 3 2 3 3 3 3 3 3 4 3 4 3 3 4 3 4 3 4 4 3 5 4 4 5 4 5 6 5 6 5 6 5 6 5 5 6 6 5 5 5 4 5 4 4 5 4 4 4 5 4 5 5 5 6 5 6 5 6 6 6 6 6 6 5 6 6 6 5 6 6 6 6 6 5 6 6 6 5 6 6 5 6 6 6 …
19 100 100 100 100 0 1 1 1 1 2 1 1 1 2 1 1 2 1 2 1 2 1 2 2 1 2 2 1 2 2 1 2 2 2 1 2 2 2 2 2 2 1 2 2 2 3 2 2 1 2 3 2 2 2 2 2 3 2 2 3 2 2 3 2 2 2 3 2 2 3 2 3 2 2 3 2 3 2 3 3 2 3 2 3 3 3 3 3 3 3 3 3 4 3 3 3 3 4 3 4 3 4 4 4 4 4 4 4 5 4 4 4 4 4 4 4 4 4 4 5 4 4 5 4 4 5 5 4 5 5 5 5 6 6 6 6 6 6 6 6 6 7 6 6 6 6 6 6 5 6 6 6 5 6 6 6 6 6 7 6 7 6 7 7 7 7 7 7 6 7 7 7 7 7 7 7 7 7 7 7 7 6 7 7 7 7 6 7 7 7 7 7 7 7 …
20 100 100 100 100 0 1 1 1 2 1 1 2 1 2 1 2 1 2 2 2 1 2 2 2 1 2 2 2 2 2 2 1 2 2 2 2 2 2 2 2 2 2 2 2 2 2 3 2 2 2 2 3 2 2 2 3 2 2 3 2 3 2 2 2 3 2 3 2 2 3 2 3 2 3 2 3 2 3 3 2 3 2 3 3 3 3 2 3 3 3 3 3 3 3 3 4 3 3 4 3 3 4 3 4 3 4 3 4 3 4 3 4 3 4 4 3 4 4 3 4 3 4 4 4 4 4 4 4 4 4 4 4 4 4 5 4 5 4 4 5 5 5 5 5 6 5 5 5 5 6 5 6 6 6 6 6 6 6 7 6 7 6 7 6 7 6 7 7 6 7 6 6 6 6 6 6 6 6 6 6 6 6 6 7 6 7 7 7 7 0 7 0 7 7 …
21 100 100 100 100 0 1 0 2 3 3 3 3 4 4 3 3 4 3 3 3 2 3 3 2 2 3 2 2 2 2 3 2 2 2 2 2 2 2 2 2 2 1 2 2 2 2 2 2 2 2 2 2 2 2 2 2 2 3 2 2 2 2 2 2 2 2 2 1 2 2 2 2 2 2 2 2 2 2 2 2 2 2 2 2 3 2 3 2 3 3 4 3 3 4 3 3 3 3 2 3 2 3 2 2 3 2 2 3 3 3 2 4 3 4 3 4 4 4 4 4 4 4 5 4 4 4 4 5 4 4 5 4 5 4 5 5 4 6 5 4 6 5 5 5 6 5 6 6 5 6 6 6 6 5 6 6 6 5 6 6 6 6 6 6 6 6 6 6 7 6 6 6 7 6 6 6 6 6 6 7 6 6 7 6 6 6 7 6 7 6 7 6 6 7 …
22 100 100 100 100 0 2 1 2 1 2 1 2 2 2 2 2 2 1 2 2 2 2 2 2 2 2 3 2 2 2 2 2 2 3 2 2 2 2 3 2 2 2 2 3 3 2 2 3 2 2 3 2 3 2 3 3 2 3 2 3 2 3 3 2 3 3 2 3 3 2 3 3 3 3 3 2 4 3 2 3 3 3 4 3 3 3 3 3 4 3 4 3 4 3 4 4 3 4 4 3 4 4 4 4 3 4 4 4 3 4 4 4 3 4 4 4 3 4 4 4 4 4 4 4 4 3 5 4 4 4 5 4 5 4 5 5 4 5 5 5 5 5 5 5 5 5 6 5 6 5 6 5 6 5 6 6 6 7 6 7 6 7 7 7 7 7 7 7 0 7 7 7 6 7 6 7 6 6 6 6 6 7 6 7 6 0 7 7 0 7 0 0 0 7 …
23 100 100 100 100 0 1 0 0 1 1 0 1 1 0 1 1 1 2 2 1 1 1 2 1 2 2 1 2 2 2 2 2 1 2 2 2 2 3 2 2 2 2 2 3 2 2 2 2 2 3 2 2 2 3 2 2 3 2 2 3 2 2 3 3 2 3 3 2 3 3 2 3 3 3 3 3 3 3 3 3 2 3 3 3 3 4 3 3 3 3 3 3 4 3 3 3 4 3 3 4 3 4 4 3 4 3 4 3 4 3 4 4 4 3 4 4 4 4 3 4 4 4 4 4 4 4 4 4 4 4 4 4 5 4 4 5 4 5 4 4 5 5 4 6 7 0 0 7 0 7 0 7 7 7 7 7 7 7 6 7 6 6 7 7 6 6 7 6 6 6 7 6 6 6 6 6 6 7 6 6 6 7 6 6 7 6 6 6 7 6 6 6 7 6 …
24 100 100 100 100 0 1 0 1 0 1 0 1 0 1 0 1 0 1 1 1 2 1 1 1 2 1 2 1 2 1 2 2 2 2 2 2 2 2 2 2 3 2 2 2 2 3 2 2 2 3 2 2 2 3 2 2 2 3 2 2 3 2 3 2 3 2 3 2 3 2 3 3 3 2 3 3 2 3 3 3 3 3 3 3 3 3 3 3 3 3 3 3 4 3 3 3 4 3 4 3 3 4 3 4 3 4 3 4 3 4 4 3 4 3 4 4 4 4 3 4 4 4 4 3 4 4 4 4 4 4 4 3 4 4 4 4 4 4 4 4 4 4 4 5 4 5 4 4 4 5 5 5 7 7 0 0 0 7 0 7 7 0 7 6 7 7 7 7 7 6 7 7 6 7 6 7 6 6 6 6 7 6 6 6 6 7 6 6 6 6 7 6 7 6 …
25 100 100 100 100 0 1 2 2 2 2 2 2 2 2 2 2 2 2 2 2 3 2 2 2 3 2 3 2 3 2 3 2 3 2 3 2 3 2 3 3 4 3 2 3 3 3 3 3 3 3 3 3 3 3 3 3 4 3 4 3 3 3 4 3 4 3 4 3 4 3 4 3 4 3 4 3 4 4 3 4 4 4 3 4 4 3 4 4 4 4 4 4 3 4 4 4 4 4 4 4 3 4 4 5 4 4 4 4 4 4 4 5 4 5 4 5 5 4 5 5 5 6 5 4 5 5 6 5 6 6 5 5 6 5 5 6 6 6 7 6 6 7 7 7 7 6 0 7 7 7 0 7 7 6 7 6 7 6 7 7 6 7 7 7 0 0 7 0 0 0 7 0 7 0 0 0 0 0 0 7 0 0 0 0 0 0 0 0 0 0 0 0 0 0 …
26 100 100 100 100 0 1 0 1 0 1 1 1 2 1 1 1 2 1 2 1 2 2 1 2 2 1 2 2 1 2 2 2 1 2 2 2 2 2 2 2 2 2 2 2 2 2 2 2 2 2 2 2 2 2 2 2 2 3 2 2 2 2 2 3 2 2 3 2 2 3 2 2 3 3 2 3 2 2 3 2 3 3 2 3 2 3 2 3 3 2 3 3 2 3 3 3 2 3 3 3 2 3 3 4 3 2 3 4 3 3 4 3 4 3 3 3 4 3 4 3 4 3 4 3 4 3 4 4 4 4 4 4 5 4 4 5 4 4 5 4 5 4 5 4 5 5 4 5 4 5 5 4 5 6 5 6 6 5 6 6 6 7 6 7 6 7 6 7 6 7 6 7 6 7 6 6 6 6 6 5 6 6 6 6 6 6 6 6 7 6 7 7 7 7 …
27 100 100 100 100 0 1 0 1 0 0 1 1 0 0 1 0 7 0 0 0 7 0 0 0 7 0 0 7 0 0 0 1 0 0 1 1 1 1 2 1 2 1 2 1 2 2 1 2 2 2 2 2 2 2 2 2 3 2 3 2 2 3 2 3 2 3 3 3 3 2 3 3 3 3 3 3 3 4 3 3 3 3 3 4 3 3 4 3 3 4 3 4 3 4 3 4 3 4 3 4 4 3 4 4 3 4 4 3 4 4 4 4 3 4 4 4 4 3 4 4 4 4 4 3 4 4 4 4 4 4 4 4 4 4 4 4 4 4 5 4 4 4 4 4 5 4 4 4 5 4 5 4 4 5 4 5 4 5 4 5 4 5 5 4 5 5 4 5 5 5 5 5 6 5 7 6 5 7 0 0 0 0 0 0 0 7 0 0 7 0 7 0 7 0 …
28 100 100 100 100 0 1 0 0 0 0 0 1 0 0 0 0 0 1 0 1 0 1 0 1 0 0 1 1 0 1 0 1 1 0 1 0 1 1 1 0 1 1 0 1 1 1 1 1 1 1 1 1 1 2 1 1 2 1 1 1 1 2 2 1 2 1 2 2 1 2 2 1 2 2 2 1 1 2 2 2 2 2 2 2 2 1 2 2 2 2 3 4 3 5 4 4 5 5 4 5 4 5 4 4 5 4 5 4 4 4 4 5 4 4 4 4 4 4 4 4 4 4 4 4 4 5 4 4 4 4 4 5 4 4 4 4 4 4 4 5 4 4 4 4 4 4 4 4 4 5 4 4 4 4 4 4 4 4 4 4 4 4 4 4 4 4 4 5 4 5 4 5 5 5 6 5 6 5 6 5 5 5 5 4 5 4 5 4 5 4 5 5 5 5 …
29 100 100 100 100 0 1 0 1 0 1 1 1 1 1 1 1 0 1 0 0 0 0 0 1 0 0 0 0 1 1 2 1 2 2 1 2 2 2 1 2 2 2 1 2 2 2 1 2 2 1 2 2 1 2 2 1 2 1 2 2 1 2 1 2 2 1 2 1 2 1 2 2 1 2 2 2 1 2 2 2 2 2 1 2 2 2 1 2 1 2 1 1 2 1 1 2 1 2 1 1 1 2 2 2 1 2 4 4 3 4 3 4 4 4 4 4 4 4 4 3 5 4 4 4 4 4 4 4 5 4 4 4 5 4 4 4 5 4 4 5 4 5 4 5 5 4 5 4 5 5 4 5 5 5 5 5 5 5 5 5 5 5 5 5 5 5 6 5 5 6 5 6 5 6 5 6 5 5 6 5 6 6 5 6 6 5 6 6 6 5 6 6 5 6 …
30 100 100 100 100 0 1 0 1 1 1 1 1 0 1 1 1 1 0 1 1 2 1 2 1 0 2 1 2 1 2 1 2 2 2 2 2 2 1 2 3 2 1 2 3 2 2 2 2 2 2 2 2 3 2 2 2 2 2 2 3 2 2 2 3 2 2 3 2 3 2 3 2 2 3 2 3 3 2 3 3 2 3 2 3 4 3 2 3 3 4 3 3 3 3 3 3 3 4 3 3 4 3 4 3 4 3 3 4 3 4 4 3 4 4 3 4 4 4 3 4 4 4 4 4 4 4 4 4 4 5 5 6 5 6 7 6 7 7 6 7 7 6 6 7 6 7 6 7 6 6 6 6 6 6 6 6 6 6 6 6 6 6 6 6 6 6 6 6 6 6 6 6 6 6 7 6 5 6 7 6 5 6 6 7 6 6 6 7 6 6 7 6 6 6 …
31 100 100 100 100 0 1 0 1 0 1 0 1 0 1 1 1 0 1 1 1 1 0 1 1 0 1 2 1 1 1 1 1 1 2 1 1 1 2 1 2 1 2 1 2 1 2 1 2 2 1 2 1 2 2 1 2 1 2 1 2 2 2 2 1 1 2 2 2 2 1 2 2 1 2 3 2 2 2 2 2 2 2 1 2 2 3 2 2 2 2 2 2 3 2 2 2 3 2 3 2 3 4 3 4 5 5 5 5 5 5 5 6 5 5 5 5 4 6 5 4 5 5 5 4 5 4 5 4 5 4 5 4 5 4 5 5 4 4 5 5 5 4 5 4 5 5 4 5 5 5 5 5 5 5 4 6 5 4 5 5 5 4 5 5 5 4 5 4 5 6 5 5 6 6 6 6 6 6 6 7 6 6 6 6 5 6 6 5 6 5 6 5 6 6 …
32 100 100 100 100 0 1 0 0 1 1 0 1 1 1 1 1 1 1 1 1 2 1 0 2 1 1 2 1 1 1 2 1 1 2 2 1 2 1 2 1 2 1 2 1 2 2 1 2 2 1 2 2 2 1 2 2 2 1 2 2 2 2 2 2 2 1 2 2 2 2 2 2 2 2 2 2 2 2 2 2 2 1 2 2 2 2 2 3 2 2 2 3 2 2 3 2 3 2 3 2 3 2 3 3 3 3 3 3 3 3 4 5 5 6 6 6 6 5 6 5 6 5 6 5 6 6 5 6 5 6 5 5 5 5 6 5 5 4 6 5 4 5 5 5 6 5 6 5 5 4 5 6 5 6 5 5 5 4 6 5 6 5 5 5 5 6 5 5 6 5 6 5 5 5 6 5 6 5 5 6 6 6 6 6 6 6 6 7 6 6 6 6 6 6 …
33 100 100 100 100 0 1 0 0 1 2 1 1 2 1 1 1 1 0 1 0 0 0 1 0 0 0 0 0 0 1 0 0 1 1 1 2 1 2 2 2 2 2 2 2 2 2 2 2 2 3 2 3 2 3 2 3 3 3 2 3 2 3 4 3 3 4 3 3 4 4 3 4 4 3 4 4 4 4 3 4 3 4 4 4 4 4 3 4 4 4 4 4 4 4 4 4 4 4 4 4 4 4 4 4 4 4 4 5 4 4 4 4 5 4 4 5 4 4 5 4 4 5 4 5 4 4 5 4 5 5 4 5 5 5 5 5 5 5 5 5 5 5 5 5 5 6 5 5 5 6 5 5 5 6 5 5 6 5 5 6 6 5 6 6 5 6 5 6 6 6 6 6 7 1 0 0 1 1 0 0 1 0 1 0 0 0 0 0 0 0 0 0 0 0 …
34 100 100 100 100 0 1 0 0 0 1 1 0 1 0 2 2 3 3 2 3 3 2 3 3 3 3 3 2 3 2 3 3 2 3 2 2 3 2 2 3 2 3 3 2 3 2 3 2 3 2 3 2 3 2 3 2 3 3 2 3 2 3 2 3 3 2 3 2 2 3 2 2 3 3 2 2 3 2 3 2 3 4 3 3 4 4 4 4 3 4 4 4 4 3 4 4 3 3 3 3 3 4 3 3 4 3 4 4 4 4 4 5 4 5 5 5 4 5 4 6 5 5 5 6 5 5 6 5 6 6 6 6 5 6 6 5 6 6 6 7 6 6 6 6 6 7 6 6 6 7 6 6 7 6 7 6 6 7 7 6 7 6 7 7 6 7 7 7 6 7 7 6 7 7 7 7 7 0 7 7 7 7 0 7 7 7 7 7 0 7 0 7 0 7 …
35 100 100 100 100 0 1 0 1 2 1 2 1 2 2 2 1 2 2 2 2 2 1 2 1 1 1 1 1 1 1 1 2 1 2 2 2 2 2 2 2 2 3 2 2 2 3 2 2 3 2 2 2 2 3 2 2 2 2 2 3 2 2 2 2 3 2 2 2 3 2 2 3 2 2 2 2 3 2 2 3 2 2 3 2 3 2 2 3 2 2 2 2 2 2 2 2 2 2 1 2 2 2 2 2 2 2 2 4 4 4 4 4 5 4 5 4 5 4 5 5 4 5 5 5 5 5 5 5 4 5 5 6 5 5 6 5 5 6 5 5 6 5 6 5 5 6 5 6 5 6 6 5 6 5 6 6 5 6 6 6 5 6 6 6 5 6 6 6 6 6 6 6 6 6 6 6 6 6 6 6 6 6 6 6 6 6 6 7 6 6 6 6 6 7 …
36 100 100 100 100 0 1 0 0 0 0 0 0 0 0 1 0 0 1 0 0 1 0 0 1 0 1 0 0 1 0 1 0 1 0 1 0 1 0 1 1 0 1 1 1 0 1 1 0 1 1 1 1 1 1 1 2 1 1 1 1 2 1 1 2 1 2 2 1 2 2 2 2 3 2 1 2 2 2 2 2 2 2 2 2 3 2 2 3 3 2 3 2 3 2 3 2 3 3 3 4 4 4 3 4 5 4 4 5 4 4 5 4 5 4 4 5 4 4 4 4 4 3 4 4 4 4 3 4 4 4 5 4 4 5 4 5 5 4 5 5 5 5 5 4 5 5 5 4 5 5 5 5 4 5 5 4 5 5 4 5 5 5 4 5 5 5 5 5 5 4 5 5 5 5 5 6 5 5 4 5 4 5 5 4 4 5 4 5 4 4 4 4 4 4 …
1 100 100 100 100 0 1 0 0 0 0 0 0 1 0 0 1 0 0 1 0 0 1 0 0 1 0 0 1 0 1 1 1 0 0 1 1 0 1 1 1 0 1 2 1 1 1 2 1 1 2 1 2 2 1 2 2 2 2 1 2 2 2 2 2 2 2 2 2 2 3 2 2 2 2 3 2 3 3 4 3 4 3 4 4 4 4 4 4 4 4 4 4 3 4 4 4 4 3 4 4 3 3 3 4 3 4 4 4 4 4 4 4 4 4 4 5 4 4 5 4 4 4 5 4 5 4 5 4 4 5 4 4 5 4 4 5 4 4 5 4 4 5 4 5 4 5 4 4 4 5 4 5 4 4 5 5 4 5 4 4 5 5 4 4 5 4 4 5 4 4 4 4 4 4 4 4 4 4 3 4 4 3 4 4 4 4 3 4 4 4 6 6 6 7 6…
2 100 100 100 100 0 1 2 1 2 1 2 1 2 1 2 2 2 2 2 2 2 2 2 2 2 2 3 2 2 2 3 2 2 2 2 3 2 2 2 2 3 2 2 3 2 3 2 3 2 3 2 3 2 3 3 2 3 2 3 3 3 2 3 3 3 2 3 3 3 3 3 3 2 3 4 3 3 4 3 3 3 3 3 3 4 3 4 3 3 4 3 4 3 3 4 3 4 3 4 4 4 3 4 4 4 3 4 3 4 4 4 3 4 4 4 4 4 3 4 4 4 4 4 4 4 4 4 4 5 4 5 4 5 4 5 5 5 5 5 5 5 6 5 5 5 6 5 6 5 6 5 5 6 6 6 6 6 6 6 6 7 7 6 0 7 6 0 7 7 7 7 7 7 0 7 7 6 7 6 6 7 6 6 6 6 6 7 6 7 7 7 7 6 0 0…
3 100 100 100 100 0 2 1 0 3 2 3 2 3 2 2 2 2 2 2 2 2 2 3 2 2 1 2 2 1 2 2 2 2 1 2 1 2 2 1 2 1 2 2 1 1 1 2 1 2 1 2 2 1 2 2 1 2 2 1 2 2 1 2 2 2 1 2 2 2 1 2 1 2 2 2 1 2 2 1 2 2 2 2 2 2 2 3 2 2 3 2 3 3 3 3 3 3 3 2 3 3 2 3 2 3 2 3 2 3 4 3 3 4 3 4 3 4 4 4 3 4 4 4 4 4 4 4 4 4 5 4 5 4 5 5 4 5 4 5 4 5 4 5 4 5 5 6 5 5 5 6 5 6 5 5 6 6 5 6 5 6 6 6 6 6 6 6 5 6 6 6 6 6 6 6 6 6 6 6 6 6 6 6 6 6 6 6 6 6 7 6 6 6 6 6…
4 100 100 100 100 0 1 0 0 0 0 1 0 0 0 1 0 0 1 0 1 0 1 0 1 0 1 1 1 1 1 0 1 1 1 1 1 1 1 1 1 2 1 1 1 1 2 1 1 2 1 2 2 1 1 2 1 2 1 2 2 1 2 2 1 2 1 2 2 2 1 2 1 2 2 1 2 2 2 2 2 2 2 2 2 2 1 2 2 2 2 2 2 2 2 2 2 2 2 2 3 2 2 3 2 2 2 2 2 3 2 2 2 3 2 3 2 2 3 2 3 2 2 3 2 3 2 3 2 3 2 3 3 3 2 3 3 3 3 4 3 4 3 3 4 4 3 4 4 4 4 3 4 5 4 3 5 4 4 4 4 4 4 5 4 4 4 4 5 5 5 5 6 5 6 6 6 5 6 6 6 6 5 6 7 6 5 6 6 5 5 5 6 5 5 5…
5 100 100 100 100 0 1 0 0 0 0 0 0 1 0 0 0 1 0 1 0 1 1 1 1 0 1 2 1 1 1 2 1 1 2 1 1 2 1 1 2 1 2 1 2 2 2 3 2 2 3 3 3 3 4 3 3 3 4 3 4 3 3 3 2 3 2 2 3 2 2 3 2 3 2 4 3 3 4 4 3 4 4 4 4 4 4 4 4 4 3 4 4 4 4 4 4 4 4 4 3 4 4 4 4 4 4 4 3 4 4 4 4 4 4 4 4 4 3 4 4 4 4 4 4 4 3 4 4 4 4 4 3 4 4 4 3 4 3 4 3 4 3 3 4 3 3 4 3 3 3 3 3 2 3 2 3 2 2 3 2 2 3 2 3 4 5 5 5 6 6 5 6 6 5 6 6 5 6 6 6 6 6 6 6 6 6 6 6 6 6 7 6 6 6 6…
6 100 100 100 100 0 2 1 0 0 7 0 0 0 0 0 0 0 0 1 0 0 0 0 0 0 1 0 0 1 0 1 1 1 1 2 1 1 0 0 1 0 0 1 0 0 0 0 1 0 1 1 0 2 1 1 2 1 2 1 2 2 2 2 2 2 2 2 2 2 2 2 2 2 2 2 3 2 2 3 2 2 2 3 2 3 2 2 3 2 3 3 2 4 3 3 4 3 3 4 3 4 4 3 4 4 3 4 3 4 4 3 4 5 4 4 3 4 4 3 4 4 5 3 4 4 4 4 4 3 4 4 4 4 4 5 4 4 4 4 4 4 4 4 4 5 4 5 4 4 4 4 4 4 5 4 4 4 5 4 4 5 4 5 4 5 4 5 4 5 4 5 5 4 5 4 5 5 4 5 4 5 5 6 5 5 4 5 5 5 5 6 5 5 5 6…
7 100 100 100 100 0 1 0 0 0 0 1 0 0 0 1 0 1 1 2 2 2 3 2 3 3 3 2 3 3 3 3 3 3 3 3 3 2 3 2 3 2 2 3 2 3 3 2 2 3 3 3 2 3 2 3 3 2 3 3 2 3 3 2 3 3 2 3 3 3 2 3 2 3 3 2 3 3 2 3 3 2 2 3 2 3 3 3 4 4 4 4 3 4 5 4 4 4 4 4 3 4 4 3 3 4 3 3 2 4 3 3 3 3 3 4 3 4 4 4 5 4 5 5 5 5 5 5 6 5 5 5 5 6 6 5 6 5 6 5 6 6 6 6 6 6 5 6 7 6 6 6 7 6 6 6 7 6 7 6 6 6 7 6 7 6 7 6 7 6 7 7 6 7 6 7 6 7 6 7 7 7 7 7 7 6 7 0 7 7 0 7 7 7 7 0…
7-2 100 100 100 100 0 1 0 0 0 1 0 1 0 1 0 1 0 1 0 1 2 1 1 1 1 1 0 2 1 1 2 1 2 2 3 2 3 3 2 3 3 3 3 4 3 3 3 3 3 3 2 2 2 3 2 1 2 3 2 2 2 3 3 3 3 3 4 4 3 4 4 3 4 4 3 4 3 4 4 3 4 3 4 4 3 4 4 3 4 3 4 3 4 4 3 4 4 3 4 3 4 4 4 3 4 4 3 4 4 4 4 3 4 4 3 4 4 3 3 4 4 3 3 3 3 3 4 3 3 3 3 3 3 2 3 4 4 5 6 5 6 6 5 6 6 6 6 6 6 6 6 6 6 6 6 6 6 6 6 6 7 6 6 6 6 6 7 6 6 7 6 6 7 6 7 6 7 6 6 7 6 7 7 6 7 6 7 7 6 7 7 7 7 6…
8 100 100 100 100 0 1 0 0 0 1 0 0 0 1 0 1 0 1 0 1 0 1 0 0 1 1 0 1 0 2 1 1 1 0 1 1 1 1 1 1 0 2 1 1 1 2 1 1 1 2 1 2 1 2 1 1 2 2 2 1 1 1 2 2 2 1 2 2 1 2 2 1 2 2 2 2 2 1 2 2 2 1 3 2 1 2 2 2 2 2 2 2 1 3 2 2 1 2 3 3 2 2 2 2 3 2 2 3 2 2 2 3 2 3 2 3 2 3 3 4 3 3 3 2 4 3 3 4 4 3 3 4 5 4 3 4 4 4 4 4 4 4 4 5 4 4 4 5 6 5 5 6 5 6 5 6 6 5 6 5 6 5 6 5 5 5 4 5 4 5 5 4 5 5 6 5 6 6 6 6 6 5 6 6 6 6 6 6 6 6 6 6 6 6 6…
8-2 100 100 100 100 0 1 0 0 0 0 0 1 1 0 0 0 1 0 0 1 1 0 1 1 1 0 1 0 1 2 1 1 2 1 1 2 2 2 2 2 2 2 3 2 2 3 3 3 3 2 1 0 1 0 1 0 1 0 0 0 1 0 1 0 0 1 0 1 1 0 1 2 1 1 2 1 2 2 2 2 2 2 2 2 2 2 2 2 2 2 1 2 2 1 2 2 2 2 3 2 3 3 2 3 4 3 4 3 3 3 4 3 4 3 3 4 3 3 4 3 4 4 3 4 4 3 4 3 4 3 4 4 3 4 4 4 4 4 4 4 4 4 4 5 4 4 5 5 4 5 5 4 5 4 5 5 5 5 5 5 5 6 5 5 5 5 6 5 6 6 5 5 5 5 6 6 6 5 6 6 5 5 6 6 6 6 6 5 6 6 6 6 6 5…
9 100 100 100 100 0 1 1 1 0 1 1 0 1 1 0 1 1 0 0 1 1 0 1 0 0 1 0 0 1 0 1 0 1 1 0 1 0 1 1 0 1 0 1 0 0 1 0 1 0 1 0 1 0 1 0 1 0 1 0 1 0 1 0 1 0 0 1 0 1 0 1 1 1 2 1 2 1 2 2 2 2 1 2 2 1 2 1 1 1 1 1 1 1 0 2 1 2 1 2 2 2 2 2 2 3 2 3 2 3 3 4 3 2 3 3 3 3 3 3 3 3 4 3 4 3 4 3 4 3 4 4 4 4 4 4 4 4 5 4 4 4 4 5 4 4 5 5 4 5 4 4 5 4 5 4 5 4 5 5 5 4 5 5 4 5 5 4 5 5 5 5 5 5 5 5 5 6 5 5 5 5 5 6 5 5 5 6 5 5 5 6 6 5 6 5…
10 100 100 100 100 0 1 0 0 0 1 0 1 0 0 0 0 0 0 0 0 1 0 1 0 0 0 0 0 1 0 0 0 1 0 0 0 0 1 0 0 0 0 1 0 0 1 0 0 1 0 0 0 0 0 0 0 0 7 0 0 0 7 0 7 0 0 7 0 0 7 7 7 7 0 1 7 1 2 2 2 2 2 2 2 3 2 2 3 2 2 2 3 2 2 3 2 3 2 3 2 3 2 3 3 3 3 3 3 2 3 3 3 3 3 3 4 3 3 4 3 3 3 4 3 4 3 3 4 4 3 4 3 4 4 3 3 4 4 3 4 4 4 4 3 4 4 4 3 4 4 4 4 4 4 4 4 4 4 4 4 4 4 4 4 4 4 4 4 4 5 4 4 4 4 4 4 4 4 5 4 4 4 5 4 4 4 4 5 4 5 4 5 5 4 …
11 100 100 100 100 0 1 0 0 1 0 1 0 0 1 0 1 1 1 0 1 1 2 1 1 2 1 1 2 1 2 1 1 2 1 2 1 2 2 1 2 2 1 2 2 2 1 2 2 2 2 1 2 2 3 1 2 2 2 2 2 2 2 2 2 2 2 2 2 2 2 2 3 2 2 2 2 2 2 2 3 2 2 3 2 2 2 2 2 3 2 3 2 2 3 2 3 2 3 2 3 3 2 3 2 3 3 2 3 3 3 3 3 2 3 3 4 3 3 4 3 3 3 3 3 4 4 3 4 4 4 4 4 6 6 7 6 6 6 5 6 6 6 6 6 6 6 6 6 6 6 6 6 5 6 6 6 5 6 5 6 5 6 5 6 5 6 5 6 6 5 6 6 6 5 6 6 6 6 5 6 5 6 6 5 6 6 6 5 6 5 6 5 6 6 …
12 100 100 100 100 0 2 2 1 2 2 2 1 2 2 2 2 2 2 2 2 3 2 2 2 2 2 3 2 2 2 2 3 2 3 2 3 3 2 2 3 2 3 2 3 2 3 3 2 3 3 2 3 3 2 4 3 2 3 2 3 3 3 3 3 4 3 3 3 3 3 4 3 3 3 4 3 3 4 3 4 3 3 4 3 4 3 4 3 4 4 4 3 4 4 3 4 4 4 4 4 3 4 4 4 4 4 3 4 4 4 4 4 4 4 4 4 4 4 4 4 4 5 4 4 4 4 4 5 4 5 5 5 4 5 4 5 5 5 4 5 5 6 5 6 6 6 5 6 6 5 6 6 6 6 5 6 6 7 6 6 7 7 0 7 7 7 0 0 7 7 0 7 0 7 7 7 6 7 6 6 7 6 6 6 7 6 7 7 7 7 0 0 7 0 …
13 100 100 100 100 0 1 1 1 3 2 2 1 2 2 2 2 1 1 1 0 1 0 2 1 1 0 1 0 1 0 0 0 1 0 0 0 0 0 0 1 0 1 0 0 0 0 1 0 0 0 0 1 0 0 1 0 0 1 0 1 0 1 0 0 0 1 0 0 0 1 1 0 0 1 0 1 0 1 0 1 0 1 0 0 0 1 0 1 1 1 1 2 1 2 2 2 2 2 2 2 2 2 1 1 1 1 1 1 1 1 1 0 1 2 1 2 1 2 1 2 2 2 3 2 2 2 3 2 3 2 3 3 3 3 2 3 4 3 3 2 3 4 3 4 3 3 4 3 4 4 4 4 4 3 4 4 4 4 5 4 4 4 4 4 5 4 4 5 4 4 4 5 4 4 5 4 4 5 4 5 4 4 5 4 5 4 5 5 4 5 4 5 5 5 …
14 100 100 100 100 0 2 1 1 2 1 1 2 1 0 1 1 2 1 1 1 0 1 0 1 1 0 1 0 0 0 0 1 0 1 0 0 1 0 0 1 1 0 1 0 1 0 1 0 1 0 1 0 1 0 1 0 1 0 1 0 0 1 0 1 0 0 1 0 1 0 0 1 0 0 1 1 0 0 1 1 0 1 1 1 2 1 2 2 1 2 2 2 2 2 1 2 1 2 1 1 1 2 1 1 2 1 2 2 2 1 2 2 2 3 2 2 3 2 3 3 2 3 3 3 3 3 4 3 3 4 3 4 4 3 4 4 4 3 4 4 5 4 3 4 5 4 4 4 4 4 5 4 4 4 4 5 4 4 5 4 4 5 4 5 4 4 5 4 5 4 5 4 5 5 4 5 4 5 5 5 5 5 5 4 5 5 5 5 5 5 6 5 5 5 …
15 100 100 100 100 0 1 0 0 0 0 1 0 0 1 0 1 0 1 0 1 1 0 1 1 1 1 1 1 1 2 1 2 2 2 3 2 2 3 2 2 3 3 2 3 3 3 3 3 2 2 2 3 2 1 2 2 2 2 2 2 2 2 3 2 3 3 3 3 4 3 4 3 3 3 3 4 4 3 3 3 4 3 4 3 4 3 3 4 3 4 3 3 3 4 3 4 3 3 4 3 4 3 3 4 3 4 3 4 4 3 4 4 3 3 4 3 4 3 2 3 3 3 3 2 3 3 2 3 2 2 2 3 2 2 2 3 4 5 5 5 6 5 6 5 5 6 6 5 6 5 6 5 6 5 6 6 6 6 5 6 6 6 6 6 6 6 6 6 6 6 6 6 6 6 6 7 6 6 6 6 6 6 6 7 6 6 6 7 6 7 6 6 7 6 …
16 100 100 100 100 0 1 0 0 0 0 0 0 0 1 0 0 0 0 1 0 0 0 0 1 0 0 1 0 1 0 0 0 1 0 1 0 0 1 1 0 0 1 1 0 1 0 1 1 0 1 1 0 1 1 1 1 1 1 1 1 1 1 2 1 1 2 1 1 2 1 2 2 2 2 4 4 5 4 4 4 5 4 4 4 4 4 4 4 4 4 4 4 3 4 4 4 3 3 4 4 3 4 3 4 3 4 3 4 3 4 4 3 4 4 4 3 4 4 4 3 4 4 4 3 4 3 4 4 3 4 4 4 3 4 4 3 4 3 4 4 3 4 4 4 3 4 3 4 4 3 4 4 4 4 5 4 4 5 4 5 5 6 5 5 4 5 4 4 5 4 4 3 4 4 4 4 4 4 4 3 4 4 5 4 4 4 4 5 5 5 6 5 6 6 …
17 100 100 100 100 7 1 0 1 2 2 2 1 2 1 2 1 1 1 1 1 1 1 0 1 0 1 0 1 1 0 0 1 0 0 0 0 0 0 0 0 0 1 0 0 0 0 0 1 0 0 0 0 1 0 0 0 1 0 0 1 0 0 1 7 1 0 0 1 0 0 0 0 1 0 0 1 0 0 0 1 0 0 1 0 0 0 1 0 1 1 1 2 1 2 2 2 2 1 2 2 2 1 2 1 0 1 1 0 1 0 1 1 1 1 1 1 2 1 2 2 1 2 2 2 3 2 2 3 2 2 2 3 2 3 2 3 2 3 4 3 3 3 2 4 3 4 4 3 3 4 4 4 4 3 4 4 4 4 4 5 4 4 4 4 4 4 4 4 4 5 4 4 4 4 4 4 5 4 4 5 4 4 4 5 4 4 5 4 4 5 4 4 5 5 …
18 100 100 100 100 0 1 0 0 1 0 1 0 1 1 1 1 1 1 1 1 1 0 0 0 0 0 0 0 0 0 0 1 0 0 1 0 1 2 1 1 2 1 2 1 2 1 1 2 1 2 1 2 1 2 1 1 2 1 2 1 2 1 2 1 2 1 2 1 1 2 1 2 1 2 1 1 2 1 2 1 2 1 2 1 2 2 1 2 1 2 1 1 1 2 1 0 2 1 1 1 0 1 1 1 0 1 0 1 0 0 0 0 0 0 1 0 1 2 2 3 3 3 4 3 3 4 3 4 3 4 4 3 4 4 3 4 4 4 4 4 3 4 4 5 3 4 4 4 4 4 4 4 4 4 5 4 4 4 4 4 4 5 4 4 4 5 4 4 4 5 4 4 5 4 5 4 5 4 4 5 4 5 4 5 5 4 5 4 5 4 5 5 4 5 …
19 100 100 100 100 0 1 0 0 0 1 0 1 0 1 0 1 1 0 1 0 1 0 2 1 0 1 1 1 1 1 1 1 1 1 0 1 2 1 2 1 1 1 2 1 2 1 2 1 2 1 1 2 2 1 2 1 2 1 2 2 1 2 2 1 2 2 2 1 2 2 2 1 2 2 2 2 1 2 2 2 2 2 2 2 2 2 2 2 2 2 2 2 2 2 2 3 2 2 2 2 3 2 2 2 2 2 3 2 2 3 2 3 3 3 2 3 3 3 3 4 4 3 4 4 3 4 3 4 4 3 4 4 4 4 4 4 4 4 4 4 3 4 5 4 4 4 5 5 5 6 6 5 6 6 5 6 6 6 6 6 5 6 5 5 5 5 5 5 4 5 5 4 6 5 5 6 6 5 6 6 6 6 6 6 6 6 6 6 6 6 6 6 6 7 …
20 100 100 100 100 0 1 0 0 0 1 0 0 1 0 0 0 1 0 0 1 0 0 0 0 1 0 1 0 0 0 1 0 0 1 0 0 1 0 0 0 1 0 0 1 1 0 0 1 0 0 1 0 1 0 1 0 1 0 0 0 0 1 0 0 1 0 0 7 0 0 0 0 0 0 0 0 0 7 0 0 0 7 1 2 2 2 3 2 2 2 3 2 3 2 3 3 3 3 3 3 3 2 3 4 3 2 3 3 4 3 3 4 3 3 3 3 4 3 3 4 3 4 4 3 4 3 3 4 3 4 4 4 3 4 4 3 4 4 4 4 3 4 4 4 4 4 3 4 4 4 4 4 4 4 4 4 4 4 4 4 4 4 4 4 4 4 5 4 4 4 4 4 4 5 4 4 5 4 4 5 4 5 4 4 4 5 4 4 5 4 5 4 5 4 …
21 100 100 100 100 0 1 0 0 1 2 3 3 3 2 3 2 3 2 2 2 3 2 3 2 2 2 3 2 2 2 2 2 2 2 2 2 2 2 1 2 3 1 2 2 2 2 2 2 2 2 2 2 2 2 2 2 2 3 2 2 2 2 2 1 3 2 2 2 2 2 2 2 2 2 2 3 2 2 2 2 3 2 1 2 3 2 2 3 3 2 3 3 3 3 4 3 4 3 4 4 3 3 2 3 2 3 2 3 2 3 2 3 2 3 2 3 3 4 3 4 4 5 4 4 4 5 4 4 5 4 5 4 5 4 4 5 5 4 5 5 6 5 4 5 5 5 5 6 5 6 5 6 6 5 6 6 6 5 6 6 6 6 5 6 6 7 6 6 5 6 6 6 6 6 6 6 7 6 6 6 6 6 7 5 6 7 6 6 6 7 6 6 7 6 …
22 100 100 100 100 0 1 0 0 1 2 3 3 3 2 3 2 3 2 2 2 3 2 3 2 2 2 3 2 2 2 2 2 2 2 2 2 2 2 1 2 3 1 2 2 2 2 2 2 2 2 2 2 2 2 2 2 2 3 2 2 2 2 2 1 3 2 2 2 2 2 2 2 2 2 2 3 2 2 2 2 3 2 1 2 3 2 2 3 3 2 3 3 3 3 4 3 4 3 4 4 3 3 2 3 2 3 2 3 2 3 2 3 2 3 2 3 3 4 3 4 4 5 4 4 4 5 4 4 5 4 5 4 5 4 4 5 5 4 5 5 6 5 4 5 5 5 5 6 5 6 5 6 6 5 6 6 6 5 6 6 6 6 5 6 6 7 6 6 5 6 6 6 6 6 6 6 7 6 6 6 6 6 7 5 6 7 6 6 6 7 6 6 7 6 …
23 100 100 100 100 0 1 0 0 0 1 0 0 0 1 1 0 1 1 1 0 1 1 1 1 1 2 1 2 2 1 2 2 2 1 2 2 2 2 2 2 2 1 2 2 2 2 2 2 2 2 2 2 2 2 2 3 2 2 2 2 2 2 2 3 2 2 3 2 2 2 3 2 2 3 2 2 3 2 3 2 2 3 2 3 3 2 2 3 3 2 3 3 3 2 3 3 3 2 3 3 3 3 3 3 3 3 4 3 3 3 4 3 4 3 4 3 4 3 3 4 4 3 4 3 4 4 4 3 4 4 4 4 4 3 4 5 4 4 6 5 7 7 7 5 4 6 7 6 7 6 7 6 6 7 5 7 6 6 6 6 6 6 6 6 6 6 6 6 6 5 6 6 6 6 6 7 6 6 6 6 6 6 6 6 6 6 7 6 6 6 6 6 6 6 …
25 100 100 100 100 0 1 0 0 0 0 0 1 0 0 0 0 1 0 0 0 1 0 0 1 0 0 1 0 1 0 1 0 1 0 1 0 1 0 1 1 1 1 1 1 1 2 1 2 2 1 2 2 2 1 2 2 2 2 2 1 2 2 2 2 2 2 2 2 2 2 2 2 3 2 2 2 3 2 3 3 3 4 4 4 3 4 4 4 4 4 4 4 4 4 4 3 4 4 3 3 3 4 3 4 3 4 4 4 4 5 4 4 4 4 5 5 4 4 5 5 4 5 4 5 4 5 4 5 4 4 5 4 5 4 5 4 5 4 5 4 4 5 4 5 4 5 4 5 4 5 4 5 4 5 5 4 5 4 5 4 5 4 4 4 4 4 4 4 4 4 4 5 4 3 4 5 4 4 4 4 4 4 4 5 6 6 7 6 6 7 7 6 7 6 …
26 100 100 100 100 0 1 0 0 1 1 1 0 1 0 1 0 0 0 0 7 0 0 7 0 0 0 0 0 1 0 1 2 1 0 2 1 1 1 1 1 2 1 1 1 2 1 1 1 1 1 1 1 1 1 1 1 1 1 1 2 1 1 1 1 1 2 1 1 2 1 0 1 1 1 1 1 0 0 1 1 0 1 1 1 0 1 2 1 1 0 2 2 2 1 3 4 3 4 3 3 3 3 4 4 4 3 4 3 4 4 4 3 4 4 4 4 3 4 4 4 4 4 4 4 4 4 4 4 4 4 4 4 4 4 4 4 5 4 4 4 4 4 4 5 4 4 4 5 4 4 5 4 5 4 5 4 4 5 4 5 4 5 4 5 4 5 5 5 4 5 5 5 5 5 4 5 5 5 6 5 5 5 6 5 5 5 6 5 5 6 5 6 5 6 …
27 100 100 100 100 0 1 0 1 2 1 2 1 2 2 1 2 2 1 2 2 2 1 1 2 1 1 0 1 1 1 2 1 1 2 2 2 2 2 2 2 2 3 2 2 2 2 2 3 2 2 2 2 2 2 2 3 2 2 2 3 2 2 2 2 2 3 2 2 2 3 2 2 3 2 2 2 2 3 2 2 2 3 2 3 2 3 2 3 2 2 2 2 1 2 2 2 2 2 3 2 2 1 2 2 3 3 3 3 4 5 4 5 5 4 5 4 4 5 4 5 5 5 5 5 5 5 5 6 5 5 5 6 5 5 5 6 5 5 6 5 6 5 6 5 5 6 6 5 6 5 6 6 6 5 6 5 6 6 6 5 6 6 6 5 6 6 6 6 6 6 6 5 6 6 6 6 6 7 6 6 6 6 6 6 6 6 6 6 7 6 6 6 6 7 …
28 100 100 100 100 0 1 0 2 1 1 2 1 2 1 2 1 2 2 1 2 2 1 2 1 2 2 2 2 2 2 2 2 2 2 2 2 2 2 2 2 2 3 2 2 2 2 2 2 3 2 2 2 2 3 2 2 3 2 2 2 3 2 3 2 3 2 2 3 3 2 3 3 2 3 3 3 2 3 3 2 3 3 3 3 3 2 3 3 4 3 3 3 3 4 3 3 3 3 3 3 4 3 3 4 4 3 4 4 3 4 4 3 4 4 4 4 4 5 4 4 4 4 5 4 4 4 5 5 4 5 4 5 5 4 5 4 5 5 5 4 6 5 6 5 6 6 6 6 7 6 6 7 6 7 7 6 7 6 7 6 7 6 6 5 6 6 6 6 6 6 6 6 7 6 7 0 7 7 7 7 7 7 0 7 7 7 0 7 7 0 7 7 7 0 …
29 100 100 100 100 0 1 0 0 0 0 0 1 0 0 0 1 0 1 1 1 2 2 2 2 2 2 2 2 2 2 2 2 2 3 2 2 2 2 2 1 2 1 1 2 2 1 2 2 2 2 2 2 2 3 2 3 3 3 2 3 3 2 3 3 3 2 3 3 3 2 3 3 2 3 3 2 3 2 3 2 3 3 2 3 3 3 3 2 3 2 3 3 3 3 3 3 3 2 3 2 3 2 3 2 2 3 2 2 2 2 2 2 3 2 2 2 2 2 2 1 2 2 2 1 2 1 2 1 2 2 3 5 4 5 5 4 5 4 5 5 5 5 5 5 5 5 5 6 5 5 6 5 5 6 5 6 5 5 6 5 6 6 5 6 5 6 6 5 6 6 5 6 6 6 5 6 6 6 6 6 5 6 6 6 6 6 6 6 6 6 6 6 6 6 …
30 100 100 100 100 0 1 0 0 0 1 0 0 0 1 0 0 1 1 0 1 2 1 1 1 1 2 1 2 1 2 1 2 2 1 2 1 2 2 1 2 1 2 2 2 2 2 2 3 2 3 3 3 3 3 3 2 2 2 3 2 3 2 3 2 3 2 3 3 2 3 4 3 3 4 3 4 4 3 4 4 4 3 4 4 4 3 4 3 4 4 4 3 4 4 4 3 4 4 4 4 4 4 3 4 4 4 3 4 5 4 4 3 4 4 4 4 4 4 4 4 4 4 4 4 4 4 4 4 4 4 3 4 4 3 4 3 4 3 4 3 4 3 3 3 3 3 3 2 3 2 4 4 5 6 5 6 6 6 6 6 6 6 6 6 6 6 6 6 6 7 6 6 6 7 6 6 6 7 6 6 7 6 6 7 6 7 6 7 6 7 6 7 7 6 …

## Sheet: B6NUterus
1 100 100 100 100 0 1 0 0 1 1 0 1 2 1 2 1 1 2 1 1 1 1 0 0 1 1 1 0 1 1 2 1 2 1 2 2 2 2 1 2 2 2 2 1 2 2 2 2 2 2 1 2 2 2 2 2 2 1 3 2 2 1 2 2 2 2 2 1 2 2 2 2 2 2 2 2 2 2 2 2 2 2 2 2 2 2 1 2 1 2 2 2 1 2 2 1 2 2 1 2 2 2 1 2 2 4 3 4 4 4 4 5 4 4 4 5 4 4 5 4 4 5 5 4 5 4 5 4 5 4 5 5 5 4 5 5 4 5 5 5 5 5 5 5 6 5 5 5 5 6 5 5 5 6 5 6 5 5 5 6 5 6 5 6 6 5 6 6 5 6 6 5 6 6 5 6 5 6 6 6 5 6 6 6 6 5 6 6 6 6 6 6 6 6 6…
2 100 100 100 100 7 1 0 2 2 2 2 2 2 2 2 1 1 2 2 2 1 1 2 1 2 2 1 1 0 2 1 1 1 1 1 1 0 1 1 1 1 1 1 1 1 1 2 1 1 1 1 2 1 1 1 2 1 1 1 1 1 1 1 0 1 1 1 0 2 1 2 1 2 2 2 2 2 2 2 3 2 2 3 2 2 2 3 2 3 2 2 3 2 2 2 2 2 2 1 2 2 2 2 2 2 3 2 3 3 3 3 3 3 3 4 3 4 4 3 4 4 4 4 4 4 3 4 4 4 4 4 4 5 4 4 5 4 5 5 4 5 5 4 5 5 5 5 5 5 5 5 5 6 5 6 5 5 6 5 5 5 6 6 5 6 5 6 5 6 6 5 6 6 5 6 6 6 5 6 6 5 6 6 6 6 6 5 7 6 5 6 6 6 6 6…
2-2 100 100 100 100 0 1 1 2 1 2 2 1 1 1 1 0 1 1 1 1 0 1 0 0 1 0 0 0 1 0 0 1 0 0 0 1 0 1 0 1 1 0 0 1 0 1 0 0 1 0 0 1 0 0 0 1 0 0 0 1 0 0 0 0 1 0 0 0 0 1 0 0 1 0 1 0 1 1 2 1 1 2 2 2 2 2 2 2 2 3 2 2 2 3 2 2 2 2 1 2 2 2 2 2 1 2 1 2 2 1 2 2 2 2 3 2 2 4 3 4 4 3 4 4 3 4 4 4 4 3 4 4 3 4 4 4 4 4 4 4 4 4 4 4 5 4 4 4 4 4 4 4 5 4 4 4 4 5 4 4 4 5 5 4 5 5 4 4 5 5 4 5 4 5 5 6 5 5 5 6 6 5 5 6 6 5 5 5 5 5 5 5 5 5…
3 100 100 100 100 0 1 0 1 0 0 0 1 1 0 1 0 1 1 0 1 0 2 1 1 2 1 2 1 1 2 1 2 1 2 1 2 2 2 2 1 2 2 2 1 2 3 2 2 2 1 2 2 2 2 2 2 2 2 2 2 2 2 3 2 2 2 2 2 2 3 2 2 2 3 2 2 3 2 2 3 2 2 2 3 2 3 2 3 2 3 2 2 3 3 2 3 3 3 3 3 2 3 3 2 3 3 3 3 4 3 4 3 3 3 4 3 4 3 4 3 4 3 4 3 4 4 4 4 5 4 3 4 6 6 5 6 6 6 6 6 6 6 6 6 7 6 6 6 6 6 6 6 5 6 6 6 6 6 6 6 6 5 6 5 6 6 6 6 6 6 6 6 5 6 6 6 6 6 7 5 6 6 6 6 6 6 6 6 5 6 6 6 6 6 6…
3-2 100 100 100 100 0 1 0 0 0 0 1 0 0 1 0 0 1 0 0 1 0 0 1 0 1 0 1 1 0 1 0 1 1 0 1 0 1 1 1 1 1 0 1 1 1 1 0 2 1 1 1 1 1 2 1 1 1 2 1 2 1 1 2 1 2 1 2 1 2 1 2 1 2 2 1 2 2 2 1 2 2 2 2 1 2 2 2 2 2 3 2 2 3 2 2 2 3 3 2 3 2 3 3 2 3 3 2 3 3 3 3 4 3 4 4 4 4 4 5 5 4 5 5 5 5 5 5 5 4 4 4 5 4 4 4 3 4 5 4 4 4 5 4 5 4 5 6 5 5 6 5 6 5 5 6 5 6 5 6 5 5 6 5 6 5 6 5 5 6 5 5 6 5 6 5 5 6 5 6 5 6 5 5 6 6 5 6 5 6 5 6 5 6 5…
0 1 0 0 0 0 1 0 0 0 1 0 0 0 1 0 0 1 0 0 1 0 1 0 1 0 0 1 0 1 1 0 1 1 0 1 1 1 1 1 1 0 2 1 1 1 1 1 4 100 100 100 100 1 1 1 1 1 2 1 2 1 2 2 2 1 2 2 2 2 2 2 2 2 2 2 2 3 2 2 2 2 2 3 2 3 2 2 3 2 2 3 2 3 2 3 3 4 4 4 3 4 5 4 4 5 4 4 5 4 4 4 4 4 4 4 4 3 4 3 4 4 3 4 4 4 5 4 5 5 4 5 5 5 4 6 5 5 5 5 5 5 5 5 5 5 5 5 4 5 5 4 5 5 5 5 5 5 5 5 5 5 5 5 5 5 6 5 5 6 5 5 5 5 5 5 5 4 4 5 5 4 5 6 5 4 5 4 4 4 5 4 5 4 4 4…
4-2 100 100 100 100 0 1 2 2 2 2 2 2 2 2 2 2 2 1 2 2 1 2 2 2 1 2 2 1 1 2 1 2 2 1 1 2 1 2 1 2 1 2 2 1 2 2 1 2 1 2 2 1 2 2 2 1 1 2 2 2 1 1 2 2 1 2 2 2 1 1 2 2 1 2 1 2 2 2 2 2 1 2 3 2 2 3 2 3 2 3 3 2 3 2 3 2 2 2 1 2 2 2 1 2 2 2 2 2 2 2 2 2 3 2 3 3 3 4 3 4 4 3 4 4 3 4 4 4 4 4 4 4 4 3 4 4 5 4 4 5 4 6 5 4 4 5 5 5 5 4 5 6 5 5 6 5 5 5 5 6 5 6 5 6 5 6 5 5 6 5 6 6 5 6 5 6 6 6 5 6 6 6 5 6 6 6 6 5 6 6 6 6 6 6…
5 100 100 100 100 0 1 0 0 1 0 1 0 1 1 1 0 1 1 1 0 1 0 1 1 1 1 0 1 1 0 1 1 1 1 0 1 1 1 1 1 1 0 1 0 1 0 0 1 0 1 0 1 1 2 2 3 3 3 3 3 2 3 3 3 3 3 4 3 3 3 3 4 3 4 3 3 4 3 4 4 3 4 4 3 4 4 4 4 3 4 4 3 4 4 4 4 5 4 4 4 3 5 4 3 4 4 5 4 4 5 4 4 4 4 4 4 4 5 4 5 4 4 4 5 4 4 5 4 5 4 5 4 4 5 4 4 4 4 4 4 4 4 4 4 4 5 5 5 5 5 6 6 5 6 6 7 6 7 6 7 6 7 6 7 6 6 7 6 6 7 6 5 6 7 6 6 6 6 7 6 6 7 7 7 7 7 7 0 7 0 0 0 0 7 0…
5-2 100 100 100 100 0 1 1 0 0 1 0 1 1 0 2 1 0 1 1 1 1 1 2 1 1 2 1 2 2 1 2 2 2 1 2 1 2 2 1 2 2 2 1 2 2 2 2 2 2 1 2 2 2 2 2 2 2 2 2 1 2 2 2 3 2 2 2 2 2 2 2 3 2 2 2 2 3 2 2 3 2 3 2 2 2 2 3 2 2 3 2 3 2 3 2 2 3 2 3 2 3 3 2 3 2 3 2 3 3 3 3 3 3 4 3 3 4 4 4 3 4 4 3 4 4 3 4 4 4 4 4 4 4 4 4 5 4 4 4 4 4 4 5 4 4 4 5 5 6 5 6 5 6 6 6 6 7 6 6 6 6 6 6 6 7 6 6 6 6 6 6 5 6 5 6 5 6 5 6 6 6 6 7 6 6 7 6 7 6 7 6 7 6 7…
5-2 100 100 100 100 7 1 0 0 0 0 0 1 0 0 1 0 0 1 0 1 0 2 1 1 1 1 1 1 1 1 2 1 1 2 2 1 2 2 2 2 1 2 2 2 2 2 2 3 2 3 3 3 3 4 4 3 4 4 4 4 3 4 4 4 3 3 3 3 3 2 2 3 2 3 2 2 3 3 4 3 4 4 3 4 4 4 4 4 5 4 4 4 4 4 4 4 4 4 4 4 4 4 4 4 4 4 4 4 4 4 4 4 4 4 4 4 4 4 4 4 4 4 4 4 4 4 4 5 4 4 4 4 5 4 4 4 4 5 4 4 4 4 3 4 4 4 3 4 4 3 4 3 4 3 4 4 3 3 4 5 6 6 5 6 7 6 6 6 7 6 6 7 6 7 6 6 7 6 7 7 6 7 7 6 7 6 7 7 7 6 0 7 7 6…
5-3 100 100 100 100 7 1 0 0 0 0 0 1 0 0 1 0 0 1 0 1 0 2 1 1 1 1 1 1 1 1 2 1 1 2 2 1 2 2 2 2 1 2 2 2 2 2 2 3 2 3 3 3 3 4 4 3 4 4 4 4 3 4 4 4 3 3 3 3 3 2 2 3 2 3 2 2 3 3 4 3 4 4 3 4 4 4 4 4 5 4 4 4 4 4 4 4 4 4 4 4 4 4 4 4 4 4 4 4 4 4 4 4 4 4 4 4 4 4 4 4 4 4 4 4 4 4 4 5 4 4 4 4 5 4 4 4 4 5 4 4 4 4 3 4 4 4 3 4 4 3 4 3 4 3 4 4 3 3 4 5 6 6 5 6 7 6 6 6 7 6 6 7 6 7 6 6 7 6 7 7 6 7 7 6 7 6 7 7 7 6 0 7 7 6…
5-4 100 100 100 100 0 1 0 0 0 1 0 1 0 1 1 0 1 1 1 1 1 2 1 2 1 2 1 2 1 2 2 1 2 2 2 2 3 3 3 2 4 3 4 3 4 3 3 4 3 3 3 3 2 2 3 2 2 2 3 2 3 3 3 4 3 4 4 4 4 3 4 4 4 4 3 4 4 4 4 3 4 4 4 3 4 4 4 3 4 4 4 4 3 4 4 4 3 4 4 4 3 4 4 4 4 4 4 4 4 4 4 4 4 4 4 3 4 4 4 4 4 3 3 4 4 3 3 4 4 4 4 4 4 4 5 4 5 6 6 6 6 6 6 6 5 7 6 7 6 6 7 6 6 6 7 6 7 6 6 7 6 7 7 6 7 7 6 7 7 6 7 7 7 6 7 7 7 7 7 7 0 7 7 7 0 7 7 0 7 7 0 7 0 0…
8 100 100 100 100 0 1 0 0 1 0 0 1 1 1 2 2 2 2 2 2 2 2 2 3 2 2 2 2 3 2 2 2 2 1 2 2 1 1 2 1 2 1 2 2 2 2 2 2 3 3 2 2 3 2 3 3 3 2 3 2 3 2 3 2 3 3 2 3 2 3 2 3 3 2 3 2 2 3 3 3 2 3 2 3 3 3 2 3 3 2 3 3 3 2 3 2 2 3 2 3 2 2 3 2 2 2 3 2 2 3 2 2 2 2 3 5 4 5 5 4 4 5 5 5 5 5 5 6 5 6 5 5 6 5 6 5 6 5 6 6 6 5 6 6 6 5 6 5 6 6 6 6 6 6 5 7 5 6 6 6 6 6 6 6 7 6 6 6 6 6 6 6 6 7 6 6 6 6 6 6 6 7 6 6 6 6 7 6 7 6 6 6 7 6 6…
8-2 100 100 100 100 0 1 0 2 1 1 2 1 2 2 1 1 2 1 2 1 1 1 0 1 0 1 0 1 1 1 2 1 2 2 2 2 2 2 2 1 2 2 2 2 2 2 2 2 1 2 2 2 2 1 2 2 2 2 2 2 2 1 2 2 2 1 2 2 2 1 2 2 2 1 2 2 2 2 2 2 2 3 2 2 2 2 2 2 2 2 2 2 1 2 1 2 2 1 2 1 2 1 2 2 1 2 1 2 2 1 1 2 1 2 2 3 4 3 4 4 4 4 4 4 4 5 4 4 4 5 4 4 4 5 4 5 4 4 5 4 5 4 5 5 5 5 4 5 5 5 4 5 5 5 5 4 5 5 5 6 5 5 6 5 5 5 5 6 5 5 5 5 6 6 5 6 5 5 6 5 6 6 5 6 5 6 6 6 5 6 6 5 6 6…
8-3 100 100 100 100 0 1 0 0 0 0 1 0 0 0 1 0 0 0 0 0 0 0 0 0 0 0 0 0 7 0 0 1 0 0 1 0 1 0 1 1 1 1 0 1 1 1 0 1 1 1 1 0 1 1 1 1 1 0 1 1 1 0 1 1 1 1 1 1 1 2 1 0 1 1 2 1 2 1 0 1 1 1 1 1 1 0 1 0 1 1 0 1 1 1 0 0 2 2 2 2 2 2 2 3 2 4 3 3 4 3 4 3 4 4 4 3 3 4 3 4 4 3 4 4 4 3 4 4 4 4 4 4 3 4 4 4 3 4 4 4 4 4 4 4 4 4 4 4 4 4 4 4 4 5 4 4 4 4 4 4 5 4 4 5 4 4 5 5 4 4 4 5 4 5 4 4 5 4 5 5 4 5 5 5 4 5 4 5 5 5 5 5 5 5…
8-4 100 100 100 100 0 1 0 1 2 1 1 2 1 2 2 2 1 2 2 1 2 1 1 1 1 0 1 1 1 2 1 2 2 2 1 2 2 3 2 2 2 2 2 3 2 2 2 2 2 2 2 3 1 3 2 2 2 2 2 2 3 2 2 2 2 2 2 3 2 2 2 2 2 2 2 2 2 3 2 2 3 2 2 3 2 2 2 3 2 2 2 2 2 2 2 1 2 2 2 1 2 2 2 1 2 2 2 2 1 0 2 2 2 3 5 4 4 4 5 4 4 5 4 4 4 4 4 5 5 5 4 5 4 5 4 6 5 5 4 5 5 5 5 5 5 6 5 5 5 5 6 5 6 5 5 6 5 6 5 6 5 6 5 6 5 6 6 5 6 6 5 6 6 6 5 6 5 6 6 6 6 6 5 6 6 6 6 5 7 6 6 6 6 6…
10 100 100 100 100 0 1 0 0 0 0 0 0 1 0 0 0 1 0 0 1 0 1 0 1 1 0 1 1 2 1 1 2 2 2 2 4 4 4 4 5 4 4 5 4 4 4 3 4 4 4 3 3 4 3 4 3 3 3 4 3 3 3 3 2 3 3 3 2 3 2 3 2 2 3 2 2 3 2 3 2 3 2 3 3 2 3 3 2 3 2 3 3 2 3 2 3 3 2 3 2 3 2 3 2 3 2 3 2 3 2 3 2 3 3 3 3 3 4 4 4 4 4 4 4 4 4 4 4 4 3 3 4 3 3 3 4 3 3 4 3 4 3 4 4 4 4 4 5 4 5 5 5 6 5 5 6 6 5 6 5 6 6 5 5 6 6 6 5 6 6 6 5 6 6 6 6 6 6 6 6 6 6 6 7 6 6 6 7 6 6 7 6 7 6 …
0 1 0 0 0 1 0 0 0 0 1 0 1 0 0 0 1 0 1 0 0 1 0 1 0 1 0 1 1 0 1 0 1 1 0 1 1 0 1 1 1 1 1 1 1 1 1 1 10-2 100 100 100 100 1 1 1 1 1 2 2 1 1 1 2 1 2 1 2 1 2 1 2 2 1 2 2 2 2 1 2 2 2 3 2 2 3 3 2 4 5 4 4 4 5 4 3 4 4 5 4 4 5 4 4 4 4 4 4 4 4 4 4 4 5 4 4 4 4 4 5 4 4 4 4 4 4 5 4 4 4 4 5 4 4 4 4 5 4 4 4 4 4 4 4 4 5 4 3 4 5 4 4 4 4 4 4 4 4 4 4 4 4 5 4 5 5 5 6 5 6 5 6 5 5 5 4 5 4 5 4 5 4 5 4 4 5 4 5 5 5 5 5 6 6 …
11 100 100 100 100 0 1 0 0 1 0 0 0 1 0 1 0 1 1 0 0 1 1 0 1 1 0 1 1 1 0 1 1 1 0 1 1 1 1 1 1 2 1 1 2 1 1 1 2 1 2 1 1 2 1 2 2 1 1 2 1 2 2 1 2 2 2 1 2 1 2 2 1 2 2 2 2 1 2 2 2 2 2 2 2 2 2 2 2 1 2 2 2 2 3 2 2 2 2 2 2 2 3 2 2 2 3 3 2 3 2 4 3 3 3 4 3 2 3 4 4 3 3 4 3 4 4 3 4 4 4 3 4 3 4 4 4 4 4 4 4 5 4 5 4 6 5 5 5 6 5 6 5 6 5 6 5 5 5 4 5 4 5 4 5 5 5 5 5 6 6 5 6 6 6 6 6 6 6 6 6 6 6 6 6 6 6 6 6 6 6 6 6 5 6 …
12 100 100 100 100 0 2 3 2 1 1 2 1 2 2 2 2 1 2 3 2 1 2 2 2 3 2 1 3 2 3 1 2 3 2 2 2 3 2 2 2 2 3 2 2 2 2 3 2 3 2 3 2 3 2 3 2 3 2 3 2 3 3 3 3 3 3 3 3 3 4 3 3 3 3 3 4 3 3 3 3 4 3 3 4 3 4 3 3 4 4 3 3 4 3 4 4 3 4 4 3 4 4 3 4 4 3 4 4 4 4 4 3 4 4 4 4 4 3 5 3 4 4 4 4 4 4 4 4 5 4 4 5 4 5 4 5 5 4 4 5 5 5 4 5 6 5 5 6 5 6 5 5 6 6 5 6 5 6 6 6 7 6 7 7 7 0 7 7 7 7 7 7 7 7 7 6 7 6 6 6 7 6 6 7 6 7 7 7 0 7 0 0 0 7 …
12-2 100 100 100 100 0 1 0 1 2 1 1 1 2 1 1 1 1 1 0 1 0 1 1 1 0 0 1 0 0 1 0 1 0 1 1 0 1 0 1 1 0 1 1 0 1 0 1 1 0 0 1 1 0 1 1 0 1 0 1 1 0 1 1 1 0 1 0 1 1 0 1 1 1 0 2 2 1 2 2 1 2 3 2 2 2 2 2 2 2 1 1 1 1 1 1 1 1 1 2 1 1 2 2 2 2 3 2 3 2 4 3 4 4 3 4 3 3 4 3 4 3 4 4 3 4 4 4 3 4 4 4 4 3 4 3 4 4 3 5 4 4 4 4 4 4 4 5 4 4 4 5 4 5 4 5 4 5 5 4 5 4 5 5 5 4 5 5 5 5 5 5 5 5 5 5 6 5 5 5 5 6 5 5 6 5 5 6 5 6 5 6 5 6 …
12-3 100 100 100 100 0 1 0 1 0 0 0 1 0 0 1 0 1 0 1 0 1 1 0 1 1 1 0 1 1 1 1 1 0 1 1 1 2 1 1 1 2 1 1 2 1 1 1 2 1 2 1 2 2 1 2 1 2 2 1 1 2 2 1 2 2 2 2 1 2 2 2 1 2 2 2 1 2 2 2 2 2 2 2 1 2 2 3 2 2 2 1 2 2 2 2 3 2 2 2 2 2 3 2 2 2 2 3 2 2 3 2 2 2 3 3 2 3 3 2 3 2 4 3 5 5 6 6 6 5 5 6 5 6 5 5 6 5 5 5 6 5 5 5 4 5 5 4 5 4 5 5 4 5 5 5 5 5 5 5 4 5 5 5 5 5 5 5 5 4 5 5 5 5 5 5 5 5 5 5 5 4 5 5 5 6 5 5 5 6 5 6 5 6 …
14 100 100 100 100 0 1 0 0 1 0 0 0 1 0 1 0 0 1 0 1 1 1 1 1 1 1 2 1 1 2 1 1 2 2 1 2 1 2 1 2 2 1 2 2 1 2 2 1 3 1 2 2 1 2 2 2 2 2 2 2 2 2 2 2 2 2 2 2 2 2 2 2 2 2 2 2 2 2 2 3 2 2 2 2 2 3 2 2 2 2 3 2 2 2 2 3 2 2 3 2 2 3 2 2 3 2 3 2 3 2 3 3 3 3 2 3 3 3 3 3 3 3 2 3 4 3 4 3 4 4 3 3 4 3 4 3 4 4 4 5 6 6 7 6 6 6 7 6 6 7 6 6 6 6 6 6 5 6 6 6 6 6 6 6 6 5 6 6 5 6 6 5 6 5 5 5 6 5 5 6 6 5 6 5 6 5 6 5 6 6 5 6 5 6 …
13-2 100 100 100 100 7 1 0 0 1 0 1 0 0 0 1 0 1 0 1 0 1 0 1 0 1 0 1 0 1 1 0 1 1 1 0 1 1 1 1 1 1 1 1 1 1 2 1 1 2 1 1 2 1 1 2 1 2 1 1 2 2 1 2 1 2 1 2 2 1 2 2 1 2 2 2 2 1 2 2 2 2 2 1 2 2 2 2 2 2 2 2 2 2 2 2 2 2 2 2 2 2 2 3 2 2 2 2 2 3 2 3 3 2 2 3 3 3 4 3 3 3 2 3 4 4 3 3 4 4 3 4 4 3 4 4 3 4 4 4 4 4 5 5 5 6 5 6 5 6 5 6 6 5 6 6 6 5 5 5 5 4 5 4 5 4 5 4 5 5 5 6 5 6 5 6 6 6 6 5 6 6 6 6 6 6 6 6 6 6 6 6 5 6 …
13-3 100 100 100 100 0 1 0 0 1 2 3 3 4 4 3 3 4 3 2 3 3 3 3 2 2 2 3 2 2 2 2 2 2 2 2 1 2 1 2 1 2 2 1 0 2 2 1 2 2 1 2 1 2 1 2 2 2 1 2 1 2 2 2 1 2 2 1 2 2 1 2 1 2 2 1 2 2 1 2 1 2 1 2 2 2 1 2 2 2 2 2 1 2 3 2 3 3 2 3 4 3 3 3 2 2 2 2 2 2 2 2 2 2 2 2 2 2 2 3 2 2 3 2 3 4 3 4 4 3 4 3 4 4 4 3 4 4 4 4 4 4 4 4 4 4 5 4 4 4 5 4 5 4 4 5 5 4 5 5 5 6 5 5 6 5 5 6 5 5 6 5 6 5 6 5 6 6 5 6 5 6 6 6 5 6 6 6 6 6 5 6 6 6 …
13-4 100 100 100 100 0 1 0 0 0 0 1 0 0 1 0 1 0 1 0 1 1 1 1 1 1 1 2 1 1 1 1 2 1 1 2 1 2 2 2 3 2 3 3 3 4 3 4 3 3 4 3 4 3 3 3 3 2 2 2 3 2 3 2 3 2 3 3 4 3 4 4 3 4 4 3 4 4 3 4 4 4 4 3 4 4 4 3 4 4 4 3 4 4 3 4 4 4 4 4 3 4 4 4 4 3 4 4 4 3 4 4 4 4 3 4 4 4 4 4 4 3 4 4 4 4 3 4 4 3 3 4 3 4 3 3 4 3 3 2 3 2 2 2 2 2 1 1 1 2 1 4 4 4 5 5 5 5 5 5 6 7 5 5 6 6 6 6 6 5 6 6 6 6 6 7 6 6 6 6 6 6 6 7 6 7 6 6 7 6 6 7 6 7 …
14 100 100 100 100 0 1 0 1 1 2 1 2 1 2 2 1 1 1 2 1 2 1 1 2 1 1 1 1 1 1 1 2 1 1 1 1 1 2 1 1 1 1 2 1 2 1 1 1 1 2 1 1 1 2 1 1 1 1 1 1 2 1 1 2 1 2 2 1 2 2 2 2 2 3 2 2 3 2 2 2 2 2 2 1 2 2 2 1 2 1 2 1 2 2 2 2 2 2 2 3 2 3 2 3 3 4 3 3 4 3 4 4 3 4 4 4 4 3 4 4 4 4 4 4 4 4 5 4 4 4 4 5 4 5 5 4 5 5 5 4 5 5 5 5 5 4 5 6 5 5 6 5 5 6 5 5 6 5 5 6 5 6 6 5 6 5 6 6 5 6 5 6 6 5 6 6 5 6 6 6 6 5 6 6 5 6 6 6 6 6 5 7 6 6 …
14-2 100 100 100 100 0 1 0 1 1 1 1 1 1 1 0 1 0 0 0 0 1 0 0 0 0 0 1 0 0 1 1 1 2 1 1 2 2 2 1 2 2 2 2 2 2 1 2 2 2 2 2 3 2 3 2 3 2 3 2 3 3 3 3 2 3 4 3 3 4 3 4 3 3 4 4 3 4 4 3 4 3 4 4 3 4 3 4 4 3 4 4 4 4 4 3 4 4 4 4 3 4 4 4 4 4 4 4 4 4 4 4 4 4 4 4 4 4 5 4 4 4 5 4 4 5 4 5 4 5 4 5 4 4 5 4 5 4 5 4 5 5 4 5 5 5 4 5 4 5 5 4 5 5 5 4 5 5 5 5 6 5 5 5 6 5 5 6 5 6 5 6 5 6 5 5 5 6 6 5 6 6 6 6 5 6 7 6 6 6 6 0 2 1 …
14-3 100 100 100 100 0 1 0 1 0 1 0 1 0 7 0 0 0 0 0 0 0 0 0 0 0 0 0 0 1 1 1 1 2 1 2 1 2 1 2 2 1 2 2 2 2 2 2 2 2 2 1 2 2 3 1 3 2 2 3 2 2 3 3 2 3 2 4 3 3 2 3 4 3 3 3 3 3 3 4 3 4 3 3 4 4 3 3 4 3 4 3 4 3 4 4 3 4 4 3 4 4 3 4 4 4 3 4 4 4 4 4 4 3 4 4 4 4 4 4 4 4 4 4 3 4 5 4 4 4 4 4 4 4 4 4 4 4 4 5 4 4 4 5 4 4 4 5 4 4 4 4 5 4 5 4 4 5 4 5 4 5 4 5 4 5 5 5 4 5 5 5 6 5 5 5 6 6 5 5 6 6 5 5 5 6 7 0 1 0 0 0 1 0 …
14-4 100 100 100 100 0 1 0 0 0 0 0 0 1 0 1 3 3 4 3 4 4 3 4 4 3 3 4 3 3 2 3 3 2 3 3 3 2 3 2 2 3 2 2 2 3 1 2 2 2 2 2 3 2 2 3 2 2 2 3 2 2 2 3 2 3 2 2 3 2 2 2 2 3 2 3 2 2 2 2 3 2 3 2 2 2 2 3 2 2 2 3 3 2 3 3 4 3 4 4 3 4 4 3 4 3 3 3 3 2 3 3 2 3 2 3 3 3 4 3 3 4 4 4 4 4 4 5 4 4 4 5 5 4 5 5 5 5 5 5 5 5 5 5 5 5 7 5 5 6 5 6 6 6 6 6 6 5 6 6 6 6 7 6 5 6 7 6 6 6 6 6 7 6 7 6 6 6 6 7 6 7 7 6 6 6 7 7 6 7 6 7 7 6 …
14-5 100 100 100 100 0 1 0 1 0 0 0 0 1 0 1 0 0 1 1 1 0 1 0 0 2 1 1 0 1 2 1 2 1 2 2 2 2 3 2 3 2 3 2 3 3 3 3 3 3 3 2 3 2 3 2 2 2 2 2 2 1 3 2 3 3 3 4 3 3 4 3 4 3 2 4 3 4 3 3 4 3 3 4 4 3 4 3 3 4 3 3 4 3 3 4 3 3 4 3 4 3 4 3 3 4 3 4 3 4 4 3 4 3 3 4 3 4 3 3 4 3 4 3 3 3 3 3 3 3 4 3 2 3 3 5 4 5 7 6 5 4 4 5 7 6 6 5 6 5 6 6 6 6 6 6 6 6 6 6 6 6 7 6 6 6 6 6 6 6 6 7 6 7 6 6 6 6 6 7 7 6 6 6 7 6 6 7 6 7 6 7 6 7 …
15 100 100 100 100 0 1 0 1 1 0 1 1 1 0 1 0 1 1 0 1 0 1 1 1 1 1 1 1 1 2 1 2 1 1 1 2 1 2 2 1 2 1 2 2 1 2 2 2 2 2 2 2 2 2 1 2 2 2 2 2 3 1 3 2 2 2 2 2 2 3 2 2 3 3 3 2 4 4 3 3 3 3 3 3 4 3 3 3 3 4 3 4 3 3 4 4 3 4 4 4 3 3 4 3 3 4 3 3 3 4 4 4 4 3 4 4 4 5 4 5 6 5 6 6 7 6 5 5 6 5 6 5 6 6 6 5 6 6 6 6 6 7 6 6 5 6 6 6 6 6 6 6 6 6 5 6 6 6 6 6 6 6 6 6 6 6 6 6 6 6 6 6 6 6 6 6 6 6 7 6 6 6 6 7 6 6 6 7 6 7 6 7 7 7 …
15-2 100 100 100 100 0 1 0 0 0 0 1 0 1 0 0 0 0 1 0 0 1 0 0 0 0 1 0 0 0 1 0 1 0 0 0 1 0 0 0 1 0 0 1 0 0 1 0 0 1 0 1 0 1 0 0 1 0 0 1 0 0 0 0 0 0 0 0 0 7 0 1 0 0 7 7 0 1 0 0 2 2 3 2 3 3 2 2 2 3 3 3 2 4 3 2 3 3 3 3 4 3 3 4 3 3 3 4 3 3 4 3 4 4 3 4 3 3 3 4 3 4 3 4 3 4 4 3 4 4 4 3 4 4 4 4 4 4 4 4 4 4 4 4 4 4 4 4 4 4 4 4 4 4 4 4 4 4 4 4 4 4 4 5 4 4 4 4 5 4 4 5 4 4 4 4 5 4 5 4 5 4 5 4 5 5 5 6 5 6 6 6 5 5 …
15-3 100 100 100 100 0 1 0 0 1 0 1 0 1 0 0 1 0 1 0 0 1 0 0 0 1 0 0 1 0 0 1 0 1 0 0 0 1 0 0 0 1 0 1 0 1 0 0 1 0 1 1 0 1 1 1 0 0 1 0 0 1 0 0 1 0 0 1 0 0 0 0 0 0 0 7 0 1 0 0 7 0 2 2 3 2 3 3 3 3 3 3 3 3 3 3 4 3 3 4 3 3 4 4 3 3 3 4 4 3 4 3 4 3 4 4 3 4 4 3 4 4 3 4 3 4 4 4 4 3 4 4 4 3 4 5 4 3 4 4 4 4 4 4 4 4 3 4 4 5 4 4 4 4 3 4 5 4 4 4 4 4 4 4 4 5 4 4 4 5 4 4 4 5 4 4 5 4 4 5 5 4 5 4 5 4 5 5 4 5 5 5 5 5 …
15-4 100 100 100 100 0 1 0 2 1 1 0 2 1 1 1 1 1 1 0 1 1 1 0 0 0 1 0 0 1 0 1 1 1 0 1 1 1 1 0 1 1 1 0 1 1 0 1 0 1 0 1 1 1 0 1 1 0 1 0 1 0 1 1 0 1 0 1 2 1 2 2 1 2 2 2 2 2 2 2 2 2 2 2 1 2 1 2 1 2 1 2 1 2 1 2 2 2 2 2 3 2 2 3 3 3 3 3 4 3 3 3 4 3 4 4 4 3 4 3 4 4 3 4 4 4 4 4 5 4 4 5 4 4 5 4 5 4 5 4 5 5 5 4 5 5 4 5 5 5 5 5 4 5 5 5 6 5 5 5 6 5 5 5 6 5 6 5 5 5 6 5 6 5 6 5 6 5 6 5 6 5 6 5 6 6 5 6 6 6 5 6 6 6 …
15-5 100 100 100 100 0 1 0 0 1 0 0 0 1 0 0 0 0 1 0 0 1 1 0 0 1 2 1 1 2 2 1 1 2 1 2 1 2 2 1 2 1 2 2 2 1 2 2 2 1 2 2 1 2 2 2 2 2 2 2 2 3 2 2 1 2 2 2 3 2 2 1 3 2 2 2 2 3 2 2 3 2 2 2 3 2 2 3 2 2 2 3 2 3 2 3 2 3 2 3 2 3 3 3 2 2 3 3 2 3 2 3 2 3 4 3 3 3 3 3 3 3 3 4 3 4 3 4 4 3 4 4 3 4 6 7 6 6 6 6 6 6 6 5 6 7 6 6 6 5 6 7 5 6 6 6 6 6 6 5 5 6 5 6 5 6 6 5 6 5 6 6 5 6 6 6 6 6 5 6 6 6 6 5 6 6 6 5 6 6 5 6 6 5 …
15-6 100 100 100 100 0 1 0 1 1 0 0 0 0 1 0 0 0 1 1 0 0 0 0 0 0 1 0 0 0 0 0 0 0 0 1 0 0 1 0 1 0 1 0 1 0 0 1 0 0 1 0 0 1 0 0 1 0 0 1 0 0 1 0 0 0 1 0 0 1 0 1 0 0 1 0 1 1 1 1 1 2 2 2 1 2 2 1 1 2 1 1 1 1 0 1 1 1 1 2 1 2 1 2 2 3 2 2 3 3 3 3 3 2 3 3 4 3 4 3 3 4 3 4 4 3 3 4 4 4 4 3 4 4 5 5 4 4 4 4 5 4 4 4 4 4 4 4 4 4 4 4 5 4 5 4 4 5 4 5 4 5 4 5 4 5 5 5 4 5 5 5 4 5 5 5 5 5 4 6 5 5 5 5 5 5 6 5 5 5 5 6 5 6 …
15-7 100 100 100 100 0 1 0 1 1 1 1 0 1 1 1 1 0 1 1 2 1 1 0 1 1 1 0 1 1 0 1 1 1 0 1 1 1 1 0 1 2 1 1 1 1 2 1 1 1 0 1 0 1 0 1 0 1 0 1 0 0 0 1 0 0 0 0 0 1 1 3 2 4 3 4 3 2 4 3 4 4 3 2 3 5 3 4 3 4 3 4 3 4 4 4 4 3 4 3 4 4 4 4 4 3 4 5 4 3 4 4 4 4 4 4 4 3 4 5 4 3 4 4 4 4 5 4 4 4 4 5 4 4 4 5 4 4 4 5 4 5 4 4 5 4 5 4 5 4 5 4 5 4 5 4 5 4 5 5 4 5 5 4 5 5 5 5 6 5 5 5 4 6 6 5 6 6 6 5 6 5 6 6 6 6 6 7 6 6 6 6 7 6 …
16 100 100 100 100 0 1 0 0 0 1 0 0 0 0 1 0 0 0 1 0 0 0 0 1 0 0 1 0 1 1 1 1 1 1 1 2 1 1 1 2 2 1 2 2 1 2 3 2 2 2 2 2 3 2 2 2 2 3 3 3 4 3 4 4 3 4 4 3 4 3 4 3 4 3 3 2 3 3 3 2 3 3 4 4 3 4 4 4 4 4 4 4 4 4 4 4 4 4 4 5 4 4 4 4 4 4 4 4 4 4 4 4 4 4 4 4 4 4 4 4 4 4 4 5 4 3 4 5 4 4 4 4 4 4 4 5 4 4 4 5 4 4 4 4 4 4 4 4 3 4 4 4 4 4 4 4 3 4 4 4 4 4 4 3 2 5 5 6 5 6 6 7 6 6 7 6 6 6 7 7 6 7 7 7 6 7 6 7 7 6 7 7 7 7 …
16-2 100 100 100 100 0 1 0 0 1 0 0 1 0 1 0 1 0 0 0 0 0 0 0 0 0 7 0 0 0 0 0 1 0 0 1 1 1 2 1 1 2 1 1 1 1 1 1 2 1 1 1 1 1 2 1 1 1 1 1 1 2 1 1 1 1 1 1 1 1 2 2 1 1 2 1 2 1 1 1 2 1 1 1 1 0 1 1 1 0 1 0 1 1 0 1 0 1 1 3 2 4 3 3 4 3 4 3 4 3 4 4 3 4 4 4 4 4 3 4 4 3 4 4 3 4 4 4 4 4 4 4 4 4 4 4 4 5 4 4 4 4 4 4 5 4 4 4 5 4 4 4 5 4 4 5 4 4 5 4 5 4 4 5 5 4 5 4 5 5 4 5 4 5 5 5 5 4 5 5 5 5 5 5 5 5 5 5 6 5 5 6 5 6 …
16-3 100 100 100 100 0 1 1 1 1 1 1 2 1 2 1 1 2 1 2 1 2 2 1 2 2 1 2 1 2 2 2 2 1 2 2 2 2 1 2 2 2 2 2 2 2 2 1 2 2 2 2 2 2 2 1 2 2 2 2 3 1 2 2 2 2 2 3 2 2 2 2 2 2 2 3 2 2 2 2 2 2 3 2 2 3 2 2 3 2 2 2 3 2 3 2 3 3 2 3 2 3 2 3 3 2 3 3 3 3 3 3 2 3 3 3 4 3 3 4 3 4 4 4 4 4 5 7 6 6 7 6 7 6 6 6 6 7 5 6 7 5 6 5 6 5 6 5 6 5 6 5 6 5 6 5 5 6 5 5 6 5 6 5 6 5 6 5 6 6 6 5 6 5 6 5 5 6 5 5 6 5 6 5 5 6 5 5 6 5 6 6 6 6 …
17 100 100 100 100 0 1 0 0 0 0 0 0 0 1 0 0 0 0 0 1 0 0 1 0 0 1 0 1 1 1 2 2 4 3 3 3 3 3 4 3 3 4 3 3 4 3 3 3 2 3 3 3 3 2 3 3 3 3 3 3 3 3 3 3 3 2 3 3 3 3 3 3 3 3 3 3 3 3 3 3 3 3 3 3 3 3 3 3 3 4 4 3 4 4 4 5 4 4 4 4 5 4 4 4 3 4 4 3 4 3 4 3 4 4 3 4 4 4 4 4 4 5 4 5 5 6 5 6 6 6 5 6 6 6 6 6 6 6 5 6 7 6 6 6 6 7 6 6 6 7 6 7 6 7 7 6 7 7 6 7 7 7 7 7 7 7 7 7 7 7 0 7 7 0 7 7 0 7 0 7 7 7 0 7 0 7 7 0 7 0 7 0 0 7 …
18 100 100 100 100 0 1 1 1 1 0 1 1 2 1 1 2 1 2 2 1 2 2 2 1 2 2 2 2 2 2 2 2 2 2 3 2 2 2 3 2 3 2 2 3 3 2 3 2 3 3 2 3 3 2 3 3 3 3 3 3 3 2 4 3 3 4 3 3 3 3 3 4 3 3 4 3 4 3 3 4 4 3 4 3 3 4 4 3 4 4 3 4 4 3 4 4 4 4 4 4 3 4 4 4 3 4 4 4 4 4 4 4 4 4 4 4 4 4 4 4 4 4 5 4 4 4 4 4 4 5 4 4 5 4 5 4 4 5 4 5 5 4 5 4 6 5 6 5 7 0 0 7 0 7 0 7 7 7 7 0 7 6 7 0 7 7 7 6 7 6 7 7 7 6 7 6 7 7 7 6 7 7 7 7 7 7 7 6 7 7 7 6 7 7 …
19 100 100 100 100 0 1 0 0 0 0 0 1 0 0 0 1 0 0 0 1 0 1 0 1 0 1 0 1 0 1 0 1 0 1 0 1 1 0 1 1 0 1 1 1 1 1 1 1 0 1 2 1 2 1 1 2 1 1 1 2 1 2 2 1 2 2 1 2 2 1 2 1 2 2 2 2 2 2 2 2 3 2 4 5 4 4 3 4 5 5 4 4 4 4 4 4 4 4 4 4 4 4 3 4 4 4 4 4 4 4 4 4 4 5 4 4 5 4 4 4 4 5 4 4 4 4 4 4 5 4 4 4 4 4 5 4 4 4 4 4 4 4 5 4 4 4 4 4 5 4 4 4 4 5 4 5 5 6 6 5 6 6 5 6 6 5 6 5 5 5 5 4 5 5 4 5 5 5 6 6 6 6 6 6 6 6 6 7 6 6 6 7 6 7 …
19-2 100 100 100 100 7 1 0 0 1 0 0 0 1 0 1 0 0 1 0 1 0 0 1 0 1 0 1 0 1 1 0 1 0 1 1 1 1 1 0 1 1 1 0 1 1 1 2 1 1 1 1 1 1 2 1 1 1 1 1 2 1 2 1 1 2 1 2 1 2 2 1 2 2 1 2 2 1 2 2 2 2 2 1 2 2 2 2 2 2 2 3 2 2 2 3 2 3 2 3 3 2 3 3 2 4 3 3 3 4 3 3 4 3 4 3 4 5 4 4 5 4 5 5 4 6 5 5 5 4 5 5 5 4 4 4 5 4 4 4 4 4 4 4 4 4 5 4 5 5 6 5 6 5 6 6 5 5 6 5 6 5 6 5 5 6 5 6 5 6 5 6 5 6 5 6 5 5 6 5 6 5 6 5 6 6 5 6 5 6 5 6 5 6 …
19-3 100 100 100 100 0 1 0 0 0 0 0 1 0 1 0 0 0 1 0 1 0 0 1 0 0 1 0 1 1 0 0 1 1 0 1 1 0 1 0 1 1 1 0 1 1 1 1 1 1 2 1 2 1 2 2 2 2 1 2 2 1 2 2 3 2 2 2 2 2 2 3 2 2 3 2 3 2 3 2 3 3 3 4 4 4 4 3 5 4 4 4 4 4 4 4 4 5 4 3 4 4 4 3 3 3 3 4 3 4 4 4 4 4 4 4 4 5 4 5 5 4 5 5 4 5 4 5 5 4 5 4 5 4 5 5 4 5 5 4 5 4 5 5 4 5 4 5 4 5 5 4 5 4 5 5 5 5 4 5 5 5 5 4 4 6 5 4 5 4 4 4 5 4 4 4 4 4 4 4 4 4 4 4 4 4 3 4 4 4 5 6 6 7 …
19-4 100 100 100 100 0 1 0 0 0 0 1 0 0 0 1 0 0 1 1 0 1 0 0 1 0 1 0 1 1 0 1 0 1 1 0 1 0 1 1 1 1 1 1 0 1 1 2 1 1 1 1 1 1 2 1 2 1 2 1 1 2 1 2 2 2 1 2 3 2 2 2 2 2 2 2 3 2 2 2 2 3 2 2 2 3 2 2 2 3 2 3 2 3 3 3 4 4 4 4 4 4 5 4 4 5 4 4 5 4 4 5 4 4 3 4 4 3 4 3 4 3 4 4 4 5 4 5 4 5 5 5 5 5 5 5 5 5 6 5 5 5 5 5 5 5 6 5 5 4 5 5 5 6 5 4 5 5 5 5 5 5 5 5 5 5 5 5 4 6 5 4 5 4 5 4 5 5 4 5 4 5 4 4 5 4 5 4 3 4 4 4 5 6 …
19-5 100 100 100 100 0 1 1 0 1 1 1 1 1 1 2 1 1 2 1 1 1 2 1 2 1 2 1 2 1 1 2 1 2 2 1 2 2 1 2 2 1 2 2 2 2 2 2 2 2 2 1 2 2 2 2 2 2 2 2 2 2 2 2 2 2 2 3 2 2 2 2 2 2 3 2 2 2 3 2 2 2 3 2 2 3 2 3 2 2 3 2 3 2 3 2 3 2 3 3 2 2 3 3 3 3 2 3 3 3 3 3 2 3 4 3 3 3 4 3 4 3 4 4 4 3 4 4 4 4 4 4 4 4 4 4 4 5 4 4 4 5 4 4 5 4 4 5 4 5 5 6 5 6 6 6 6 6 6 6 7 6 7 6 6 6 7 6 6 6 6 6 6 6 6 6 5 5 6 5 6 5 6 5 6 6 7 6 6 6 7 7 6 7 …
20 100 100 100 100 0 1 0 0 0 0 0 1 0 0 0 1 0 0 1 1 1 0 0 1 0 1 0 1 0 1 0 1 0 1 1 0 1 0 1 0 1 1 1 1 0 1 1 1 2 1 2 1 2 2 1 1 3 5 4 4 4 4 4 3 4 4 4 4 4 4 3 4 4 4 3 4 4 3 3 4 4 3 4 3 3 3 3 3 4 3 4 3 4 3 3 4 3 4 3 3 3 4 3 3 4 3 4 3 4 3 4 3 3 4 3 4 3 3 3 4 3 4 4 3 3 4 4 4 3 5 4 4 4 5 4 5 4 5 5 4 4 4 4 4 4 4 4 3 4 4 4 4 4 4 4 4 5 4 5 5 6 5 6 6 5 6 6 6 5 6 6 6 5 6 6 6 6 6 6 7 6 6 6 6 6 7 6 6 7 6 7 7 6 7 …
20-2 100 100 100 100 0 1 0 0 0 0 0 0 0 0 1 0 0 0 1 0 0 0 1 0 0 1 0 1 0 0 1 0 1 0 1 0 1 0 1 0 1 0 1 1 1 0 1 1 1 1 0 1 1 2 1 1 0 2 1 1 2 1 0 1 2 1 1 1 2 2 1 1 2 1 2 1 1 2 2 2 1 2 2 2 1 3 1 2 2 2 2 2 2 1 2 4 4 4 5 5 5 4 4 4 5 4 5 4 4 4 5 4 4 5 4 4 4 4 4 4 4 4 3 4 4 4 4 4 4 3 4 4 4 4 4 4 4 4 4 4 4 4 4 4 4 4 4 5 4 4 4 4 4 4 4 4 5 3 4 4 5 4 4 4 4 4 4 4 4 4 5 4 4 4 4 4 5 4 5 4 6 5 5 6 5 6 6 5 5 6 5 4 4 …
20-3 100 100 100 100 0 1 0 0 1 1 0 1 0 0 1 0 0 0 7 0 0 0 0 0 0 7 0 0 0 0 0 0 1 0 1 1 2 1 2 2 1 2 2 2 2 2 2 2 2 2 2 2 2 2 2 2 2 2 2 2 2 3 2 3 2 3 2 3 3 3 3 3 3 3 3 3 3 3 3 4 3 4 3 3 4 3 3 4 3 4 3 4 3 4 4 4 3 4 4 3 4 4 3 4 4 4 4 4 3 4 4 4 3 4 4 4 4 3 4 4 4 4 4 4 4 4 4 4 4 4 4 4 4 4 4 5 4 4 4 4 4 5 4 4 4 4 4 5 4 4 5 4 4 5 4 5 4 5 4 5 4 5 5 4 5 4 5 5 5 5 5 5 5 5 5 5 4 6 6 5 6 0 0 1 0 0 0 1 0 7 0 0 7 …
20-4 100 100 100 100 0 1 0 0 0 0 1 0 1 0 1 0 1 1 0 1 0 1 1 1 0 1 1 0 1 1 1 0 1 1 1 1 1 1 1 1 2 1 1 1 1 2 1 1 1 2 1 2 1 2 1 2 1 1 2 1 2 2 1 2 2 1 2 2 1 2 2 2 2 2 1 2 2 2 1 2 2 2 2 2 2 1 2 2 2 2 2 2 2 3 2 2 2 2 3 2 2 3 2 2 3 2 3 2 3 2 3 2 3 3 4 4 4 5 6 6 5 5 6 5 6 5 5 5 6 5 5 4 6 5 4 5 5 4 5 4 5 4 5 4 5 4 5 4 5 5 5 4 5 4 5 5 5 4 5 5 4 5 5 4 5 4 6 5 5 4 5 5 5 4 5 5 5 4 5 4 5 4 6 5 5 5 6 6 6 6 5 6 7 …
21 100 100 100 100 0 2 1 1 2 2 2 2 1 2 2 2 2 2 2 2 2 2 3 2 2 2 2 3 2 2 3 2 2 3 2 2 3 2 2 3 2 3 2 3 2 2 3 3 2 3 2 3 2 3 3 2 3 2 3 3 3 3 3 3 3 3 3 3 2 4 3 3 3 3 4 3 4 3 3 3 4 3 4 3 3 4 3 4 3 4 4 3 4 3 4 4 3 4 4 4 3 4 4 4 4 3 4 4 4 4 4 3 4 4 4 4 4 3 4 4 4 4 4 4 5 4 4 4 4 5 4 5 5 4 5 5 5 5 4 5 5 5 6 5 6 5 6 5 6 5 6 5 6 5 6 5 6 6 6 6 7 6 6 7 7 7 0 7 0 7 0 7 0 7 0 7 0 7 6 7 6 7 6 6 6 6 7 6 7 7 7 0 0 7 …
21-2 100 100 100 100 7 2 1 2 1 1 1 1 0 0 1 0 1 1 0 0 1 0 0 0 0 1 0 0 1 0 0 0 0 0 0 0 0 0 0 0 0 0 0 0 7 0 0 0 0 0 0 0 0 0 0 0 0 0 0 0 0 0 0 0 0 0 0 0 0 0 0 0 0 0 0 0 0 0 0 0 0 0 7 0 1 0 0 0 1 0 1 1 0 2 1 2 1 2 1 1 2 1 0 1 0 1 0 0 0 1 0 0 1 1 1 1 1 2 2 2 2 2 2 3 2 2 2 2 3 2 2 2 2 3 2 2 3 2 3 2 3 2 3 2 3 3 3 4 3 3 4 3 4 3 4 4 3 4 4 3 4 4 3 4 4 4 3 4 4 4 4 4 4 4 4 4 4 4 4 4 4 5 4 4 4 5 4 4 4 5 4 5 4 …
21-3 100 100 100 100 0 1 0 0 0 0 0 0 0 0 0 0 0 0 0 0 1 0 0 0 0 0 1 0 0 1 0 0 1 0 0 1 0 0 1 1 0 1 0 0 1 1 0 1 0 1 1 1 1 0 2 1 1 1 2 2 1 2 2 2 2 2 2 2 1 2 2 2 2 2 2 3 3 4 3 4 5 5 6 5 6 5 5 4 4 4 4 4 4 4 4 4 4 3 4 4 4 4 3 4 4 3 4 3 4 3 3 4 3 3 4 3 4 3 3 4 3 4 4 4 3 4 3 4 4 3 4 3 4 3 4 4 3 4 3 4 3 3 4 3 4 3 4 3 3 4 3 4 3 4 4 4 3 4 4 5 4 4 5 4 5 4 4 4 4 4 4 3 4 4 3 4 4 3 4 4 4 4 4 5 4 4 5 5 6 6 5 6 6 …
21-4 100 100 100 100 0 1 0 0 0 0 0 1 2 4 3 3 2 2 3 2 3 3 2 3 3 2 3 2 2 3 2 2 2 3 2 2 2 2 2 2 2 2 2 2 2 2 2 3 2 2 2 3 2 2 3 2 2 2 2 2 3 2 3 2 2 2 3 2 2 2 2 3 2 3 2 2 2 2 3 2 2 3 2 2 2 3 2 3 2 2 3 3 2 3 4 3 3 4 3 4 3 4 3 3 3 2 3 3 3 2 3 2 3 3 3 2 3 4 3 4 4 4 3 4 4 5 4 5 4 4 5 4 4 5 4 4 5 5 6 5 4 5 5 5 5 5 5 6 5 6 6 5 6 6 5 6 6 6 6 6 6 6 6 6 6 6 6 6 6 6 6 6 6 6 6 6 6 6 7 6 6 6 6 7 6 6 6 7 6 7 6 6 6 …
21-5 100 100 100 100 0 1 0 0 0 0 0 0 0 0 0 1 0 0 0 0 1 0 1 0 0 0 0 1 0 0 1 0 1 0 0 1 0 1 0 0 1 1 0 1 1 0 1 1 0 1 1 1 0 1 1 1 1 1 1 1 1 0 1 1 2 2 2 2 1 2 2 3 4 5 4 5 4 4 4 4 4 4 4 4 4 4 4 4 4 4 4 4 4 4 4 4 4 4 3 5 3 3 3 4 3 3 3 4 3 3 3 4 3 4 3 4 3 4 3 4 3 4 3 4 3 4 4 3 4 3 4 4 3 4 4 3 4 3 4 4 3 4 4 3 4 3 4 4 3 4 4 4 3 4 4 4 4 5 4 5 5 4 5 5 5 5 4 5 4 4 4 4 4 4 4 4 4 4 4 4 4 4 4 4 4 5 5 5 6 5 6 6 6 …
22 100 100 100 100 0 3 2 2 2 1 2 3 2 2 2 2 2 2 2 2 2 2 2 2 2 2 1 2 1 2 2 2 2 2 1 2 2 2 1 2 2 2 2 2 2 1 2 2 2 2 2 2 2 2 1 2 2 2 2 2 2 2 2 2 2 1 2 2 2 2 2 2 2 2 2 2 2 2 2 2 2 2 3 3 3 3 4 3 3 3 3 3 3 2 2 3 2 2 3 2 2 3 2 3 2 3 3 4 3 4 4 4 4 4 5 4 4 5 3 5 4 4 4 5 4 5 4 5 4 4 6 5 5 5 4 5 5 6 5 6 5 6 5 6 6 6 6 5 6 6 6 6 5 6 6 6 6 6 6 6 6 6 6 6 6 6 6 6 6 6 6 6 6 6 6 6 7 6 6 6 6 7 6 6 6 7 6 7 6 7 6 6 6 7 …
22-2 100 100 100 100 0 1 0 1 1 1 1 1 1 2 1 1 0 1 0 0 1 0 0 0 0 0 1 0 1 1 1 2 1 2 1 2 2 1 2 2 1 2 1 2 2 1 2 2 1 2 1 2 1 2 1 2 2 1 2 1 1 2 1 2 1 2 2 2 1 1 2 1 2 1 2 2 1 2 1 2 1 2 2 1 2 2 1 2 1 1 2 1 2 2 1 2 2 3 3 2 2 2 2 3 4 5 3 4 4 4 4 3 4 5 4 4 4 4 4 4 4 4 5 4 5 4 4 5 4 4 4 5 4 4 5 4 5 4 5 5 4 5 4 5 4 5 5 4 5 5 4 5 5 6 5 5 4 5 5 5 5 5 5 5 6 5 5 5 6 5 6 5 5 6 5 6 5 6 5 6 6 5 6 6 5 6 6 5 6 6 6 6 6 …
22-3 100 100 100 100 0 1 2 2 2 3 2 2 2 2 2 2 3 2 2 2 2 2 2 2 2 2 2 1 2 2 2 2 1 2 2 2 1 1 2 1 1 1 2 2 1 1 2 1 2 2 1 2 1 2 1 2 2 1 2 2 1 2 2 1 2 2 2 1 2 1 2 2 1 2 1 2 2 1 2 2 1 2 2 2 3 2 2 2 3 2 3 2 3 3 2 3 2 2 2 2 2 2 2 2 2 2 2 3 2 2 3 3 4 3 4 3 4 4 3 4 4 3 4 4 4 4 4 4 4 4 4 4 5 4 4 4 4 5 4 5 5 4 5 6 5 5 5 5 6 5 6 6 5 6 6 5 6 5 6 6 5 6 6 6 5 6 6 6 6 5 6 6 6 6 5 7 5 6 6 6 6 6 6 6 6 6 6 6 6 6 6 6 6 …
22-4 100 100 100 100 7 1 2 1 2 1 1 1 1 1 0 2 1 0 1 0 0 1 1 0 1 0 0 0 0 1 0 0 0 0 0 0 1 0 0 0 0 0 0 1 0 0 0 1 0 0 0 1 0 0 0 1 0 0 0 0 0 0 1 0 0 0 0 0 0 1 0 0 0 1 0 0 0 1 0 1 0 1 1 2 1 2 1 2 1 2 2 2 1 1 1 1 2 1 1 0 1 1 0 1 1 1 2 1 2 3 2 2 3 2 3 2 4 3 3 3 2 3 4 3 3 4 3 3 4 3 3 3 4 3 4 3 4 4 4 3 4 4 4 4 4 4 4 4 4 4 4 4 4 5 4 4 4 4 4 4 5 4 4 4 5 4 4 5 4 4 5 4 5 5 4 5 4 5 5 5 5 4 5 5 4 5 6 5 5 4 5 5 6 …
23 100 100 100 100 0 1 0 0 0 1 0 0 1 1 0 1 1 1 1 1 1 2 1 2 1 2 2 1 2 2 1 2 1 2 2 2 2 3 2 3 3 2 3 4 3 3 4 3 3 3 4 3 3 2 3 2 2 3 2 2 3 2 3 4 3 3 4 4 3 4 4 4 4 3 4 4 4 4 4 3 4 4 4 3 4 4 4 4 3 4 4 4 4 3 4 4 3 4 4 4 3 4 4 4 3 4 4 4 4 4 3 5 4 4 4 4 4 4 4 4 4 3 4 3 4 4 3 3 4 4 3 3 4 3 3 3 3 4 3 3 3 4 6 6 6 6 6 6 5 6 6 6 6 6 7 6 6 6 6 6 6 7 6 7 6 6 6 7 6 6 7 6 7 6 7 7 6 7 6 7 7 6 7 6 7 7 6 7 7 7 7 7 7 7 …
24 100 100 100 100 0 1 0 1 1 0 0 1 1 0 1 1 0 0 1 0 0 0 0 7 0 0 0 0 0 7 0 1 0 1 0 2 1 1 1 1 1 2 1 1 2 1 1 2 1 1 2 1 1 2 1 1 1 2 2 1 0 2 1 1 2 1 1 2 1 1 2 1 2 2 1 2 1 2 1 2 1 1 1 1 1 0 1 1 1 0 1 0 1 0 1 1 1 1 0 0 0 2 3 2 3 4 4 4 3 4 3 4 4 4 4 4 4 4 4 3 4 3 4 4 4 4 4 4 4 4 4 4 4 4 4 4 4 4 4 5 4 4 4 4 5 4 4 4 5 4 4 4 5 4 4 5 4 4 5 5 4 5 4 4 5 4 5 4 4 5 5 4 5 4 5 4 5 5 4 6 5 4 5 6 5 4 5 5 5 5 5 5 5 6 …
24-2 100 100 100 100 0 1 0 0 0 1 0 2 3 2 3 3 3 4 3 2 3 3 2 3 3 2 2 3 2 3 2 2 2 2 3 2 2 2 2 2 2 2 2 1 2 2 2 2 1 2 2 2 2 2 2 2 2 2 2 2 2 2 2 1 2 2 2 2 1 2 2 2 2 2 2 2 2 2 2 2 2 2 2 2 2 2 2 2 3 1 2 2 2 3 3 2 3 3 3 4 3 3 3 3 2 3 3 2 2 2 2 3 2 3 2 3 2 3 3 2 3 3 3 4 4 4 4 3 4 4 5 4 4 4 4 5 4 4 5 5 4 5 4 5 5 5 5 5 5 5 6 5 5 6 5 6 6 5 6 6 6 6 6 6 5 6 6 6 6 6 6 6 6 6 6 5 6 6 6 6 7 6 6 6 6 6 6 6 6 6 7 6 6 …
24-3 100 100 100 100 0 1 0 0 0 0 0 0 0 0 1 0 0 0 1 0 1 1 0 1 1 1 2 1 0 1 2 1 1 1 2 1 2 1 2 2 1 2 1 2 2 2 2 2 2 3 2 3 3 3 4 3 3 4 3 4 3 4 3 3 3 3 2 2 2 3 2 3 2 2 3 3 2 3 4 3 4 4 3 4 4 4 3 4 4 4 3 4 4 4 3 4 4 4 3 4 4 4 3 4 4 4 3 4 4 4 3 4 4 3 4 4 4 4 4 3 4 4 4 4 4 4 4 4 4 4 3 4 4 4 4 3 4 3 4 3 3 2 4 3 4 3 3 2 4 3 3 4 5 6 6 6 5 5 5 5 6 6 6 6 5 6 6 7 6 6 6 6 6 6 6 7 6 6 7 6 6 6 7 6 6 7 6 7 6 7 6 6 7 …
24-4 100 100 100 100 0 1 0 0 1 0 1 0 1 1 0 1 1 1 1 1 2 1 1 2 1 1 2 2 1 2 2 2 2 2 2 3 3 3 2 3 2 3 2 3 2 3 2 3 2 2 2 2 2 3 2 2 3 2 3 3 3 3 4 3 3 3 4 3 4 3 4 3 4 4 3 3 4 3 4 4 3 2 4 3 4 3 4 3 4 3 4 4 3 3 4 4 4 4 3 4 3 5 3 4 3 4 3 4 4 3 4 3 4 4 3 1 3 4 4 3 4 3 4 3 3 3 3 3 3 4 4 3 2 4 4 5 5 4 6 5 5 5 6 6 5 5 6 6 5 7 6 6 5 6 6 7 6 5 6 7 6 6 6 6 6 6 7 6 6 6 6 7 6 6 6 6 6 6 7 6 7 7 6 7 6 7 6 7 7 6 6 7 7 …
24-5 100 100 100 100 0 1 0 0 0 0 0 0 0 0 0 0 1 0 1 0 0 0 1 0 1 0 0 0 1 1 0 1 1 1 1 2 1 1 2 3 2 4 4 5 4 4 4 4 4 3 4 4 4 4 3 4 3 4 3 3 3 4 3 3 3 4 3 3 3 3 3 3 2 3 3 3 2 3 3 3 3 4 3 3 3 3 3 3 3 4 3 3 3 3 3 4 3 3 3 3 4 3 3 3 4 3 3 4 3 4 4 4 4 3 4 5 4 4 4 4 4 4 4 3 4 3 4 3 3 4 3 4 4 4 4 4 4 4 5 4 6 5 6 5 5 6 6 6 5 6 5 5 6 5 5 6 6 7 6 5 6 5 6 7 6 5 7 6 6 6 7 6 6 7 6 6 0 7 0 7 6 6 6 1 7 7 0 7 7 7 7 0 0 …
24-6 100 100 100 100 0 1 0 1 0 1 0 1 1 2 2 1 2 3 1 2 2 2 1 2 2 2 1 3 1 2 2 2 2 1 2 2 2 2 2 2 3 2 3 3 2 3 3 2 3 3 2 3 2 3 3 3 3 3 3 3 4 3 3 3 4 3 3 4 3 3 3 4 3 3 4 3 4 4 3 3 4 4 3 4 3 4 3 4 3 4 4 3 4 4 4 4 4 3 4 4 4 4 4 3 4 4 4 4 4 4 4 4 4 4 4 4 5 4 4 4 4 5 4 4 4 4 5 4 4 5 4 4 4 5 4 4 4 5 4 4 5 5 4 5 5 4 5 6 5 5 5 5 5 7 0 0 0 0 7 0 0 0 7 0 0 7 0 7 7 0 7 0 7 0 7 7 7 7 7 7 7 7 6 7 6 0 7 6 7 7 7 7 7 …
24-7 100 100 100 100 0 1 0 1 0 0 1 0 1 0 2 1 1 1 1 1 1 1 1 1 2 1 2 1 2 3 2 2 1 2 1 2 3 2 2 2 2 2 3 2 2 3 2 2 2 2 2 2 2 3 2 2 2 2 3 2 3 2 3 3 2 3 2 3 2 3 3 2 3 2 3 3 3 2 3 2 3 4 3 3 2 2 3 3 4 3 4 3 3 3 3 4 3 3 4 3 4 3 3 4 3 3 4 4 3 4 3 3 4 3 4 4 4 4 3 4 3 4 3 4 4 4 4 4 4 3 4 4 4 4 4 4 4 3 4 4 5 4 4 4 5 5 4 4 4 6 6 0 7 7 0 0 7 7 6 6 6 7 1 7 6 7 6 7 6 7 6 7 6 6 0 7 6 7 6 6 6 6 6 7 6 6 6 6 6 7 6 6 6 …
24-8 100 100 100 100 0 1 0 0 0 0 1 0 0 0 1 0 0 1 0 1 0 0 1 0 0 1 0 0 0 1 1 1 0 1 0 1 1 1 2 1 1 2 1 1 2 1 2 1 2 1 2 2 2 1 2 2 2 2 2 1 2 3 3 2 3 3 3 4 3 4 3 4 4 3 4 4 3 4 3 3 4 3 2 3 2 3 2 4 3 4 3 3 4 3 4 4 4 4 4 4 4 4 5 4 4 4 4 4 4 4 4 4 3 4 4 4 4 4 4 4 4 4 4 4 4 4 4 4 4 4 4 4 4 4 3 4 4 4 4 5 4 3 4 5 4 4 4 4 4 4 3 4 4 4 4 4 3 4 4 3 4 3 4 3 3 3 3 3 3 3 4 4 4 6 6 5 6 5 6 6 6 5 6 6 6 6 6 6 6 6 6 6 6 …
24-9 100 100 100 100 0 1 0 0 0 1 0 0 0 1 0 0 1 0 0 0 0 1 0 1 0 1 0 1 0 0 1 1 0 1 1 2 1 0 1 1 1 1 1 1 1 1 0 2 1 1 1 1 1 2 1 1 2 1 1 2 1 1 1 2 1 1 2 1 2 1 2 2 2 1 1 3 1 2 2 1 2 2 2 2 2 2 1 3 2 2 2 2 2 2 2 2 2 2 2 2 2 2 2 3 2 3 2 3 2 3 2 3 3 3 4 4 5 6 7 6 5 6 6 6 5 6 6 5 5 6 5 4 5 5 5 5 4 5 4 4 4 4 4 4 4 4 5 4 5 4 4 4 5 4 5 4 4 5 4 4 4 5 4 5 4 4 5 4 5 4 5 4 4 4 5 4 4 4 5 5 4 4 5 5 4 4 5 5 4 4 5 5 4 …
24-10 100 100 100 100 0 1 0 0 1 0 1 0 1 1 1 1 1 0 1 2 2 1 1 2 1 2 1 1 2 1 2 2 2 1 2 2 2 2 2 2 1 2 2 2 3 2 2 1 3 2 2 2 1 2 3 2 3 2 2 1 3 2 2 3 2 3 3 2 2 2 2 3 2 3 3 2 3 2 3 2 3 3 2 3 3 2 3 3 3 4 3 3 2 3 3 3 4 3 3 2 4 3 2 4 4 3 3 2 4 3 4 3 3 4 4 4 4 3 4 3 4 3 3 4 4 4 4 4 4 7 5 5 4 5 4 4 5 4 6 6 6 7 6 5 6 6 6 5 5 5 7 6 7 6 6 6 6 6 6 6 6 5 6 6 6 5 7 6 6 6 6 6 6 6 6 6 6 6 6 6 6 6 6 6 6 5 6 7 6 6 6 6 7…
25 100 100 100 100 0 1 0 0 0 0 0 0 0 0 0 0 1 0 1 0 0 0 1 0 0 1 0 1 0 1 1 1 1 0 2 1 0 1 0 1 1 3 1 1 4 4 6 5 4 4 3 3 4 5 3 3 4 4 4 4 3 3 3 4 3 4 3 3 3 2 3 3 3 2 3 3 2 3 3 3 3 4 3 2 4 3 3 3 3 3 3 3 3 3 3 3 3 3 2 3 3 3 2 3 3 3 3 3 4 3 4 4 4 3 4 5 4 4 4 5 4 4 4 4 4 3 4 3 3 4 3 3 4 4 3 3 4 4 4 4 4 3 4 5 4 5 4 5 5 6 5 5 5 6 5 6 6 6 5 6 6 6 6 6 5 6 6 6 6 6 7 6 6 6 6 7 6 6 7 6 7 6 7 6 7 6 7 6 7 7 6 7 7 7 …
25-2 100 100 100 100 0 1 0 1 0 0 0 1 0 1 1 0 1 0 1 1 0 1 1 0 1 1 1 1 0 1 1 1 1 1 1 2 1 1 1 2 1 1 2 1 2 1 1 1 2 1 2 1 2 1 2 2 2 1 2 1 2 2 2 2 1 2 2 2 2 2 2 2 2 2 1 2 2 2 2 2 2 1 2 2 2 2 2 2 2 2 2 3 2 2 2 2 2 2 3 2 2 3 2 3 2 3 2 2 3 3 3 2 3 4 6 6 5 5 6 6 5 5 6 5 5 5 5 5 5 6 5 4 5 5 5 5 5 4 5 4 5 5 5 4 5 4 5 6 5 5 5 5 4 5 5 6 5 4 5 6 5 5 5 4 5 6 5 5 5 4 5 6 5 4 5 6 5 5 4 5 5 5 6 5 6 6 6 5 6 6 7 6 6 …
25-3 100 100 100 100 0 2 1 1 2 3 1 1 2 1 1 2 1 2 2 1 1 1 1 1 0 1 1 0 1 1 1 0 0 1 1 1 0 1 0 1 1 1 0 1 1 1 1 0 1 1 1 1 1 1 0 1 1 1 1 0 1 1 1 0 1 2 1 2 1 1 2 2 2 2 2 2 2 2 2 2 3 1 2 2 2 1 1 2 1 2 2 1 2 1 2 1 2 2 2 3 2 2 3 3 3 4 3 3 3 3 3 4 3 4 4 4 3 4 4 4 3 5 4 3 4 4 4 5 4 4 5 4 4 5 4 5 4 5 4 5 5 4 5 5 5 4 5 5 4 5 5 5 5 5 5 5 5 5 5 5 5 6 6 5 5 5 6 5 6 5 6 5 6 5 6 6 6 5 5 6 5 6 6 5 6 6 6 6 5 6 6 6 6 …
25-4 100 100 100 100 0 1 0 1 0 0 0 1 0 0 1 1 0 1 0 1 0 1 1 1 1 1 1 1 1 1 1 1 1 1 1 1 2 1 1 1 1 2 1 1 2 2 1 2 2 1 1 2 1 2 1 2 2 1 2 2 1 2 1 2 2 2 2 2 1 2 2 2 2 2 2 1 2 2 2 2 2 2 2 2 3 1 2 3 2 2 2 2 2 3 2 2 2 2 3 2 2 3 2 1 3 2 3 2 2 3 2 3 2 3 4 5 5 6 5 6 6 6 5 6 6 5 4 5 6 6 6 5 5 4 5 5 4 5 5 4 4 5 5 4 4 5 5 4 5 5 4 5 5 5 5 4 5 5 5 4 5 5 5 5 5 5 6 5 5 5 5 4 5 5 4 6 5 4 5 5 5 5 5 5 5 6 5 5 6 5 6 6 6 …
25-5 100 100 100 100 0 1 0 1 0 1 0 1 0 1 0 1 0 1 0 1 0 1 0 1 1 1 1 1 0 1 1 0 1 1 2 1 1 1 1 1 1 1 2 1 1 1 2 1 1 2 1 1 2 1 1 1 2 1 2 1 2 1 2 2 1 2 2 1 2 2 1 2 2 1 2 2 2 1 2 2 2 2 2 1 2 2 2 2 2 2 2 2 2 2 2 2 2 3 2 2 2 3 2 2 3 4 4 5 5 5 4 5 5 4 5 5 5 5 5 4 5 5 4 4 5 5 4 4 5 4 5 4 5 5 4 5 4 5 4 5 5 4 5 4 5 5 5 4 5 4 5 4 5 5 4 5 5 4 5 4 5 5 4 5 4 5 5 4 4 5 5 5 5 5 5 6 5 6 6 6 6 6 6 6 6 5 6 6 5 6 5 5 5 …
25-6 100 100 100 100 0 1 0 0 0 0 0 0 0 0 1 0 0 0 1 0 1 0 1 1 0 2 1 1 2 1 1 2 1 2 1 1 2 1 2 2 2 1 2 1 2 2 2 2 2 2 1 2 1 2 2 1 2 2 2 2 2 1 2 2 2 2 2 2 2 2 2 2 3 2 2 3 2 2 2 3 1 3 3 2 2 2 2 2 3 2 3 2 2 3 2 3 2 2 3 2 2 3 2 3 3 2 3 2 3 3 3 2 3 2 3 4 3 3 3 4 3 4 4 4 4 5 4 4 6 5 6 6 5 6 6 6 6 6 6 6 5 6 5 5 6 5 6 5 5 6 5 6 6 5 6 6 5 6 6 5 6 5 6 6 5 6 5 6 5 6 6 5 6 6 5 6 5 6 5 5 6 5 6 5 6 6 5 6 6 5 6 6 6 …
26 100 100 100 100 0 1 0 0 0 0 1 0 0 0 0 0 0 0 0 1 0 0 0 0 0 1 0 1 1 0 1 0 1 0 1 0 1 1 0 1 1 0 1 2 1 1 1 1 1 0 1 2 2 1 2 1 1 2 2 2 2 1 3 2 2 2 2 2 3 2 3 3 3 3 3 3 3 3 2 4 3 3 3 2 4 3 3 3 3 4 3 4 3 4 4 3 4 4 3 4 3 4 3 4 3 4 4 4 4 4 5 4 4 4 5 4 4 4 5 4 4 4 5 4 4 4 5 5 4 5 5 5 5 5 6 5 5 4 4 5 5 4 4 3 4 4 4 4 3 4 3 4 3 4 3 3 3 3 4 4 3 4 4 4 6 5 6 5 6 5 6 6 6 6 6 6 6 6 6 6 6 7 6 6 6 7 6 6 6 7 6 6 7 6 …
26-2 100 100 100 100 0 1 2 2 1 1 2 1 1 2 2 1 2 2 1 2 2 2 2 2 2 2 2 2 2 2 2 2 2 2 3 2 2 2 3 2 2 2 2 3 2 2 3 2 2 3 2 2 3 2 3 2 3 2 2 3 3 2 2 3 2 3 3 2 3 2 3 3 3 3 3 2 3 3 3 3 3 3 2 3 3 3 4 3 4 3 3 3 4 3 4 3 4 3 4 3 4 4 3 4 4 3 4 4 4 4 3 4 4 4 3 4 4 4 4 4 4 4 4 4 4 4 4 4 5 4 4 5 5 4 5 4 5 5 4 5 4 5 5 5 5 6 5 5 5 5 5 5 5 5 5 5 6 6 6 6 7 7 6 6 0 0 7 0 0 7 6 0 7 7 7 7 6 7 6 6 6 6 6 6 6 6 7 6 7 7 0 7 0 …
26-3 100 100 100 100 0 2 2 2 1 2 1 2 3 2 2 1 2 3 2 2 3 2 2 2 2 3 2 2 2 2 3 2 3 2 2 3 2 3 2 3 2 3 2 2 3 3 3 3 3 2 3 3 3 3 2 3 2 3 3 3 3 4 3 3 3 4 3 3 4 3 3 4 3 4 3 3 4 3 3 4 4 3 3 4 4 3 4 3 4 4 3 4 3 4 3 4 4 4 4 4 3 4 4 4 4 3 4 4 4 4 4 4 4 4 4 5 5 4 5 4 6 5 5 4 4 5 5 4 5 6 5 5 6 6 5 6 6 5 6 6 6 6 6 6 7 7 7 7 6 7 7 7 7 0 7 7 7 7 6 7 6 7 6 6 7 6 6 6 7 7 7 0 7 7 0 0 0 7 7 0 7 0 0 7 0 0 0 7 0 7 0 7 0 …
26-4 100 100 100 100 0 1 0 0 0 1 0 0 1 0 0 0 0 1 0 1 0 1 0 1 0 1 0 1 1 1 2 2 2 1 0 0 2 4 4 4 5 4 3 4 3 4 4 3 3 4 3 4 3 4 3 3 3 3 3 2 4 3 3 2 3 2 3 3 2 3 3 3 3 3 3 3 3 4 3 3 3 3 3 3 4 3 3 3 3 3 4 3 3 2 3 3 3 2 3 3 3 3 4 3 4 4 3 4 5 4 4 5 4 4 5 4 4 4 4 4 3 4 4 3 4 3 4 4 3 4 3 4 4 4 4 4 4 5 5 5 5 6 5 6 5 6 6 5 6 6 5 6 6 6 5 6 6 6 7 6 5 6 6 6 6 6 7 6 6 6 7 7 7 6 7 7 7 6 0 7 7 6 7 7 7 7 0 7 6 0 7 7 7 …
27-2 100 100 100 100 0 1 0 0 1 0 0 1 2 1 2 1 2 2 2 2 2 2 1 2 2 2 2 1 2 2 3 2 2 1 1 1 1 2 1 2 1 3 1 3 2 3 2 3 2 2 3 2 3 2 2 2 3 2 2 3 3 2 2 3 2 3 2 3 2 3 2 3 2 2 3 2 3 2 2 3 2 3 2 3 2 2 3 3 3 2 3 3 2 3 2 2 3 3 2 2 3 2 2 2 2 2 2 2 2 2 2 2 2 1 2 1 2 2 2 1 2 1 1 2 3 2 4 4 4 4 4 4 5 4 5 6 5 5 4 5 4 4 5 5 5 5 5 5 4 5 6 5 5 5 6 5 5 5 5 6 5 5 6 5 5 6 5 6 6 5 5 4 5 5 6 7 5 7 5 6 6 6 6 6 6 6 6 5 6 6 5 6 6 …
28 100 100 100 100 0 1 0 0 0 0 0 0 0 0 1 0 0 0 0 1 0 0 0 1 0 0 0 1 0 1 0 1 0 1 0 1 0 1 0 1 0 1 1 0 1 1 0 1 1 1 1 1 1 1 1 1 1 1 1 2 1 1 1 1 2 1 1 2 1 2 1 2 2 1 2 2 2 2 1 2 2 2 2 2 2 2 3 2 2 2 2 3 2 3 2 2 2 3 3 2 3 4 3 4 4 4 4 4 5 4 4 5 4 5 4 4 5 4 4 4 5 3 4 4 4 3 4 3 4 3 4 4 4 4 4 5 4 5 4 6 5 4 5 5 5 5 5 5 5 5 5 5 4 5 5 5 5 5 5 5 4 5 5 5 5 5 5 5 4 5 5 5 5 5 5 6 5 5 5 5 5 6 5 5 4 5 5 4 5 4 5 4 5 4 …
28-2 100 100 100 100 0 1 0 1 0 0 0 1 0 0 1 0 0 0 1 0 0 1 0 0 0 0 0 0 7 0 0 0 0 0 0 7 0 0 7 0 0 0 0 0 0 0 0 0 7 0 0 0 0 0 0 0 0 0 0 0 7 1 0 7 0 0 0 0 0 0 0 0 0 0 0 0 0 0 0 0 0 0 0 0 0 0 0 0 0 0 1 0 1 1 0 1 1 2 2 1 1 0 1 1 0 1 0 0 1 0 0 1 0 1 0 0 1 0 1 1 1 2 2 2 1 2 2 2 2 3 2 2 2 2 2 3 2 3 2 3 3 3 3 2 4 3 2 3 3 4 3 3 4 3 4 4 3 4 3 4 4 4 4 3 4 4 4 4 3 4 4 4 4 4 4 4 4 3 4 4 4 4 4 4 5 4 3 4 4 5 4 4 4 …
29 100 100 100 100 0 1 2 1 2 1 2 2 2 2 2 2 2 2 3 2 2 2 2 2 2 2 2 2 2 2 2 3 2 2 3 3 2 3 2 2 3 2 3 3 2 3 2 3 2 3 2 3 2 3 3 2 3 3 3 3 4 3 2 4 3 4 3 3 3 4 3 3 4 3 3 4 3 3 3 4 3 4 3 3 3 4 4 3 4 3 4 4 3 4 3 4 4 4 4 3 4 4 4 4 3 4 4 4 5 4 4 4 4 5 4 4 5 4 4 4 5 4 4 5 5 5 4 5 4 5 5 5 5 5 5 6 5 5 5 6 5 6 5 6 5 6 6 6 6 6 6 7 6 0 7 7 7 0 7 6 0 7 7 7 7 6 7 7 6 6 7 6 7 6 6 7 7 6 7 0 7 0 0 7 0 0 7 0 0 0 0 0 0 7 …
29-2 100 100 100 100 0 1 0 0 0 0 0 1 0 0 0 1 0 0 0 1 0 0 1 0 0 1 0 0 1 0 1 0 1 1 0 1 0 1 0 1 1 0 1 0 1 1 1 1 1 1 0 2 1 1 1 1 1 1 1 2 1 1 2 1 1 2 1 2 1 2 1 2 1 2 2 2 1 2 2 2 2 2 2 2 3 2 2 3 2 2 3 2 2 3 2 3 3 2 3 2 3 3 2 3 3 3 4 4 3 4 4 4 4 5 4 5 5 5 5 5 5 5 4 4 4 4 4 4 4 4 3 4 3 4 3 4 5 4 4 5 5 5 6 5 5 6 5 6 5 5 6 5 6 6 5 5 5 6 5 5 5 6 5 5 6 5 5 6 5 5 6 5 5 4 6 5 5 5 6 5 6 5 6 5 5 6 6 6 5 4 5 5 5 …
29-3 100 100 100 100 0 1 0 0 0 0 0 1 0 0 1 0 0 1 0 0 0 1 0 0 1 0 1 0 0 1 0 1 0 1 0 1 0 1 0 1 1 1 0 1 2 1 1 1 1 2 1 2 1 2 2 2 2 2 2 2 2 2 2 2 3 2 2 2 2 2 2 2 2 2 2 2 3 2 2 2 2 2 2 3 2 2 2 2 2 2 2 2 2 3 3 3 4 4 4 4 4 4 4 3 4 4 3 4 3 4 3 4 4 4 4 4 5 4 5 4 5 4 5 5 5 5 6 5 5 5 6 5 5 4 5 6 5 5 5 5 5 5 5 5 5 5 5 4 5 5 5 5 4 5 5 4 4 4 4 4 4 4 4 4 4 4 4 3 4 4 4 3 4 3 3 3 3 2 2 3 3 3 5 5 5 6 5 6 6 6 6 7 6 …
26-5 100 100 100 100 0 1 0 0 0 2 1 2 3 3 4 4 3 4 3 3 2 3 2 3 3 2 2 3 3 2 2 3 2 3 2 2 2 2 2 3 2 2 2 2 2 3 2 2 3 2 2 2 3 2 2 2 2 3 2 3 2 2 2 3 2 2 3 2 3 2 2 3 2 3 2 2 2 2 3 2 3 2 2 3 2 3 2 3 3 3 3 3 3 4 3 3 3 4 3 3 3 4 4 3 3 4 3 3 2 3 4 3 3 4 4 4 3 4 4 5 4 5 4 4 4 5 4 5 4 5 5 5 5 5 5 5 6 5 6 5 6 5 5 6 6 6 6 6 6 6 6 6 6 6 7 6 6 6 6 7 6 6 7 6 6 6 7 6 7 6 7 6 7 6 7 6 6 7 6 7 6 7 6 7 7 6 7 7 6 7 7 7 6 …
26-6 100 100 100 100 0 1 0 0 0 1 0 0 0 0 0 0 1 0 0 0 1 0 1 0 1 0 1 0 1 0 1 0 1 1 0 1 0 1 1 1 0 1 1 1 1 1 1 1 1 1 1 1 2 1 1 1 2 2 1 1 1 1 2 2 1 2 1 1 2 1 1 2 1 2 1 2 1 2 3 2 2 1 2 3 2 2 2 3 4 4 4 4 5 4 5 4 4 5 4 4 5 5 4 4 5 4 4 5 4 4 4 3 4 4 4 4 4 4 4 5 4 4 4 4 4 4 5 4 4 4 4 5 4 4 4 4 5 4 4 4 4 5 4 4 4 4 4 4 5 4 4 4 4 4 5 4 4 5 4 4 4 4 5 4 5 5 5 5 6 5 5 6 5 6 5 6 5 5 5 5 5 5 5 5 5 6 5 6 6 6 6 6 6 …
26-7 100 100 100 100 0 1 2 2 1 1 2 2 1 1 1 0 2 1 1 1 0 0 1 1 0 1 1 1 0 1 0 1 0 1 1 1 1 2 1 1 1 1 1 1 1 1 1 1 0 1 1 1 1 1 1 1 1 1 0 1 1 1 1 2 2 1 2 2 2 3 2 3 2 2 3 2 2 2 2 1 2 1 2 1 2 1 2 1 2 2 2 3 2 2 4 3 3 3 4 4 3 3 4 4 3 4 3 4 4 4 4 3 4 3 4 4 4 3 4 4 4 4 4 4 4 4 5 4 4 5 5 4 5 5 4 5 5 4 5 5 5 6 5 5 5 5 5 6 5 6 5 5 6 5 5 6 5 6 5 6 5 6 6 5 6 5 6 6 5 6 6 6 5 6 5 6 6 6 6 6 6 5 6 5 6 6 6 6 6 6 6 6 6 …
27 100 100 100 100 0 1 0 1 2 1 1 2 1 2 2 1 2 1 2 2 2 1 1 2 1 1 1 0 1 0 1 0 0 1 1 1 2 1 2 2 2 2 2 2 2 2 2 2 2 2 2 2 1 3 2 2 2 2 1 2 2 3 1 2 2 2 2 2 2 2 2 2 2 2 2 2 2 1 2 2 2 2 3 2 2 2 2 2 2 2 2 2 2 2 2 2 2 2 1 2 1 2 2 2 1 2 1 2 1 2 1 1 1 3 3 4 4 4 4 5 3 4 5 4 4 5 4 4 4 5 4 4 4 5 4 5 4 5 4 5 4 5 4 5 5 4 5 5 5 5 5 5 4 5 6 5 5 5 5 5 5 6 5 5 5 6 6 5 5 6 5 6 5 5 6 5 6 5 6 5 6 5 6 6 6 5 6 6 5 6 6 6 6 5 …
29-4 100 100 100 100 0 1 0 0 0 0 0 0 0 1 0 0 0 0 1 0 0 0 1 0 0 1 0 1 0 0 1 0 1 0 1 0 1 1 0 1 1 0 1 0 1 1 0 1 1 1 1 0 1 2 1 1 1 1 2 2 2 1 2 2 2 2 1 2 2 2 3 2 1 2 2 3 2 2 3 2 2 3 2 4 3 4 3 4 4 4 4 4 4 4 4 4 4 4 4 4 4 3 4 3 3 4 3 3 3 3 4 3 4 4 4 4 4 4 5 4 5 4 5 5 4 5 4 5 4 5 5 4 4 5 4 5 4 5 4 5 4 5 4 5 5 4 5 4 5 5 4 5 4 5 4 5 4 5 5 5 5 4 5 5 5 4 5 4 5 4 5 4 4 4 5 4 5 4 4 5 4 4 4 5 5 4 4 4 5 6 0 7 6 …
30 100 100 100 100 0 1 0 0 0 1 0 0 1 0 0 1 0 1 1 0 1 0 1 0 1 1 2 2 1 2 2 2 3 2 2 3 2 3 3 2 3 3 2 3 2 3 2 2 2 2 2 2 1 2 2 2 2 3 2 2 3 3 3 3 4 3 3 4 3 3 3 3 4 3 3 4 3 3 3 3 4 3 3 3 3 3 4 3 3 3 3 3 4 3 3 3 3 4 3 4 4 3 3 4 3 3 3 2 3 3 3 3 3 2 3 3 3 2 2 3 3 4 3 4 5 5 5 5 6 5 6 5 6 5 6 6 5 6 6 6 5 6 6 6 5 6 6 6 6 6 6 6 6 6 6 6 6 6 6 6 6 6 6 6 7 6 6 6 7 6 6 6 7 6 7 6 7 6 6 7 6 7 7 6 6 7 6 7 7 6 7 7 7 6 …
31 100 100 100 100 0 1 0 0 1 1 0 0 1 0 1 0 0 1 0 0 0 0 0 0 0 0 0 0 0 0 0 0 0 0 0 0 0 0 0 0 0 0 0 0 7 0 1 0 0 0 0 0 1 0 0 0 7 0 1 0 0 0 0 0 0 0 1 0 0 7 0 0 0 0 0 0 0 0 0 0 0 0 0 0 0 1 0 1 0 1 1 2 1 1 2 1 1 1 1 1 0 0 1 0 0 0 1 0 1 0 0 1 1 1 1 2 2 2 3 2 2 3 2 2 3 2 2 3 2 3 2 3 3 3 3 2 3 4 3 3 4 4 3 3 3 3 3 3 3 4 4 3 4 3 4 4 4 4 4 4 4 4 4 4 4 4 4 4 4 5 4 4 4 4 4 5 4 4 5 4 4 4 5 4 4 4 5 4 4 5 5 4 4 4 …
31-2 100 100 100 100 0 1 0 0 0 0 0 1 0 0 0 0 0 0 1 0 0 0 1 0 0 1 0 0 1 0 1 0 1 0 1 1 0 1 1 0 1 1 0 1 1 1 1 1 0 1 1 1 1 1 1 1 1 1 1 1 2 1 2 1 2 1 1 2 1 2 1 2 2 1 2 2 1 2 2 1 2 2 2 2 2 2 2 2 2 2 2 3 1 3 6 6 5 6 5 5 5 5 4 5 6 5 4 5 4 4 4 5 4 4 4 5 4 4 4 4 4 4 4 4 4 3 4 4 4 3 4 4 3 4 4 4 4 4 4 4 4 3 4 4 4 4 4 4 4 4 4 4 4 4 4 4 4 4 4 4 4 4 4 3 4 4 4 4 4 4 4 3 4 4 4 4 4 4 4 4 4 5 4 5 5 5 5 6 5 5 5 5 5 …
32 100 100 100 100 0 1 0 0 1 0 0 0 1 0 1 0 0 0 1 0 1 0 1 0 0 1 0 1 0 1 0 0 1 0 1 1 0 1 0 1 2 1 1 1 1 1 1 2 1 1 1 2 1 1 2 1 2 1 3 2 1 2 4 4 4 4 3 4 4 5 4 4 4 4 3 4 3 4 4 4 3 4 3 4 4 4 4 4 4 3 4 3 4 4 3 4 3 4 4 3 4 4 4 4 3 4 4 4 3 4 4 4 4 3 4 4 4 3 4 4 4 4 4 3 4 4 3 4 4 3 4 3 4 4 4 4 4 3 4 4 4 4 4 4 5 4 5 4 6 5 5 5 5 4 5 4 4 5 4 4 5 4 4 4 5 4 5 5 5 5 6 6 6 5 7 6 6 6 6 5 6 6 6 6 7 6 7 6 6 6 7 6 7 7 …
32-2 100 100 100 100 0 1 0 1 0 1 1 1 1 0 1 1 1 1 1 0 1 0 0 0 0 0 0 0 0 0 0 1 0 1 1 1 2 1 1 2 1 2 1 1 2 1 1 2 1 2 1 1 2 2 1 1 2 1 2 1 1 2 1 1 2 1 2 1 2 1 2 1 2 1 2 1 2 2 1 1 2 1 1 2 1 1 2 1 2 1 0 1 1 1 1 0 1 1 0 2 2 2 2 4 4 4 3 4 4 4 4 3 4 4 4 4 4 4 3 4 4 4 4 4 4 4 4 4 4 4 4 5 4 4 5 4 4 5 4 4 4 5 4 4 5 4 5 4 4 4 5 4 5 5 4 5 4 5 4 5 4 5 4 5 5 5 5 5 4 5 5 4 5 5 5 5 5 5 5 5 6 5 5 5 6 6 5 5 6 5 5 6 5 …
33 100 100 100 100 0 1 0 1 0 0 1 1 0 1 0 1 1 1 0 1 1 1 1 0 1 1 1 2 1 1 0 1 2 1 1 1 1 1 1 1 1 1 2 2 1 1 1 2 1 2 2 1 2 2 2 1 2 2 1 2 2 2 1 2 2 2 1 2 2 1 2 2 2 1 2 2 2 2 2 2 2 2 1 2 2 2 3 2 2 2 2 2 2 2 3 2 2 2 2 3 2 2 3 2 2 3 2 3 3 4 4 4 5 4 5 5 5 5 5 5 5 5 5 5 4 5 4 4 5 4 5 4 5 4 5 4 5 5 5 5 4 5 5 4 6 5 4 5 5 5 5 5 5 5 5 4 5 5 5 4 5 5 5 5 5 5 5 5 5 5 6 5 6 6 6 6 6 6 6 6 6 6 6 6 6 6 5 6 5 6 5 6 5 5 …
33-2 100 100 100 100 0 1 0 0 0 0 0 0 1 0 1 0 1 0 1 1 7 1 1 1 1 1 0 1 2 1 2 1 2 1 2 2 1 2 1 2 2 1 2 2 1 2 2 2 1 2 2 2 2 2 2 1 2 2 3 2 2 1 2 2 2 2 3 2 2 2 2 1 2 3 2 2 2 2 2 2 2 2 3 2 2 2 2 2 3 2 3 2 2 3 2 3 2 2 3 3 2 3 3 3 2 3 3 3 3 3 3 3 3 3 3 3 3 3 2 4 4 3 4 4 6 6 6 6 6 5 6 5 6 6 6 6 5 6 6 5 6 6 5 6 5 6 6 5 6 5 5 6 5 6 5 6 6 5 6 5 6 5 6 6 5 6 5 6 5 6 5 6 6 5 6 6 5 6 5 6 5 6 6 5 6 6 5 6 5 6 6 5 6 …
33-3 100 100 100 100 7 1 0 0 1 0 0 1 0 0 0 1 0 1 0 1 1 0 1 0 1 1 2 4 3 3 2 3 2 3 4 4 3 3 4 3 3 3 3 3 3 3 3 2 3 2 3 3 3 2 3 3 3 3 3 3 4 3 3 3 3 3 4 3 3 3 3 3 3 3 3 3 3 3 3 3 3 3 3 3 4 3 3 4 3 4 3 4 4 4 4 4 4 4 4 4 4 5 4 4 3 4 4 3 4 4 3 4 4 4 3 4 3 4 4 4 4 5 4 5 4 5 5 6 5 6 6 5 6 6 6 6 6 5 6 6 6 6 6 6 6 7 6 6 6 6 6 7 6 6 7 6 7 6 7 6 7 6 6 7 7 7 7 6 0 7 6 7 7 7 7 7 7 0 7 7 7 7 7 0 7 0 7 0 0 7 0 7 0 …
33-4 100 100 100 100 7 1 0 0 0 0 0 0 1 0 0 0 1 0 0 1 0 0 1 0 0 1 0 1 0 1 1 0 1 0 1 0 1 1 1 0 1 1 0 1 1 1 1 2 1 0 1 1 1 1 1 2 1 1 1 2 1 1 2 1 1 2 1 2 1 2 1 2 1 2 1 2 2 2 1 2 2 2 2 1 2 2 3 2 2 2 2 2 2 1 2 2 2 2 2 2 2 2 2 3 2 2 4 4 5 4 4 5 5 5 5 5 5 5 5 5 5 4 4 5 4 5 4 5 4 4 4 4 5 4 4 4 5 4 4 4 4 5 4 5 4 4 5 4 5 4 4 4 4 5 4 4 5 4 4 5 4 5 4 4 4 4 5 4 4 5 4 4 5 4 4 4 5 5 4 4 5 5 5 5 6 5 6 6 6 6 6 5 6 …
33-5 100 100 100 100 0 1 0 0 0 0 0 1 0 0 0 0 1 0 0 1 0 0 1 1 0 0 1 0 1 1 0 1 1 1 0 1 2 1 1 2 2 1 1 2 1 2 1 2 1 2 2 2 2 2 2 2 2 2 2 2 2 2 3 2 3 3 3 4 3 4 3 4 4 4 4 4 3 4 4 4 3 4 3 4 3 3 4 3 3 4 3 4 4 4 4 4 4 5 4 4 4 5 4 4 5 4 4 5 4 4 5 4 4 4 4 5 4 4 4 4 5 4 4 5 4 4 5 4 4 4 4 5 4 4 5 4 4 5 4 5 4 5 4 4 5 4 4 5 4 5 4 3 4 5 3 4 4 4 4 3 5 4 5 4 5 3 6 6 5 6 6 7 7 6 7 7 6 7 6 7 7 6 7 7 7 0 7 7 6 7 0 7 6 …
34 100 100 100 100 0 1 0 1 1 2 1 2 2 2 2 2 2 2 2 2 2 2 2 1 2 1 1 1 1 1 1 1 0 2 1 2 2 2 2 2 2 3 2 2 3 2 2 3 2 3 2 2 2 3 2 2 3 2 2 3 2 2 3 2 2 2 3 2 2 3 2 2 2 3 2 2 2 2 3 2 2 3 2 2 3 2 2 3 3 3 2 2 2 3 2 2 2 2 3 2 2 2 2 2 2 2 2 2 2 2 3 1 3 4 4 4 4 4 4 5 4 5 5 5 5 5 5 4 5 5 5 6 5 6 5 5 5 6 5 6 5 5 5 6 5 6 5 6 5 6 6 5 6 6 5 6 5 6 5 6 6 6 6 5 6 6 5 6 6 6 6 6 6 6 5 6 6 6 6 6 6 6 6 6 6 6 6 6 6 6 7 6 6 6 …
34-2 100 100 100 100 0 1 0 1 1 1 1 1 2 1 1 0 2 2 1 1 2 2 1 1 2 2 1 2 2 2 1 2 2 1 2 1 2 2 2 2 2 1 2 2 2 2 2 2 2 2 2 2 2 2 2 2 2 2 2 2 2 3 2 2 2 2 2 3 2 2 3 2 2 3 2 2 3 2 2 3 2 2 3 2 3 2 3 3 3 2 3 2 3 3 2 3 3 3 2 3 4 3 2 3 3 2 4 3 3 3 3 3 4 3 4 3 3 4 3 4 3 4 3 3 4 4 3 4 4 4 3 4 5 4 4 3 4 4 4 4 4 4 4 5 4 5 4 5 5 4 5 5 4 5 4 5 5 5 6 5 6 6 6 6 6 7 6 6 7 7 7 6 7 6 7 6 7 6 6 6 6 5 6 6 6 5 6 6 7 6 6 6 7 …
35 100 100 100 100 0 1 0 0 0 0 0 0 0 1 0 0 0 1 0 1 0 1 0 0 1 1 0 1 0 0 1 1 1 0 0 1 1 1 0 1 1 0 2 1 1 1 1 0 2 1 0 1 1 1 2 1 2 1 1 2 1 1 2 1 1 2 1 1 2 1 2 1 2 2 1 2 2 1 2 1 2 2 1 2 2 2 2 1 2 2 2 2 2 1 2 2 2 2 2 2 2 2 2 2 2 2 2 2 2 2 3 2 3 3 1 2 3 4 6 6 6 6 6 5 6 5 5 5 5 5 4 6 5 4 5 5 4 4 5 4 5 4 5 4 5 4 4 5 4 4 4 4 4 4 5 4 4 5 4 4 4 5 4 4 5 4 5 4 4 5 5 4 4 4 4 5 4 4 5 4 4 4 5 4 4 4 5 4 4 4 5 4 4 4 …
35-2 100 100 100 100 7 1 0 0 0 0 1 0 0 0 0 1 0 0 0 0 0 0 0 1 0 1 0 1 0 1 1 0 1 1 0 2 1 0 1 0 1 1 1 0 1 1 0 1 1 1 1 0 1 1 1 2 1 1 2 1 1 0 1 2 1 1 2 1 1 2 2 1 1 2 2 1 2 1 2 1 2 1 1 2 2 1 2 2 2 2 1 2 2 2 2 3 2 2 2 2 3 2 2 2 2 3 2 2 2 3 2 5 4 6 5 6 5 6 5 6 5 5 5 5 5 4 5 5 4 5 4 5 4 4 4 4 5 4 4 3 4 4 4 4 4 4 4 4 5 4 5 4 4 4 4 4 5 4 4 5 4 4 4 5 4 4 5 4 5 4 4 4 4 4 4 4 4 4 4 4 4 4 5 4 4 4 4 4 5 4 4 5 4 …
35-3 100 100 100 100 0 1 0 0 0 0 1 0 0 0 1 0 0 0 1 0 0 0 0 1 0 0 0 1 0 0 1 0 0 0 1 0 0 0 0 1 0 0 0 0 1 0 1 0 0 1 0 0 0 1 0 1 0 0 0 0 0 0 7 0 0 0 0 0 7 0 7 0 7 0 7 7 0 7 7 7 7 0 0 1 2 1 3 2 1 3 2 2 2 3 2 2 3 2 3 2 3 3 2 3 3 3 3 3 3 3 2 3 3 3 3 3 3 3 3 3 4 3 3 4 3 4 3 2 3 4 4 3 3 3 4 3 4 3 4 4 3 4 3 4 4 4 3 4 4 3 4 4 4 4 3 4 4 3 4 4 4 4 4 4 3 4 4 4 5 4 3 4 4 5 4 4 4 4 4 4 4 4 4 4 4 4 4 5 4 4 4 4 4 …
36 100 100 100 100 0 1 0 0 0 1 0 0 0 0 0 1 0 0 0 1 0 1 0 0 1 0 1 0 0 1 0 0 1 0 0 1 0 0 1 1 0 1 0 0 1 1 0 1 1 1 0 1 2 1 1 1 1 0 1 1 0 1 2 1 1 2 1 1 1 1 1 1 2 1 2 2 1 2 3 2 2 2 3 2 3 2 3 2 2 2 2 2 2 3 2 2 3 3 2 3 3 2 3 3 2 3 4 3 4 3 4 4 4 4 4 4 5 4 4 5 4 4 4 5 4 4 4 4 4 4 3 4 4 3 4 4 4 4 4 4 4 4 5 5 5 5 5 4 5 5 5 6 5 5 5 5 5 5 4 5 5 5 5 5 5 6 5 5 5 6 5 4 5 5 5 4 5 5 5 5 5 5 6 5 5 5 6 5 5 5 5 4 5 6 …
37 100 100 100 100 0 1 0 1 0 0 1 1 0 1 1 0 1 1 0 0 2 1 1 1 0 1 0 1 1 1 0 1 1 0 1 1 1 0 1 1 1 0 1 1 1 1 1 0 1 2 1 0 1 0 1 1 1 1 0 1 0 1 0 1 1 0 1 0 1 1 0 0 1 2 2 3 3 2 3 3 3 4 3 3 4 3 4 3 2 4 4 3 3 4 4 3 4 3 4 4 3 4 4 3 4 4 4 3 4 4 4 4 4 3 4 4 4 4 4 4 4 4 4 4 4 4 4 4 4 4 4 4 4 5 4 4 4 4 4 5 4 4 4 5 4 5 4 4 5 4 5 4 4 5 4 4 5 4 5 4 5 5 4 5 4 4 5 5 5 5 5 5 5 5 5 5 5 5 5 6 5 5 5 6 6 5 6 5 6 6 5 6 6 6 …
37-2 100 100 100 100 0 1 0 0 1 1 0 1 0 1 1 0 1 1 0 1 1 1 1 0 1 1 0 1 1 1 0 1 1 0 1 0 1 1 1 1 0 1 1 2 1 0 1 1 1 1 1 1 1 1 0 1 0 0 1 0 0 1 0 0 1 0 0 0 0 0 0 0 7 0 0 0 7 0 7 0 7 0 1 2 1 2 1 3 2 2 3 2 3 3 2 3 3 3 3 3 4 3 4 3 3 4 4 3 3 4 3 4 4 3 4 3 4 3 4 4 4 3 4 4 4 4 4 4 3 4 4 4 4 4 4 4 4 4 3 4 4 5 4 4 3 4 4 5 4 4 4 4 4 4 4 5 4 4 4 4 4 5 4 4 4 5 4 4 5 4 4 4 4 5 4 4 5 4 5 4 4 5 4 5 5 4 5 4 5 5 5 4 5 …
37-3 100 100 100 100 0 1 0 0 0 0 1 0 0 1 1 1 1 0 1 1 1 1 1 1 1 2 2 1 1 2 1 2 2 1 2 1 2 2 2 2 2 2 2 2 3 2 2 2 3 2 3 2 3 3 2 3 2 2 3 3 2 3 2 3 3 3 2 3 3 3 3 3 2 3 3 3 3 3 3 3 3 3 3 3 4 3 3 3 4 3 3 3 4 3 4 3 4 4 3 4 3 4 4 3 4 3 4 4 3 4 4 4 3 4 4 3 4 4 4 4 4 4 4 4 4 3 4 4 4 5 4 4 4 4 4 4 4 4 5 4 4 4 4 5 4 4 4 5 4 5 4 5 4 5 5 4 5 5 5 5 6 6 5 6 7 7 0 7 0 0 0 0 0 7 0 0 7 0 7 0 7 7 0 7 7 7 6 7 7 6 6 6 7 …
38 100 100 100 100 0 1 0 0 0 1 0 1 0 0 1 0 0 1 0 0 0 0 0 0 0 1 0 0 0 1 0 0 0 0 1 0 0 0 0 0 1 0 0 0 0 1 0 0 0 1 0 1 0 0 0 1 0 0 0 0 0 0 0 0 0 0 7 0 0 0 0 0 0 7 0 7 0 7 0 7 0 0 2 2 2 2 2 2 2 2 2 2 3 2 2 2 3 4 3 2 3 3 3 2 3 3 3 3 3 3 3 3 3 3 4 3 3 4 3 3 4 4 3 3 4 3 4 3 3 4 4 3 4 3 4 3 4 3 4 3 4 4 3 4 4 4 4 4 3 4 4 4 4 4 3 4 4 4 4 4 4 4 4 4 4 4 4 4 4 4 5 3 5 4 4 4 4 4 5 4 4 4 5 4 4 4 4 5 4 5 4 5 4 5 …
38-2 100 100 100 100 0 1 0 0 0 0 0 0 0 0 0 1 0 0 0 0 0 0 0 1 0 0 1 0 1 0 1 0 1 0 1 0 1 1 1 1 1 1 0 1 0 1 0 1 1 1 1 0 2 1 1 0 2 1 1 1 1 1 2 1 1 1 1 2 1 1 1 2 1 1 2 2 1 2 1 2 1 2 2 1 1 2 2 2 1 2 2 2 2 2 1 2 2 2 2 2 2 2 1 2 3 2 2 3 4 6 5 4 5 6 5 5 5 5 5 4 4 4 6 5 4 5 4 4 4 4 4 4 4 5 4 4 4 4 4 4 4 4 4 4 4 4 5 4 4 4 4 5 4 5 4 4 4 4 4 4 5 4 4 4 4 5 4 4 4 4 4 5 4 4 4 4 4 4 4 4 4 5 4 4 4 4 5 4 4 5 5 5 5 …
38-3 100 100 100 100 0 1 0 0 0 0 0 0 1 0 0 1 0 0 0 1 0 0 0 1 0 1 0 0 1 0 1 0 0 1 0 1 1 0 1 1 0 1 1 1 0 1 1 1 1 0 1 1 1 1 1 1 1 1 1 2 1 1 1 2 1 1 1 2 1 2 1 2 1 2 1 2 2 1 2 1 2 2 2 1 2 2 2 3 2 2 2 2 2 2 2 2 5 6 5 5 5 4 5 4 5 4 4 5 4 5 5 4 4 5 4 4 4 5 4 4 4 4 4 4 3 4 4 4 4 4 4 4 4 5 4 4 4 4 4 4 4 5 4 4 4 4 4 4 4 4 5 4 4 4 4 4 5 4 4 4 4 4 4 4 4 4 4 4 5 4 4 4 4 4 4 4 4 5 4 5 4 6 5 5 6 6 6 5 6 6 5 5 5 …
39 100 100 100 100 0 1 0 0 0 0 1 0 0 1 0 0 1 0 1 0 1 0 0 1 1 1 0 1 0 1 1 1 0 1 1 1 1 1 1 1 2 1 1 1 1 1 2 1 2 1 1 1 2 1 2 1 1 2 1 2 2 1 2 1 2 1 2 2 2 1 2 2 2 1 2 2 1 2 2 2 2 1 2 2 2 2 2 2 2 2 2 2 2 2 2 2 2 2 2 3 2 1 2 2 3 2 2 3 2 3 3 2 2 4 4 6 5 6 6 5 5 6 6 5 5 5 5 6 5 4 5 5 5 4 5 4 5 4 5 4 4 4 5 4 5 4 5 4 5 5 4 5 4 4 5 5 5 4 5 4 5 4 5 5 4 5 5 4 5 4 5 4 5 5 4 5 4 4 5 4 5 4 5 4 5 5 4 5 5 4 6 5 5 6 …
39-2 100 100 100 100 0 1 0 0 0 0 0 1 0 1 0 0 1 7 1 0 1 1 0 1 1 1 2 1 2 1 1 2 1 2 1 2 1 2 1 2 1 2 2 1 2 2 2 1 2 2 2 2 2 2 2 2 2 2 2 1 2 2 2 2 2 2 2 2 2 2 3 1 3 2 2 2 2 2 3 2 2 2 2 3 2 2 3 2 2 3 2 3 2 2 3 2 3 3 2 2 3 2 3 3 3 3 2 3 3 2 3 3 3 3 3 3 4 3 4 5 5 3 2 1 5 6 5 6 7 6 6 6 6 6 6 6 5 6 7 5 6 5 6 6 5 6 6 5 6 5 6 5 5 6 5 6 5 6 6 5 6 6 5 6 6 5 5 6 5 6 6 6 5 6 5 6 5 6 6 6 6 5 6 5 6 6 6 6 5 6 6 5 6 …
39-3 100 100 100 100 0 1 0 0 0 0 0 0 0 0 0 1 0 1 0 1 1 1 1 1 2 1 1 2 1 1 2 2 2 1 2 2 2 2 2 1 2 2 3 2 2 2 3 3 3 3 3 4 3 4 3 3 4 3 4 3 3 3 2 3 2 3 2 2 2 3 2 3 3 3 4 3 4 4 3 4 4 4 3 4 4 4 4 4 4 3 4 4 4 4 4 4 3 4 4 4 4 3 4 4 4 4 4 4 4 4 4 4 4 3 4 4 3 4 4 4 3 4 4 4 4 4 4 4 4 4 4 4 3 4 4 4 4 3 3 4 3 4 3 3 4 3 3 3 3 3 2 4 4 4 3 5 6 6 6 6 7 6 6 6 6 6 6 6 6 6 6 6 7 6 6 7 6 7 6 6 6 7 6 6 7 6 7 6 7 6 7 6 7 …
39-4 100 100 100 100 0 1 0 0 0 0 0 1 0 0 1 0 0 0 1 0 0 1 0 0 1 0 0 1 0 1 0 1 0 0 1 0 1 1 0 1 0 1 1 0 1 0 1 1 1 1 1 1 1 1 2 1 1 1 1 2 1 1 2 1 1 2 1 2 1 2 1 2 1 2 1 2 2 1 2 1 2 2 2 1 2 2 2 1 2 2 2 2 1 3 2 2 3 3 5 5 6 5 6 5 4 5 4 5 4 5 4 4 5 4 4 4 4 4 5 4 4 4 4 4 4 5 3 4 4 4 4 3 4 4 4 4 4 4 4 4 4 4 4 4 4 4 5 4 4 4 4 4 4 4 4 4 4 4 4 4 4 4 4 4 4 4 4 4 4 4 4 4 4 4 4 4 4 4 4 5 4 5 5 5 5 6 6 6 5 6 5 5 5 …
40 100 100 100 100 0 1 0 2 1 1 2 2 1 1 1 1 1 0 1 1 1 0 0 1 0 1 0 1 0 1 0 0 0 0 0 0 0 1 0 0 0 0 1 0 0 0 0 1 0 0 0 1 0 1 0 1 0 0 1 0 0 0 1 0 0 0 1 0 0 1 0 0 1 0 0 1 0 0 1 0 0 1 0 0 0 1 1 0 2 1 2 1 2 2 2 2 1 2 2 2 1 1 1 1 1 0 1 1 1 1 1 2 1 2 2 2 2 2 1 3 2 3 3 2 2 2 2 3 2 2 3 3 3 2 4 3 3 3 4 3 4 4 3 4 4 4 3 4 4 4 4 4 4 4 4 4 4 3 4 4 5 4 4 4 4 4 4 5 4 4 5 4 5 4 4 4 5 4 5 4 5 4 4 5 4 5 4 5 5 4 5 5 4 5 …
40-2 100 100 100 100 0 1 0 1 1 2 1 1 2 1 2 1 2 2 1 1 1 0 1 0 0 0 1 1 0 0 1 2 1 2 1 1 2 2 2 2 1 2 2 2 2 1 2 2 2 2 2 1 2 2 1 2 1 2 2 2 2 1 2 2 2 2 1 2 2 2 2 2 2 2 2 2 1 2 2 2 2 2 2 2 2 1 2 2 2 2 2 2 2 2 2 2 2 1 2 1 2 1 1 2 1 1 1 1 1 2 1 3 3 3 4 4 4 4 4 4 4 4 4 4 4 5 4 4 4 4 5 4 4 4 4 4 5 4 4 5 4 4 5 4 4 5 5 4 5 5 4 5 5 4 5 5 5 5 5 5 4 5 5 5 4 6 5 5 6 5 6 5 6 5 5 5 5 6 5 6 5 6 6 5 5 6 5 6 5 6 6 5 6 …
40-3 100 100 100 100 0 1 0 0 0 0 0 1 0 0 0 1 0 1 0 0 1 0 1 0 1 0 1 0 0 1 1 0 1 1 0 1 1 1 0 1 1 1 1 0 1 1 0 1 2 1 1 2 1 1 1 1 2 1 1 2 1 2 1 2 1 2 2 1 1 2 2 1 2 1 2 2 1 2 2 2 1 2 2 2 1 2 2 2 2 1 2 2 2 2 2 2 2 2 2 2 2 2 2 2 2 2 2 2 3 2 2 2 2 2 2 3 2 3 2 2 3 3 2 3 3 2 4 3 4 3 3 4 4 3 3 4 4 3 3 4 3 4 4 4 4 4 4 4 5 4 5 5 6 5 5 6 5 6 5 6 5 6 5 6 5 5 5 5 4 4 5 5 4 5 5 5 5 5 6 6 6 5 6 6 6 6 6 6 6 6 6 6 5 …
40-4 100 100 100 100 0 1 0 0 0 0 0 0 0 1 0 0 0 1 0 1 0 0 1 0 0 0 1 0 0 1 1 0 0 1 0 1 1 0 1 0 1 0 1 1 1 0 1 1 1 2 1 1 1 1 2 1 1 2 2 1 2 2 1 2 2 4 4 4 4 5 4 4 5 4 5 4 4 4 4 4 4 3 4 4 4 4 4 4 4 4 4 4 4 3 4 4 3 3 3 3 4 3 3 3 4 3 4 3 3 4 3 4 3 4 3 4 3 4 3 4 3 4 3 3 4 3 3 4 3 4 3 4 4 3 3 3 4 3 3 4 3 4 4 4 3 4 4 4 4 5 4 5 4 5 5 5 4 4 5 4 4 4 4 4 4 4 4 3 4 4 4 4 4 4 4 4 4 5 4 5 5 6 5 6 6 6 6 6 5 6 6 6 6 …
40-5 100 100 100 100 0 1 0 0 0 0 1 0 0 0 0 1 0 1 0 1 0 1 0 1 1 1 1 0 1 1 1 1 1 1 1 1 2 1 1 2 1 1 1 1 2 1 1 2 1 1 2 1 1 1 2 2 2 2 1 2 2 2 2 2 1 2 2 1 2 2 2 2 2 1 2 2 2 1 2 2 2 2 2 2 2 2 2 2 2 2 2 2 2 2 2 3 2 2 2 3 2 2 2 2 3 2 2 2 3 2 3 2 2 2 3 2 3 2 3 2 3 2 3 3 3 4 3 3 3 4 3 3 4 4 3 4 4 4 3 4 4 4 4 4 3 4 5 4 4 5 4 5 5 5 6 5 6 5 6 6 6 5 6 6 6 5 6 5 6 5 5 5 5 4 5 5 6 5 6 6 5 6 6 6 5 6 6 6 7 6 6 6 6 …
40-6 100 100 100 100 0 1 0 0 1 0 0 1 1 0 0 1 0 1 0 1 0 0 0 7 0 0 0 0 7 0 0 0 0 0 1 0 1 1 0 1 2 1 1 1 1 1 1 1 1 1 2 1 1 1 2 1 1 1 1 1 1 1 2 1 2 1 1 2 1 1 2 1 1 1 2 1 2 2 1 2 1 1 2 1 1 1 0 1 1 0 1 0 1 1 0 1 0 0 0 1 0 0 7 0 0 0 1 1 3 2 3 3 3 4 4 3 4 3 3 4 3 4 4 3 4 4 4 3 4 4 4 3 4 4 3 4 4 3 4 4 4 4 4 4 4 4 4 4 4 4 4 4 4 4 4 4 5 4 4 4 5 4 4 5 4 4 4 5 4 4 4 5 4 4 5 4 4 5 4 5 4 5 4 5 4 5 4 5 4 5 5 5 4 …
41 100 100 100 100 0 1 0 0 0 1 0 1 0 1 0 0 1 1 1 1 1 2 1 2 2 2 2 2 2 3 2 2 3 2 2 2 2 3 2 2 1 2 2 1 2 1 2 2 1 2 2 2 2 3 2 3 2 3 3 2 3 3 3 3 3 3 2 3 3 3 3 2 3 3 3 3 3 3 2 3 3 2 3 3 3 2 3 3 3 3 3 3 3 3 3 3 3 2 3 3 2 3 2 2 2 3 2 2 3 2 2 2 2 2 2 2 2 2 4 4 4 4 5 5 4 5 5 5 6 5 5 5 5 6 5 5 6 5 6 6 5 5 6 6 6 5 6 6 6 5 6 6 6 6 5 6 6 6 6 6 6 6 6 6 6 6 6 6 6 6 6 6 6 6 6 6 6 7 6 6 6 6 7 6 6 6 7 6 6 7 6 6 7 6 …
41-2 100 100 100 100 0 1 0 0 0 1 0 1 1 1 2 2 1 2 2 2 2 2 2 2 2 2 2 2 2 2 1 2 2 1 2 1 2 1 1 1 2 2 1 2 2 2 2 3 2 2 2 3 2 2 3 2 2 3 2 2 3 2 2 2 2 3 2 2 2 2 3 2 2 3 2 2 3 3 2 2 3 2 3 2 2 3 2 3 3 2 3 3 2 3 2 2 3 2 2 2 2 2 2 2 2 2 2 1 2 1 2 1 1 1 2 3 4 4 4 4 4 5 4 5 4 4 5 4 5 5 5 5 5 4 5 5 5 5 6 5 6 5 6 5 5 5 6 5 6 6 5 6 5 6 6 5 6 5 6 6 5 6 6 6 6 6 6 5 6 6 6 6 6 6 5 6 6 6 6 6 6 5 6 6 6 6 6 6 6 6 6 7 6 …
42 100 100 100 100 7 1 0 0 1 0 0 0 0 0 0 0 0 1 0 0 1 0 1 0 1 0 1 1 0 2 1 2 1 2 2 2 2 2 3 2 3 2 3 2 3 3 2 3 2 3 2 3 2 2 2 2 1 2 2 2 2 2 2 2 2 3 2 2 3 3 3 3 3 3 3 3 4 3 3 3 3 4 3 3 3 3 2 4 3 4 3 3 3 2 3 4 3 3 3 3 3 4 3 4 3 3 4 3 4 3 3 4 3 4 3 3 3 3 3 3 3 3 3 2 3 3 3 2 3 2 2 4 3 4 4 4 5 5 6 6 5 6 5 6 6 5 6 6 6 5 6 6 6 6 6 6 6 6 6 6 6 6 5 6 6 6 6 6 7 6 6 6 6 6 6 6 6 7 6 6 6 6 7 6 6 6 7 6 6 7 6 6 7 7 …
42-2 100 100 100 100 0 1 0 0 0 1 1 1 2 1 2 1 2 2 1 2 2 1 2 2 2 2 2 2 2 2 2 2 3 2 2 2 2 2 3 2 2 3 2 3 2 3 3 3 3 2 3 3 3 3 4 3 3 3 3 3 4 3 3 4 3 2 4 3 4 3 3 4 4 3 3 4 3 4 4 4 3 4 3 4 4 4 3 4 4 3 4 4 4 4 4 4 4 4 3 4 4 4 4 4 4 4 3 4 4 4 5 4 3 4 4 4 4 4 5 4 4 4 5 4 4 5 4 4 4 5 4 5 4 4 4 5 4 4 4 4 5 4 4 5 5 4 5 6 5 6 5 4 5 5 5 5 6 5 6 6 0 0 0 0 7 0 0 0 0 0 0 0 0 0 7 0 0 0 0 0 7 0 7 0 7 7 7 7 7 7 7 7 7 …
42-3 100 100 100 100 0 1 0 0 0 0 0 0 0 0 0 1 0 0 1 0 0 0 1 0 1 0 0 1 0 1 0 1 0 0 1 1 0 1 0 1 1 0 1 0 1 1 0 1 0 1 0 0 0 0 0 7 0 0 0 0 0 1 1 1 2 2 3 2 3 3 4 3 3 4 4 3 4 4 3 4 4 4 4 4 4 3 4 4 4 3 4 4 4 3 4 4 4 3 3 4 3 3 4 3 4 3 4 3 3 4 4 3 3 4 3 4 3 4 4 3 4 4 3 4 3 3 4 3 4 3 4 3 3 4 3 3 4 4 3 4 3 4 3 4 4 4 4 4 4 4 4 5 5 5 5 4 5 5 4 4 4 4 4 4 4 4 4 4 4 4 4 5 4 4 4 5 5 4 6 6 5 6 5 6 6 6 6 6 6 5 6 6 6 …
42-4 100 100 100 100 0 1 0 0 0 1 0 0 0 0 0 1 1 2 4 4 4 3 4 3 4 3 4 3 3 3 3 3 3 3 3 2 3 2 3 2 2 3 2 2 2 3 2 2 2 2 2 3 2 2 2 2 3 2 2 3 2 2 2 2 3 2 2 3 2 2 3 2 3 2 3 2 2 3 2 3 2 2 3 2 2 2 3 2 2 2 3 2 2 2 3 2 2 2 3 2 3 3 4 4 4 3 4 4 4 4 4 3 3 4 3 2 3 3 2 3 3 3 3 3 3 4 3 3 4 4 3 5 4 4 4 5 4 5 5 4 5 4 5 4 5 5 6 5 4 6 5 6 6 5 6 5 6 5 6 6 6 6 6 5 6 6 6 6 7 6 6 6 6 6 6 7 6 6 6 6 6 6 6 7 6 6 6 7 6 6 6 7 6 …
42-5 100 100 100 100 0 1 0 0 1 1 1 1 1 0 1 0 1 0 0 0 0 0 0 0 0 0 0 0 1 0 1 0 2 1 1 2 2 2 2 1 2 2 2 2 2 3 2 2 2 1 2 3 2 3 2 2 3 2 2 3 2 3 2 3 3 3 3 3 3 3 4 3 3 4 3 4 3 3 4 3 4 3 4 3 4 3 4 3 4 3 4 4 3 4 5 3 4 4 4 4 4 4 4 4 4 4 4 5 4 4 3 5 4 4 4 4 4 4 4 4 4 4 5 4 4 4 5 4 4 5 4 4 5 5 4 4 5 4 5 4 5 4 5 4 5 5 4 5 5 4 5 5 5 4 5 6 5 4 5 4 6 5 6 5 5 5 5 5 6 6 5 5 6 6 5 6 6 6 6 6 7 1 1 1 1 0 1 0 0 0 0 0 0 …
42-6 100 100 100 100 0 2 2 3 3 2 2 3 2 3 2 2 1 2 2 2 2 2 2 2 2 2 2 2 2 1 2 1 2 1 2 1 1 2 1 2 1 2 2 1 2 1 2 1 2 1 2 2 1 2 1 2 2 1 2 2 2 1 2 2 1 2 2 1 2 2 1 2 2 1 2 2 2 1 2 2 1 2 2 2 2 2 3 3 2 3 3 3 3 3 2 2 2 2 2 2 2 2 2 2 2 2 2 2 3 2 2 3 3 3 4 4 3 4 4 4 4 4 3 4 4 4 4 4 4 5 4 4 4 4 5 5 4 5 4 4 5 5 5 4 6 5 5 5 5 6 5 6 6 5 6 5 5 6 6 5 6 6 5 6 6 5 6 6 5 6 6 6 5 6 6 6 6 6 6 5 6 6 6 6 5 7 6 5 6 7 6 6 6 …
43 100 100 100 100 0 1 0 0 0 0 0 0 0 0 0 0 1 0 0 0 1 0 0 1 0 0 1 0 0 1 0 1 0 1 0 1 0 1 0 1 0 1 1 1 0 1 1 1 0 2 1 1 0 1 2 2 2 3 5 4 4 4 4 3 4 4 4 4 3 4 3 4 4 4 3 4 4 3 4 3 4 3 4 3 3 3 4 3 3 4 3 4 3 3 4 3 4 4 3 4 3 4 3 4 3 4 3 4 3 4 3 3 4 3 4 4 3 3 4 4 3 3 4 3 4 3 4 4 3 4 4 4 4 5 4 5 4 5 4 5 4 4 5 4 3 4 4 4 4 4 3 4 4 4 4 4 3 4 5 4 4 4 5 5 6 5 6 6 5 6 6 6 6 6 5 6 6 6 6 6 6 6 6 7 6 6 6 7 6 6 7 6 6 7 …
43-2 100 100 100 100 0 1 3 3 3 3 3 2 3 2 3 2 3 2 2 3 2 2 2 3 2 2 3 2 2 2 2 1 2 2 2 2 2 2 2 2 2 2 2 2 2 2 3 2 2 2 2 2 2 3 2 2 3 2 2 2 2 2 2 3 2 2 2 2 2 2 2 2 3 2 2 2 2 2 2 2 3 2 2 2 2 2 2 3 2 3 3 3 4 3 4 4 3 4 3 4 3 2 3 2 3 2 3 2 2 3 2 3 2 3 3 3 3 3 4 4 4 4 4 4 5 4 5 5 4 5 5 4 5 5 4 5 5 5 5 5 5 6 5 6 5 6 5 6 6 5 6 6 6 5 6 6 6 6 6 6 6 6 6 6 6 6 6 6 6 6 7 6 6 6 6 6 6 6 7 6 6 6 6 7 6 7 6 7 6 7 6 7 6 …
44 100 100 100 100 0 1 0 0 0 0 0 0 1 0 0 1 0 1 0 1 1 1 0 1 1 1 1 1 0 1 1 1 1 1 1 2 1 1 1 2 1 2 1 1 2 1 2 1 2 2 1 2 2 1 2 2 1 2 2 1 2 2 2 2 2 2 2 1 2 2 2 2 2 2 2 2 2 2 2 2 3 2 2 2 2 2 3 2 2 2 2 3 2 2 3 2 2 3 2 3 3 4 3 3 3 3 4 3 3 3 4 3 4 4 3 4 3 4 4 4 3 4 4 4 3 4 4 4 5 4 4 5 5 6 5 6 5 5 6 6 5 6 6 5 6 5 5 4 5 5 4 5 5 5 5 6 6 6 6 6 6 6 7 6 6 6 6 6 7 6 6 6 6 6 7 6 6 6 6 6 7 6 6 6 6 6 7 6 6 6 6 6 6 6 …
45 100 100 100 100 0 1 1 2 2 2 2 2 1 2 2 1 1 2 1 1 1 1 2 1 1 1 2 1 0 1 0 1 0 1 0 0 0 1 0 1 1 0 0 1 1 1 0 1 0 1 0 1 0 1 1 0 1 1 1 1 0 1 0 1 0 1 1 0 1 0 1 1 0 1 0 1 0 1 1 0 1 1 0 2 1 2 1 2 2 2 2 2 2 2 2 2 2 2 1 1 1 2 1 1 1 2 1 1 2 1 2 1 2 3 2 2 3 3 3 4 3 4 3 4 3 4 3 3 4 3 3 3 4 3 3 4 3 4 4 3 3 4 4 4 4 4 4 4 4 5 4 5 4 4 5 4 4 5 5 4 5 4 5 4 5 4 5 4 5 4 5 5 5 4 5 5 5 5 5 5 5 5 5 5 5 6 5 5 5 5 6 5 5 6 …
46 100 100 100 100 0 1 2 1 1 0 1 1 0 1 0 1 0 1 0 0 1 0 0 0 1 0 0 0 0 0 0 0 0 7 0 0 0 7 0 0 0 0 0 7 0 0 0 0 0 0 0 0 0 0 0 0 0 0 0 0 0 0 0 7 0 0 0 0 1 0 0 0 0 0 7 0 0 0 0 0 0 0 0 0 1 0 0 0 0 1 0 1 0 1 2 1 1 2 1 2 1 0 1 0 1 1 0 1 0 1 0 1 0 1 1 1 2 1 2 2 2 2 2 2 2 3 2 2 3 2 2 2 3 2 2 3 3 3 2 3 3 3 3 3 4 3 4 3 4 3 4 3 4 4 4 4 4 4 3 4 4 4 4 3 4 4 4 4 4 4 4 4 4 4 4 4 4 4 4 5 4 4 4 4 4 5 4 4 4 4 5 4 5 4 …
46-2 100 100 100 100 0 1 0 0 1 0 0 1 0 1 0 1 1 0 1 1 1 1 1 1 1 1 1 1 2 1 1 2 1 1 1 2 1 1 2 1 2 2 1 2 1 1 2 2 1 2 2 1 2 2 2 1 2 1 2 2 2 1 2 2 2 2 1 2 2 2 2 2 2 1 2 2 2 2 2 2 2 2 2 2 3 2 2 2 2 2 3 2 2 2 2 2 2 3 2 2 3 2 3 2 2 3 2 3 2 3 2 3 2 3 3 2 3 3 2 3 3 3 3 4 3 3 3 4 4 4 4 4 6 6 6 6 6 7 6 6 6 6 6 6 5 6 6 5 6 5 6 5 6 6 5 5 5 6 5 5 5 5 5 5 5 5 6 5 5 5 5 6 5 5 5 6 5 5 6 5 6 5 5 6 5 5 5 5 5 5 6 5 5 …
46-3 100 100 100 100 0 1 0 0 0 1 0 0 1 0 1 0 0 0 0 0 0 0 7 0 7 0 0 0 7 0 0 0 0 1 0 0 1 1 0 1 0 1 1 1 0 0 1 1 0 1 0 1 1 0 1 0 1 1 0 1 1 0 1 0 1 0 1 0 1 0 1 1 0 1 1 1 0 1 1 1 1 1 1 1 0 0 1 0 0 1 0 0 0 0 0 0 0 0 7 0 0 7 0 7 0 7 0 0 0 0 0 1 2 3 2 2 3 2 3 2 3 2 3 3 4 3 3 4 3 4 3 4 3 4 3 4 3 3 4 3 4 3 4 3 4 3 4 4 3 4 4 4 3 4 4 3 4 4 3 4 4 4 3 4 4 3 4 4 4 4 4 4 4 4 4 4 4 4 4 4 4 4 4 4 4 4 4 4 4 4 5 4 4 …
46-4 100 100 100 100 0 1 0 0 1 1 1 0 1 0 1 1 0 1 1 1 1 2 1 2 1 2 1 2 1 2 1 2 2 2 2 2 2 2 2 2 3 2 2 2 2 3 2 2 3 2 3 2 3 2 2 3 2 3 3 2 3 2 3 2 3 3 2 3 3 2 3 3 3 2 3 3 3 3 3 3 3 3 3 3 3 3 3 3 4 3 3 3 3 4 3 4 3 4 3 3 4 3 4 4 3 4 3 4 4 3 4 3 4 4 4 4 4 4 4 3 4 4 4 4 4 4 4 4 4 4 4 4 4 3 5 4 5 3 4 5 4 4 4 5 4 4 4 5 5 4 6 6 6 0 0 7 0 0 0 7 0 7 0 7 7 7 7 7 7 6 7 7 7 6 7 6 6 7 6 6 7 6 6 6 6 7 6 6 7 6 7 6 6 …
47 100 100 100 100 0 1 0 1 0 1 1 1 0 1 1 0 1 0 1 0 0 0 0 0 0 0 0 0 0 1 0 1 0 1 1 1 1 1 2 1 1 1 1 2 1 2 1 1 2 1 1 2 1 1 1 2 1 1 1 1 1 1 2 1 1 1 2 1 2 1 1 1 2 2 1 2 1 2 2 1 1 1 2 1 1 1 1 1 1 0 1 1 0 0 1 0 1 0 0 0 7 7 0 7 0 0 1 0 2 3 3 3 4 3 4 4 4 4 3 2 3 4 3 4 3 4 3 4 4 4 3 4 4 4 3 4 4 3 4 4 4 4 4 4 4 4 3 4 5 4 4 4 4 4 4 4 4 4 4 5 4 4 4 5 4 5 4 4 4 4 5 4 4 5 4 4 5 5 4 4 4 5 5 4 4 5 4 5 5 5 5 4 5 5 …
47-2 100 100 100 100 0 1 0 0 0 1 0 0 0 0 0 0 0 1 0 0 0 1 0 0 0 1 0 1 0 0 0 1 0 0 1 1 0 1 0 1 1 1 1 0 1 1 1 1 1 1 1 1 1 1 1 1 2 1 1 1 2 1 1 2 1 2 1 1 2 1 1 2 1 2 2 1 2 1 2 2 1 2 2 1 2 2 2 1 2 2 2 2 2 2 2 2 2 2 3 2 2 2 2 3 2 3 2 3 2 3 3 3 3 3 3 3 4 3 3 4 3 4 4 4 4 4 4 4 5 4 5 4 5 5 5 4 5 5 5 4 5 4 4 4 4 5 4 4 4 4 5 4 5 5 5 5 6 5 6 5 6 5 6 5 6 5 6 5 5 6 5 5 6 5 6 5 5 6 5 6 5 6 5 5 6 6 5 6 5 6 5 6 5 …
47-3 100 100 100 100 0 1 0 1 0 1 3 4 4 3 4 3 4 3 4 4 3 3 4 3 2 3 3 2 2 3 3 2 2 2 2 3 2 2 2 2 3 2 2 2 2 2 2 2 2 2 2 2 2 2 2 2 3 2 2 2 2 2 2 2 2 2 2 2 2 2 2 2 2 2 2 3 2 2 2 2 2 2 2 2 2 1 2 3 2 1 2 2 2 2 2 3 2 1 2 3 3 2 3 3 3 4 3 4 3 4 4 3 3 2 3 2 3 2 2 2 3 2 2 2 3 2 3 2 2 3 2 3 3 4 3 4 4 4 3 4 5 4 3 5 5 4 4 4 5 5 5 4 5 4 5 5 5 5 5 5 5 5 6 5 6 5 6 5 6 6 5 6 5 6 6 5 6 6 5 6 6 6 6 5 6 6 6 6 6 6 6 6 6 …
47-4 100 100 100 100 0 1 0 0 0 0 0 1 0 7 1 0 1 0 0 1 1 0 1 2 3 4 3 4 4 3 3 4 3 3 3 4 3 2 3 3 3 2 3 3 2 2 3 2 2 3 2 2 2 3 2 3 2 2 3 2 3 2 3 2 2 2 3 2 3 2 3 2 2 3 2 3 3 2 2 3 2 3 2 3 2 2 3 3 2 2 3 2 3 2 3 3 2 3 4 3 4 3 4 4 4 4 4 4 4 3 4 4 3 3 3 3 4 3 3 3 3 3 3 3 4 3 4 4 4 4 4 4 4 5 4 4 5 5 4 5 4 5 5 4 5 5 6 5 5 6 5 6 5 6 6 5 6 6 6 6 6 6 6 6 6 6 7 6 6 6 7 6 6 7 6 6 6 7 6 7 6 7 6 6 7 6 7 6 7 7 6 7 6 …
47-5 100 100 100 100 0 1 0 0 0 1 1 0 1 0 2 1 1 1 1 2 1 2 1 2 1 1 2 1 2 1 2 1 2 2 1 2 2 1 2 1 2 2 2 1 2 2 1 2 2 2 1 2 2 2 1 2 2 2 2 2 2 1 2 2 2 2 2 2 2 2 2 2 2 2 2 2 2 3 2 2 2 2 3 2 2 2 2 3 2 2 2 3 2 2 2 3 2 2 3 2 3 2 3 2 3 3 2 3 2 3 3 2 3 2 3 3 2 3 3 3 3 3 3 3 3 3 3 4 3 4 3 4 3 4 4 3 4 4 4 3 4 6 6 6 6 7 7 7 7 6 7 6 6 6 7 6 6 6 6 6 6 6 6 6 6 5 6 6 5 5 6 5 5 6 5 5 6 5 6 5 6 5 6 5 6 5 6 5 6 6 5 6 5 …
47-6 100 100 100 100 0 1 0 0 0 0 1 0 0 0 0 1 0 0 1 0 0 1 0 0 1 0 1 0 0 1 1 0 0 1 1 0 1 0 1 1 0 1 1 0 1 1 1 1 1 1 1 1 1 1 1 1 1 1 2 1 2 1 2 1 1 2 1 1 2 1 2 1 2 1 2 1 2 1 2 2 1 2 2 2 1 2 2 1 2 2 2 2 2 2 2 2 2 2 2 2 2 2 2 2 2 3 2 3 2 4 3 4 5 6 5 6 6 5 5 5 5 5 5 6 5 4 5 4 5 4 4 5 4 5 4 4 4 4 4 5 4 4 4 4 4 4 4 4 4 5 4 4 4 5 4 4 4 4 5 4 4 5 4 4 5 4 4 4 4 5 4 5 4 4 5 4 5 4 4 5 4 4 4 4 5 4 5 4 5 5 5 5 6 …
48 100 100 100 100 0 1 0 0 1 1 0 1 1 2 4 3 4 3 4 4 4 3 4 3 4 3 3 3 3 3 3 3 2 3 3 3 2 3 2 2 3 2 2 2 2 2 2 2 2 2 3 2 2 2 2 3 2 3 2 2 2 2 3 2 2 2 2 3 2 2 3 2 2 3 2 2 3 2 2 3 2 2 2 2 3 2 2 2 3 2 2 2 2 2 2 3 2 2 3 2 3 4 3 3 4 4 3 4 4 4 4 3 3 4 3 2 3 3 2 3 2 3 3 2 3 2 4 3 3 4 4 3 4 4 4 5 4 5 4 5 5 4 5 4 4 5 5 4 5 4 5 5 5 5 6 5 6 5 5 6 5 6 6 6 5 6 6 6 6 6 6 6 6 6 6 6 6 7 6 6 6 6 6 6 7 6 6 6 7 6 6 6 7 6 …
48-2 100 100 100 100 0 1 0 0 1 0 0 1 1 0 1 1 1 1 1 2 2 1 2 2 3 2 3 4 4 4 4 5 4 4 4 4 4 4 4 3 3 3 3 3 2 3 2 2 3 2 3 2 2 2 2 2 2 2 3 2 2 2 3 2 2 2 2 3 2 2 2 2 3 2 2 2 2 2 3 2 2 2 2 3 2 2 2 2 2 2 2 3 2 2 2 3 2 2 3 2 3 2 3 3 3 4 3 4 4 4 3 4 3 4 3 3 2 3 3 2 3 3 2 3 3 3 3 4 3 4 3 4 4 4 5 4 4 4 5 4 5 4 5 4 4 5 5 4 5 5 4 5 5 5 5 6 5 5 6 5 6 6 5 6 6 6 6 6 6 6 6 6 6 6 6 6 6 6 6 7 6 6 6 6 7 6 6 7 6 6 6 7 6 …
48-3 100 100 100 100 0 1 0 0 1 0 0 1 0 1 0 1 1 1 1 1 2 1 1 1 1 1 2 2 1 2 2 2 2 2 2 2 2 2 2 2 2 2 2 2 2 2 2 2 3 2 2 2 3 2 2 3 2 2 3 2 2 3 2 3 2 3 2 3 2 3 3 2 3 3 2 3 3 2 3 3 3 3 3 3 3 3 3 3 3 3 4 3 3 3 3 4 3 3 4 3 4 3 3 4 3 4 3 4 3 4 3 4 3 4 3 4 4 3 4 3 4 4 3 4 4 4 3 4 4 4 4 4 4 4 4 4 5 4 4 4 5 4 5 4 4 5 5 4 5 7 0 0 7 0 7 0 7 7 6 7 7 7 6 7 7 7 6 7 6 7 7 6 6 6 6 7 6 6 6 6 7 6 6 6 6 7 6 6 6 7 6 6 7 …
49 100 100 100 100 7 1 2 2 2 2 2 3 2 2 2 2 3 2 2 2 3 2 3 2 3 2 2 3 3 2 3 2 3 2 3 2 3 2 3 3 3 3 2 3 3 3 3 4 3 3 4 3 3 3 4 3 3 4 3 4 3 4 3 4 3 4 3 4 3 4 3 4 3 4 4 3 4 3 4 4 3 4 4 3 4 4 3 4 4 4 4 4 4 4 3 4 4 4 4 4 4 4 4 4 4 4 4 4 4 4 5 4 4 4 4 4 5 4 4 4 5 4 4 4 5 4 5 4 5 5 4 5 5 5 6 5 5 5 6 5 6 5 6 6 6 6 6 6 5 6 6 5 6 6 6 7 6 7 7 7 0 7 0 7 0 0 7 0 7 0 7 7 7 7 6 7 6 7 7 7 7 0 7 0 0 0 7 0 0 0 0 0 0 0 …
49-2 100 100 100 100 0 1 0 0 1 0 1 0 1 0 1 0 1 1 2 1 1 1 1 1 2 1 2 1 2 2 2 2 2 2 2 2 2 1 2 3 2 2 2 2 2 2 2 3 2 2 2 2 3 2 2 3 2 2 3 2 2 3 2 3 2 3 2 3 2 3 3 2 3 3 2 3 3 3 2 3 3 3 3 3 2 4 3 3 4 3 3 3 3 3 4 3 3 4 3 4 3 3 3 4 3 4 4 3 4 3 4 3 4 3 4 4 3 4 3 4 4 3 4 4 3 4 4 4 4 3 4 4 4 4 4 4 4 5 4 4 4 5 4 4 4 5 5 6 6 7 0 7 7 0 7 7 7 7 6 7 7 7 7 6 7 6 7 6 6 7 6 6 6 7 6 6 6 7 6 6 6 6 7 6 6 6 6 7 6 6 7 6 7 …
50 100 100 100 100 7 1 2 2 2 2 3 2 3 2 2 3 2 2 2 2 3 2 2 2 2 2 2 2 2 1 2 2 2 1 2 1 1 2 1 2 1 0 1 2 1 1 2 1 1 2 2 1 1 2 1 2 2 1 2 1 2 1 1 2 2 1 1 2 1 2 2 1 2 2 1 2 1 2 2 1 2 2 1 2 2 1 2 2 2 2 2 3 2 2 3 3 3 3 2 3 2 2 2 2 2 2 2 2 2 2 2 2 2 2 2 1 3 2 2 2 3 2 3 4 4 3 4 4 4 4 4 4 4 3 4 4 4 5 4 4 4 4 5 4 4 4 4 4 4 5 4 5 4 5 4 4 5 6 5 4 5 5 5 5 6 6 5 6 5 5 5 6 5 5 6 5 6 5 6 6 5 5 6 6 6 6 5 6 6 5 6 6 5 6 …
50-2 100 100 100 100 7 2 1 1 2 2 2 2 2 2 2 2 2 3 2 2 3 2 2 3 2 3 2 3 2 3 3 2 3 2 3 2 3 3 2 3 3 2 3 4 3 3 3 3 3 2 3 4 3 3 3 4 3 3 3 4 3 4 3 3 3 4 3 4 3 4 3 4 3 4 3 4 4 3 4 3 3 4 4 4 4 3 4 4 3 4 4 4 4 4 4 4 4 3 4 4 4 4 4 4 4 4 4 4 4 4 5 4 4 4 4 4 4 4 5 4 4 4 4 5 4 5 5 4 5 5 6 5 5 5 5 6 5 6 5 6 5 6 6 6 6 5 6 6 5 6 6 5 6 6 7 6 6 7 6 7 0 7 0 7 0 7 0 7 0 0 7 0 0 7 7 7 7 6 7 7 6 7 6 7 0 7 7 0 0 0 0 0 0 …
50-3 100 100 100 100 0 1 0 0 0 0 1 0 0 1 0 1 0 0 1 0 0 1 0 1 0 1 0 1 1 1 0 1 1 0 1 1 1 1 1 1 1 1 1 1 2 1 1 2 1 1 1 2 1 2 1 2 1 2 1 2 1 2 1 2 2 1 2 2 2 1 2 1 2 2 2 1 2 2 2 2 2 1 2 2 2 2 2 2 2 2 1 2 2 2 2 2 2 3 1 3 2 2 2 2 2 2 2 3 2 2 2 3 2 3 2 3 3 2 3 3 4 3 3 4 3 3 3 4 3 4 4 3 4 4 3 4 4 4 3 4 4 4 3 4 4 4 3 4 4 5 4 5 5 5 5 6 5 6 5 6 6 6 5 6 5 6 5 5 4 5 4 5 4 5 5 5 6 5 6 6 6 6 6 6 6 6 6 6 6 6 6 7 6 …
51 100 100 100 100 0 1 0 1 1 0 1 2 1 2 2 2 1 2 2 1 2 2 2 1 2 2 2 2 1 2 2 2 2 2 2 2 2 2 3 2 2 2 2 3 2 3 2 3 2 3 3 2 3 4 3 3 2 3 3 3 2 3 3 3 3 3 2 3 3 3 4 3 3 3 3 3 3 4 3 3 4 3 4 3 3 4 4 3 4 3 4 4 4 3 4 4 4 3 4 3 4 4 4 4 3 4 4 3 5 4 4 4 4 3 4 4 4 4 4 4 4 4 4 4 4 4 4 4 4 4 4 5 4 4 4 4 4 4 4 5 4 5 5 6 5 6 5 6 6 6 6 6 6 6 7 6 6 7 7 7 7 0 0 7 0 0 0 0 7 0 0 0 7 7 7 6 7 7 6 6 7 7 6 6 7 7 6 7 7 7 7 6 7 7 …
51-2 100 100 100 100 0 1 0 0 0 0 0 0 1 0 0 1 0 0 1 0 0 1 0 1 0 0 1 0 1 1 0 1 0 1 1 0 1 1 1 0 1 0 1 1 0 1 1 1 1 1 1 1 2 1 0 2 1 1 1 1 2 1 1 2 1 1 2 1 2 1 2 1 2 1 2 1 2 1 2 2 2 2 1 2 2 2 2 1 2 2 2 2 2 2 2 2 2 2 2 3 2 2 2 2 2 2 2 2 2 2 3 2 3 2 2 2 2 3 2 3 2 3 3 4 5 6 6 6 5 6 6 5 6 6 5 5 5 6 5 6 5 5 5 4 5 5 4 5 4 5 4 5 4 4 5 4 4 5 4 5 5 4 4 5 4 5 4 5 4 4 5 4 5 4 5 4 5 4 5 4 5 4 5 5 4 4 5 4 5 4 5 4 4 …
51-3 100 100 100 100 0 1 1 1 1 0 1 1 2 2 1 1 1 1 0 2 1 1 0 1 1 1 0 1 1 1 0 1 1 1 1 1 1 1 0 1 1 1 1 1 0 1 1 0 1 1 1 1 1 1 0 2 1 0 1 1 0 1 0 1 1 1 0 1 1 2 1 2 2 2 2 2 2 2 2 3 2 2 2 2 2 1 2 1 2 1 1 2 1 1 2 1 2 2 2 2 2 2 3 2 4 3 3 4 3 4 4 3 4 3 4 3 4 4 3 4 4 3 4 4 4 3 4 4 4 4 4 4 4 5 4 4 4 5 4 5 4 4 5 4 5 5 4 5 5 4 5 5 4 5 5 5 5 5 5 5 5 5 5 5 5 5 6 5 5 6 5 5 5 6 5 6 5 6 5 6 5 5 6 5 6 6 5 6 6 5 6 6 6 …
51-4 100 100 100 100 0 1 0 0 1 0 1 1 1 1 1 2 1 1 1 1 1 0 1 0 1 0 0 1 1 0 1 2 1 1 2 1 2 2 1 2 2 2 2 1 2 2 2 2 1 2 2 2 2 1 2 2 2 1 2 2 2 2 2 1 2 2 2 1 2 2 2 2 2 1 2 2 2 2 1 2 2 2 3 1 2 2 2 2 2 1 1 2 2 1 1 1 2 1 1 2 1 1 2 1 1 0 1 1 1 2 4 3 4 3 4 3 4 4 4 4 4 4 4 4 4 4 4 5 4 4 4 4 5 4 4 5 4 4 5 4 5 4 5 4 5 5 4 5 4 5 4 5 5 5 5 4 5 5 5 5 5 5 5 5 6 5 5 5 5 6 5 5 5 5 6 5 5 6 5 6 6 5 5 6 6 5 6 5 6 6 5 6 6 …
52 100 100 100 100 0 1 0 1 0 1 0 1 0 1 1 1 1 1 1 1 2 1 1 2 2 1 2 2 2 2 3 2 2 3 3 2 3 3 3 3 3 2 3 2 3 2 2 2 2 2 2 3 2 2 3 3 3 3 4 3 4 3 4 3 4 3 4 3 4 3 4 3 4 3 4 3 4 3 3 4 3 4 3 3 4 3 4 3 4 3 4 3 4 3 4 4 3 4 3 4 4 3 4 4 3 4 4 3 4 4 3 3 3 3 3 4 3 3 2 3 3 3 3 2 3 3 2 2 4 3 4 5 5 6 5 6 6 5 6 6 6 5 6 6 6 6 6 6 6 6 6 6 6 6 6 6 6 6 6 6 7 6 6 6 6 6 7 6 6 6 7 6 6 7 6 6 7 6 7 6 7 6 7 6 7 6 6 7 7 6 7 7 6 7 …
52-2 100 100 100 100 0 1 0 0 0 1 0 1 0 1 0 1 1 1 1 1 1 1 2 1 1 2 2 1 2 1 2 2 2 2 2 3 2 3 2 3 3 3 3 3 3 3 3 3 2 3 2 2 2 2 2 3 2 2 2 3 2 3 3 3 4 3 3 4 4 3 4 3 4 3 4 3 4 4 3 4 3 4 4 3 4 4 3 4 3 4 3 4 4 3 4 4 3 4 3 4 3 4 4 3 4 4 4 3 4 4 4 3 4 3 4 4 3 4 3 3 3 3 3 3 3 4 3 3 3 3 4 3 2 4 4 5 5 6 6 5 6 6 6 6 6 6 6 6 6 6 6 6 6 6 6 6 6 6 7 6 6 6 6 6 6 6 6 7 6 6 7 6 6 7 6 7 6 6 7 6 7 7 6 7 6 7 7 6 7 6 7 7 7 …
53 100 100 100 100 0 1 0 1 0 1 1 1 0 1 1 1 1 1 1 2 1 2 1 1 1 1 1 2 1 1 2 1 2 1 1 2 2 1 2 1 2 2 1 2 2 1 2 2 1 2 2 1 2 2 1 2 2 2 2 2 2 2 2 2 2 2 2 2 2 1 2 2 2 2 2 2 2 2 2 3 2 2 2 2 3 2 2 2 2 2 3 2 2 3 2 3 2 2 3 2 3 2 3 2 3 2 3 2 3 3 3 3 4 3 4 3 3 4 4 3 4 4 3 4 4 4 3 4 4 4 4 4 4 3 4 4 4 4 5 4 4 5 5 5 6 6 5 6 6 6 6 6 6 7 6 6 6 6 6 6 6 5 6 5 5 5 5 5 5 5 6 5 6 6 6 6 6 7 6 6 6 6 7 6 6 6 7 6 6 7 6 6 6 7 …
53-2 100 100 100 100 0 1 0 1 0 0 0 1 0 0 1 0 1 1 0 1 0 1 0 1 1 0 1 1 0 1 1 1 1 1 0 1 2 1 2 1 1 2 1 2 1 2 1 0 2 1 2 1 1 2 1 1 2 1 2 1 2 2 1 2 1 2 2 2 1 2 1 2 2 2 2 2 2 1 2 2 2 2 2 2 2 2 2 1 3 2 2 2 1 2 2 2 2 2 2 2 3 2 2 2 2 3 2 3 2 3 2 2 3 3 1 3 2 3 2 3 4 4 4 3 4 5 6 6 6 6 5 6 6 5 5 5 5 6 6 5 5 5 5 6 5 4 5 5 4 5 4 5 4 5 4 5 5 5 4 5 5 5 5 5 6 5 4 5 6 5 5 4 5 5 4 5 5 5 5 4 5 5 5 4 5 5 5 4 5 5 4 6 5 …
53-3 100 100 100 100 0 1 0 0 0 0 1 0 1 0 0 1 0 1 0 1 0 1 0 1 0 1 0 1 0 1 1 1 1 0 0 1 1 1 1 1 1 1 1 1 1 1 2 1 1 1 2 1 1 2 1 2 1 1 1 2 1 2 1 2 1 2 1 2 2 1 2 1 2 2 1 2 2 1 2 2 2 2 1 2 2 2 2 2 2 2 2 2 2 2 2 1 2 3 2 2 2 2 2 2 2 2 2 3 2 2 3 2 3 3 3 3 2 3 3 3 3 3 3 4 3 4 3 4 3 4 4 3 4 3 4 4 4 4 4 5 4 4 5 5 4 5 6 5 6 5 6 5 6 6 5 5 5 5 5 4 5 4 4 5 4 5 5 6 5 6 6 6 6 6 5 6 6 6 6 6 6 6 6 6 6 6 5 6 6 6 6 5 6 …
54 100 100 100 100 0 1 0 0 0 0 0 2 1 1 3 3 3 4 3 2 3 3 3 3 2 2 3 2 3 2 3 2 2 3 2 2 3 2 1 3 2 2 2 2 2 2 2 2 2 2 2 2 3 2 1 2 3 2 2 2 2 2 3 2 2 2 2 2 2 2 2 2 2 3 2 2 2 2 3 2 2 2 2 3 2 2 2 2 3 2 1 2 3 3 2 2 2 2 4 3 3 3 3 3 3 4 3 3 3 2 4 3 3 3 4 3 2 3 3 3 4 3 3 4 3 4 5 4 4 4 4 4 4 4 5 4 4 5 4 5 5 4 5 4 4 5 5 5 5 5 6 5 4 5 6 5 6 5 6 6 5 6 6 5 6 5 6 6 6 6 7 6 6 5 6 7 6 6 6 6 6 6 6 6 7 6 6 6 7 6 6 6 6 7 …
54-2 100 100 100 100 0 1 0 1 0 1 0 0 1 1 1 0 1 0 0 1 0 0 0 1 0 0 1 0 0 1 1 1 1 2 1 1 2 2 1 2 1 2 1 2 1 2 2 1 1 2 2 2 1 2 1 2 1 2 1 1 2 1 2 2 1 2 1 2 1 2 1 2 2 1 2 1 2 2 1 2 2 1 1 1 2 1 1 0 1 2 1 1 1 0 0 1 0 1 0 1 0 0 1 0 2 3 4 3 3 4 3 4 3 4 3 4 4 3 4 4 4 4 4 4 4 4 4 4 4 3 4 4 5 4 4 4 4 4 4 4 5 4 4 4 5 4 4 4 4 5 4 4 5 4 5 4 4 5 5 4 5 4 4 4 5 4 5 5 4 5 5 5 4 5 5 5 5 5 5 5 5 5 5 5 5 6 5 6 5 5 5 6 5 …
54-3 100 100 100 100 0 1 0 0 0 0 0 0 0 1 0 0 0 0 1 0 0 0 1 0 1 0 1 1 0 1 1 0 1 0 0 1 0 0 1 1 1 1 1 1 0 1 1 0 1 1 1 1 1 1 1 1 1 2 2 1 1 2 1 2 1 2 2 1 2 1 2 1 2 2 1 2 1 2 2 2 1 2 2 2 2 1 2 2 2 2 2 2 2 2 2 2 2 2 3 2 2 2 3 3 2 2 3 3 3 3 4 5 4 6 6 5 5 5 5 5 5 4 5 4 5 5 4 5 4 4 5 4 4 5 4 4 5 4 5 4 4 5 4 4 5 4 5 4 5 4 4 4 5 5 4 4 4 5 4 5 4 5 4 4 5 4 4 4 5 4 4 4 5 4 5 5 4 5 5 5 5 6 5 6 6 5 6 5 6 6 5 5 6 …
54-4 100 100 100 100 0 1 0 0 0 0 1 0 1 0 0 0 1 0 1 0 0 1 1 0 1 1 0 1 0 1 1 0 1 0 1 0 2 1 0 1 1 0 1 1 1 1 1 1 1 1 2 1 1 1 1 1 1 1 2 2 1 1 1 2 2 1 2 1 1 2 1 2 1 2 1 2 1 2 1 2 2 1 2 2 2 1 2 2 2 1 2 2 2 2 2 2 2 1 2 2 3 2 2 2 2 2 2 2 2 2 2 2 3 2 2 2 2 2 2 2 3 2 2 2 2 3 3 2 3 3 3 4 3 3 4 4 4 3 4 3 3 4 4 4 4 3 4 4 4 4 4 4 4 4 4 5 4 5 5 5 6 5 5 5 6 5 5 6 6 5 5 4 5 6 5 4 4 5 5 5 5 5 6 5 6 5 6 5 6 6 6 6 6 …
54-5 100 100 100 100 0 1 0 1 0 0 0 1 0 1 0 1 0 1 0 1 1 1 1 1 0 1 1 1 1 1 1 1 1 1 1 2 1 1 1 2 2 1 1 1 2 1 2 1 2 1 2 1 2 2 1 2 2 1 2 2 2 1 2 2 2 2 2 2 1 2 2 2 2 1 3 2 1 2 2 2 2 2 2 2 2 2 3 2 2 2 3 2 1 2 3 2 2 2 2 3 2 2 2 3 3 2 2 3 2 3 3 3 5 4 5 6 5 4 6 5 5 5 6 5 6 5 5 4 5 5 4 5 4 5 5 4 5 5 4 5 5 4 5 5 5 5 5 4 6 5 4 5 5 5 4 5 5 5 5 4 5 5 5 5 5 5 5 4 6 5 5 5 4 5 5 6 5 5 6 5 6 6 6 6 6 5 6 7 6 6 6 6 6 …
54-6 100 100 100 100 0 1 0 0 0 0 1 0 0 1 1 0 2 1 1 0 2 1 1 1 1 2 1 2 1 2 1 2 2 2 1 2 2 2 2 2 2 2 3 2 3 2 4 3 2 3 3 2 2 3 2 2 2 3 2 3 2 3 2 3 3 2 3 3 3 3 3 3 3 3 3 4 3 4 3 3 3 4 4 3 4 3 4 3 3 4 3 4 3 4 3 4 3 4 4 3 4 4 4 3 4 4 4 3 4 4 4 4 3 4 4 4 5 3 4 4 4 4 3 4 4 4 4 3 4 4 3 4 4 3 4 4 3 4 3 3 4 4 5 3 3 5 6 5 6 6 6 6 6 6 6 6 6 6 6 6 7 6 6 6 7 6 6 7 7 6 7 6 7 6 6 7 7 6 7 6 7 6 7 6 7 6 7 6 7 7 7 6 7 …
55 100 100 100 100 7 1 2 2 2 1 3 2 1 2 3 2 2 2 4 4 4 4 4 4 4 4 4 4 4 4 4 4 4 4 4 4 4 4 4 4 4 4 4 4 4 4 4 4 4 4 4 4 4 4 4 4 4 4 4 4 4 4 4 4 4 4 4 4 4 4 4 4 4 4 4 4 4 0 0 0 0 0 0 0 0 7 0 0 0 0 0 0 0 0 0 0 0 0 0 0 0 0 0 7 0 0 1 0 0 0 0 7 0 0 0 0 0 0 0 7 0 7 0 7 7 0 7 0 7 7 7 7 7 0 -1
55-2 100 100 100 100 0 1 1 0 2 1 2 2 2 1 2 2 3 2 2 2 3 2 2 2 2 3 2 3 2 2 2 2 3 2 2 3 3 3 2 3 2 3 3 3 3 3 3 2 3 3 2 3 4 3 3 3 3 4 3 3 3 4 3 4 3 3 3 4 4 3 3 4 4 3 4 3 3 4 3 4 4 3 3 4 4 4 3 4 4 3 4 4 4 4 4 4 4 4 4 3 4 4 4 4 3 4 4 5 4 4 4 4 4 4 4 4 4 5 4 4 5 4 5 4 5 4 5 5 5 4 5 6 5 5 6 5 5 5 6 5 5 5 6 5 6 6 5 6 6 6 6 6 6 6 7 7 6 7 7 7 0 7 0 0 7 0 7 0 7 7 7 7 6 7 7 6 7 6 7 7 0 7 0 0 0 0 0 0 7 0 0 0 0 …
55-3 100 100 100 100 0 1 0 1 0 0 1 1 0 1 1 0 1 1 1 1 1 0 1 1 1 1 2 1 1 1 2 1 1 1 2 1 1 2 1 2 1 1 2 2 1 2 1 2 1 2 2 1 2 2 1 2 2 2 2 1 2 2 2 2 1 2 2 2 2 2 2 2 2 2 2 2 2 2 2 2 3 2 2 2 2 2 2 3 2 2 3 2 2 3 2 2 2 3 2 2 3 2 2 3 2 3 2 2 3 3 3 3 2 3 3 4 3 4 3 4 3 4 3 4 4 4 4 3 4 4 4 4 3 4 4 4 3 4 4 5 4 4 4 5 5 6 5 6 5 6 5 6 6 5 6 6 6 5 6 5 5 5 5 6 5 5 5 6 5 6 5 6 6 6 6 6 6 6 7 6 6 6 6 6 6 6 6 6 7 6 6 6 7 …
55-4 100 100 100 100 0 1 2 2 2 1 2 1 2 1 1 1 1 0 0 1 1 0 0 1 1 0 0 0 1 0 1 0 0 0 0 0 0 0 0 0 0 0 0 0 0 0 7 0 0 1 0 0 0 0 0 0 1 0 0 0 0 0 0 0 0 0 1 0 0 1 0 0 0 0 1 0 0 0 0 0 1 0 0 0 1 0 0 0 0 1 0 0 1 1 1 2 1 2 2 1 2 1 2 1 1 0 1 0 1 0 1 0 1 0 1 1 0 1 2 1 2 1 2 2 2 3 2 2 3 2 2 3 3 2 3 3 3 3 4 3 3 3 4 3 4 3 3 4 3 4 4 3 4 4 3 4 4 4 4 4 4 4 3 4 4 5 4 3 4 4 4 5 4 4 4 4 4 4 4 5 4 4 4 5 4 4 4 5 4 5 4 4 5 …
56 100 100 100 100 0 1 0 0 0 0 1 0 0 1 0 0 0 1 0 2 1 0 0 0 1 0 1 0 0 1 0 1 2 1 0 0 1 1 1 0 0 1 2 1 1 0 1 0 2 2 1 0 1 1 1 0 1 2 1 1 2 1 0 1 2 1 2 1 1 2 2 1 0 2 1 1 2 2 1 1 2 2 2 2 1 0 1 2 1 2 2 2 1 2 1 2 2 1 0 2 2 2 1 2 2 2 1 2 2 2 2 1 2 2 2 2 1 0 4 3 1 0 2 2 2 2 4 3 2 2 2 2 2 3 2 2 3 3 2 4 3 2 2 3 3 3 3 2 4 3 3 4 3 4 4 3 4 3 2 3 4 4 3 4 4 3 4 5 4 4 4 5 4 4 5 6 5 6 5 5 4 6 6 5 5 6 5 5 6 5 4 5 4 5 …
57 100 100 100 100 0 1 2 1 0 1 0 1 1 1 1 1 1 2 1 1 1 1 2 1 1 2 1 2 2 1 2 1 2 2 1 2 2 1 2 2 2 1 2 2 2 1 2 2 2 2 2 2 2 2 2 1 2 2 2 2 3 1 2 2 2 2 2 2 3 2 2 2 2 2 3 2 2 2 2 3 2 2 3 2 2 3 2 2 3 2 2 3 2 3 2 2 3 2 3 3 2 3 2 3 2 3 2 3 3 3 3 2 3 3 4 3 3 4 4 3 4 3 4 4 4 4 4 3 4 4 4 4 4 4 4 4 5 4 5 4 4 4 4 5 5 4 5 4 5 6 5 6 6 6 6 6 6 5 7 6 6 6 7 6 6 6 6 6 5 6 5 6 5 6 6 5 6 6 5 6 6 6 6 6 6 6 7 6 6 7 7 7 7 7 …
57-2 100 100 100 100 7 1 1 1 1 1 1 1 1 1 1 0 1 1 0 1 0 1 0 1 1 0 1 0 1 0 1 1 1 0 1 1 1 1 0 1 0 1 1 1 1 0 2 1 1 1 0 1 1 1 0 1 1 7 1 0 0 1 0 0 0 0 0 0 1 0 0 7 0 0 0 7 0 7 0 0 2 2 2 2 2 2 3 2 3 3 3 3 3 3 3 4 3 3 4 3 3 4 3 4 3 4 3 4 4 3 4 3 4 4 4 3 4 3 4 4 3 4 4 4 4 4 4 4 4 4 4 4 4 4 4 4 3 4 4 4 4 4 5 4 4 4 4 3 4 5 4 4 4 4 4 4 5 4 5 4 4 5 4 5 4 5 4 4 5 4 5 4 4 5 5 4 5 4 5 4 5 5 5 4 5 5 4 5 4 5 5 4 5 …
57-3 100 100 100 100 0 1 0 2 1 0 1 1 1 1 1 1 2 1 2 2 1 1 1 2 1 1 2 1 2 2 2 1 2 2 2 2 1 2 2 2 2 2 2 2 1 2 2 2 2 2 2 1 2 3 2 1 2 2 2 2 2 2 2 2 2 2 2 2 2 2 2 2 2 3 2 2 2 2 2 3 2 2 2 2 3 2 2 3 3 2 3 3 3 3 3 3 2 3 2 3 2 3 3 2 3 3 2 3 2 3 3 3 2 4 3 4 4 3 3 3 4 3 3 4 3 4 4 4 4 3 4 4 4 4 4 5 4 4 4 4 5 4 5 4 5 4 4 5 4 5 4 5 5 4 6 5 6 5 6 6 6 6 6 6 6 7 6 6 6 6 6 6 6 7 6 6 5 6 6 6 6 6 5 6 6 6 5 6 7 6 7 6 7 …
57-3 100 100 100 100 0 1 0 0 1 0 1 0 0 0 1 1 1 1 0 2 1 2 1 2 2 2 2 2 2 2 1 2 2 2 2 2 2 2 3 2 2 2 2 3 2 2 2 2 2 2 2 2 2 2 3 2 2 3 2 2 3 3 2 3 3 4 3 2 3 2 3 3 2 3 3 3 2 4 3 3 3 3 2 2 3 2 2 3 3 2 3 2 3 4 3 3 3 2 3 3 3 3 2 3 3 4 3 3 2 3 3 3 2 3 2 2 2 2 2 3 2 3 2 2 1 0 2 4 4 4 4 5 4 4 5 4 6 5 4 5 5 6 5 6 5 5 6 5 5 6 6 5 6 5 6 6 6 6 5 6 5 6 6 6 5 6 6 6 6 5 6 6 6 6 6 6 6 6 6 7 6 6 6 6 6 6 6 6 6 6 6 6 6 …
57-5 100 100 100 100 0 1 0 0 1 1 1 2 1 2 2 2 2 2 2 2 2 1 2 3 2 2 2 2 2 2 1 1 1 1 0 1 2 1 0 1 2 1 2 2 2 2 2 3 2 3 2 2 2 3 2 3 2 2 3 2 2 3 2 2 3 2 2 3 2 2 2 3 2 2 2 3 2 3 2 2 2 2 3 2 3 2 2 3 2 3 3 2 3 2 3 2 2 2 2 2 2 2 2 2 2 2 2 1 2 2 2 1 1 2 1 1 2 1 1 2 2 1 1 4 4 4 4 4 4 4 4 4 4 5 4 5 4 4 5 5 5 5 5 5 4 5 5 4 5 4 6 5 5 5 5 6 5 5 5 6 5 5 6 5 5 6 5 6 5 6 5 6 5 6 6 6 6 5 6 6 5 6 5 6 6 6 6 6 5 6 6 6 5 …
58 100 100 100 100 0 1 0 0 0 1 0 0 1 0 0 0 1 0 1 0 1 0 0 1 0 0 1 0 1 1 0 1 1 1 0 1 1 0 1 1 1 1 1 1 1 0 2 1 2 1 2 2 1 5 4 4 4 4 4 4 4 4 4 4 4 4 3 3 4 4 4 4 3 4 3 4 3 4 3 3 4 3 3 4 3 4 4 3 3 4 4 3 3 4 3 4 4 3 3 4 3 4 3 3 4 4 3 4 3 3 4 3 4 3 3 4 4 3 3 4 3 4 4 4 4 4 4 4 5 4 5 5 5 4 5 4 5 4 4 5 4 4 4 4 4 4 4 4 4 5 4 4 5 5 5 5 6 6 6 6 6 5 6 6 5 6 6 6 5 6 6 6 7 6 5 6 6 7 5 6 7 6 6 7 7 6 7 0 7 7 7 7 0 7 …

## Sheet: B6Nzonapenetrated
zonapenetrated1 100 100 100 100 0 1 0 0 0 0 0 1 0 1 0 1 1 0 0 0 2 1 0 1 1 1 1 1 1 0 1 2 2 1 0 2 1 1 1 1 0 2 2 1 1 2 1 2 1 2 1 0 2 2 1 1 2 1 2 2 1 2 2 1 1 2 1 2 1 2 2 2 2 2 1 1 3 1 2 2 2 2 2 2 2 2 2 2 2 2 2 2 3 1 2 2 2 3 2 2 3 1 2 3 2 2 2 3 2 3 3 2 2 3 2 2 2 3 3 3 3 2 3 2 3 3 2 3 4 3 3 3 4 3 2 4 4 4 5 7 6 7 6 5 6 6 7 6 7 6 6 6 6 6 7 5 6 5 6 5 6 6 5 4 6 5 5 4 5 6 5 4 6 5 4 4 4 5 5 5 6 5 3 6 5 5 4 5…
zonapenetrated2 100 100 100 100 0 1 0 0 1 1 1 1 2 1 2 1 1 1 0 2 1 0 1 0 0 0 0 0 0 0 1 0 1 1 1 1 2 2 1 2 2 2 1 2 2 2 2 1 2 2 2 2 1 2 2 2 2 1 2 2 1 2 2 2 1 1 2 2 1 2 2 1 2 2 2 2 2 2 2 1 2 2 2 2 2 2 2 2 1 2 1 0 2 1 2 1 1 1 1 1 0 0 1 1 2 3 6 5 3 2 3 4 4 4 4 5 3 4 4 4 4 4 3 4 5 4 4 4 4 5 4 4 4 4 4 5 4 5 4 4 4 5 4 5 4 5 4 4 6 5 4 5 4 5 5 4 5 6 5 4 5 5 5 5 5 5 5 5 5 5 6 5 5 5 6 5 6 5 4 6 6 5 5 6 5 6 5 6…
zonapenetrated3 100 100 100 100 0 1 1 1 1 0 0 1 0 1 0 1 0 0 1 1 0 0 0 0 0 0 0 0 0 0 0 0 0 0 0 0 0 1 0 0 0 0 0 0 0 0 0 0 1 0 0 0 7 0 1 0 0 0 0 7 0 1 0 0 0 0 0 0 0 0 0 0 0 1 0 0 0 1 0 1 0 2 1 1 2 1 2 1 1 1 1 1 1 0 1 0 1 0 1 0 1 0 1 1 2 1 2 2 2 2 2 3 2 2 3 3 1 3 2 3 3 3 3 5 3 2 2 4 3 3 3 2 2 2 3 3 3 5 3 3 4 4 4 4 4 4 4 3 4 4 4 4 4 4 4 4 4 5 4 4 4 4 4 4 4 4 4 5 4 5 4 4 4 4 5 4 5 4 4 5 4 4 5 4 4 5 4 4…
zonapenetrated4 100 100 100 100 0 1 2 1 2 1 2 2 2 1 3 1 2 2 2 2 2 2 3 2 1 2 2 3 2 2 3 2 2 2 2 3 3 2 2 3 2 3 2 3 2 3 3 2 3 2 2 3 3 2 3 3 3 3 2 3 3 3 3 3 4 3 3 3 3 3 4 3 3 4 3 4 3 3 3 4 3 4 3 4 3 4 4 3 4 3 4 4 3 4 4 3 4 4 3 4 4 4 3 4 4 4 4 3 4 4 4 4 4 4 3 4 5 4 3 5 4 4 4 4 4 5 4 4 4 4 5 5 4 5 6 5 5 5 5 5 6 5 5 5 6 5 6 5 6 6 5 5 6 6 6 6 6 7 7 7 7 0 7 0 7 0 7 0 0 7 7 7 7 7 7 6 7 6 6 6 7 6 7 7 7 7 0 0…
zonapenetrated5 100 100 100 100 0 2 2 1 0 3 2 1 2 1 2 2 3 1 2 2 2 2 2 1 3 2 2 2 2 2 2 2 3 2 3 2 2 2 3 2 3 2 2 3 3 2 3 2 3 2 3 2 3 3 3 2 3 3 3 3 2 3 3 3 3 2 3 4 3 3 3 4 3 3 3 5 3 3 3 3 4 3 3 3 4 4 3 4 3 3 4 4 4 3 4 3 4 4 3 4 4 4 3 4 4 4 3 3 4 4 4 4 4 3 4 5 4 4 3 5 4 3 5 4 4 4 4 4 4 5 4 5 4 4 5 6 5 4 5 5 5 4 6 5 5 6 6 5 6 6 5 5 6 5 6 6 6 5 7 6 6 7 7 7 7 0 7 0 7 0 0 7 7 7 7 0 7 6 7 6 7 6 6 6 7 7 6 7…
zonapenetrated6 100 100 100 100 0 1 0 0 0 1 0 0 0 1 0 0 0 1 0 1 1 0 0 1 0 1 0 0 1 1 0 0 1 1 0 1 0 1 0 1 0 1 0 1 1 0 1 0 2 1 0 0 1 1 0 1 0 1 0 0 1 0 7 0 0 1 7 0 0 0 0 0 7 7 7 7 0 7 7 0 0 0 1 3 2 1 2 2 2 3 1 5 3 2 2 2 3 2 2 3 2 3 3 2 3 3 2 3 4 3 2 4 3 3 4 3 3 3 3 4 3 4 3 4 3 2 4 4 4 3 4 3 4 4 3 4 4 3 4 4 4 4 4 3 4 4 4 4 4 3 4 4 4 4 4 4 4 4 4 4 4 4 4 4 4 5 4 4 4 4 4 4 5 4 4 5 4 4 4 5 4 4 5 4 4 5 4 4…
zonapenetrated7 100 100 100 100 7 1 0 0 1 0 1 0 1 0 1 1 2 1 0 1 0 2 1 0 1 1 1 1 0 2 1 0 1 1 1 0 1 1 0 2 1 0 0 1 1 0 1 1 1 1 1 1 1 1 1 1 0 1 1 0 1 0 0 0 1 0 0 1 0 0 0 1 7 0 1 0 7 1 0 0 7 7 1 0 0 0 2 2 1 3 2 2 3 4 3 3 3 3 3 4 3 3 3 4 4 3 3 4 4 3 4 3 4 4 3 4 3 4 4 3 4 4 4 3 4 4 3 4 4 3 5 4 3 4 4 4 4 3 4 4 4 4 4 4 4 4 4 4 5 4 4 4 4 4 5 4 4 4 4 5 4 5 4 4 4 4 5 4 4 5 4 5 4 5 5 4 5 4 5 4 5 4 5 4 5 4 5 5…
zonapenetrated8 100 100 100 100 7 1 1 0 0 1 1 0 1 1 0 0 0 1 0 0 0 0 0 0 0 0 0 0 0 1 0 0 1 0 1 2 2 1 2 2 3 1 2 1 2 2 2 2 1 2 2 2 3 2 2 3 3 1 3 2 2 3 3 3 2 3 3 4 3 3 3 4 3 4 3 3 5 3 2 4 3 4 3 4 4 3 3 4 3 4 4 3 4 4 3 4 3 4 4 4 4 3 4 4 4 4 3 4 4 4 4 4 4 4 4 4 4 4 4 4 4 4 4 4 4 5 4 4 4 4 4 5 4 4 4 5 4 5 4 5 4 4 5 4 4 5 4 5 4 5 5 4 5 4 5 5 4 5 5 5 5 5 5 5 5 5 5 5 5 5 5 6 5 5 6 6 6 6 6 5 4 0 7 0 0 0 1 0…
zonapenetrated9 100 100 100 100 5 1 0 0 2 2 2 2 2 2 2 3 2 2 3 2 3 2 2 3 2 3 2 3 2 3 2 3 3 2 3 3 3 2 4 3 2 3 3 3 3 3 3 4 3 3 4 3 3 3 3 4 3 4 3 4 3 4 4 3 3 4 3 4 4 3 3 4 4 4 3 4 3 4 3 4 4 4 3 4 4 4 4 3 4 4 4 4 4 4 4 3 4 4 4 4 4 4 4 4 4 4 4 4 5 3 5 4 4 4 4 4 4 5 4 4 4 4 4 4 5 4 4 4 5 4 5 4 4 5 4 5 4 5 5 4 5 5 6 5 5 6 5 6 5 6 6 5 6 6 6 6 6 6 6 6 7 5 6 7 6 6 6 6 6 7 6 6 7 7 7 7 0 0 7 0 0 0 7 0 0 0 0 0…
zonapenetrated10 100 100 100 100 0 1 0 0 1 1 1 1 2 1 0 0 1 1 1 0 0 1 0 0 0 0 0 0 0 7 0 0 0 0 0 0 0 0 0 0 7 0 0 0 0 0 7 0 0 0 0 7 0 1 0 7 0 0 0 0 0 0 0 7 0 0 0 0 0 0 0 0 0 0 7 0 0 0 0 0 0 0 0 0 0 0 0 1 1 2 1 1 1 1 1 2 1 1 0 1 0 1 0 1 0 1 1 1 1 2 1 3 2 2 2 2 3 2 3 2 3 3 2 4 3 2 3 2 3 3 3 3 4 3 2 3 2 3 3 4 3 3 4 4 3 2 4 3 4 3 4 4 3 4 4 4 4 3 4 4 4 4 3 4 4 4 4 4 4 4 4 5 4 4 5 4 4 4 5 4 4 4 4 5 5 4 4 …
zonapenetrated11 100 100 100 100 0 1 1 2 2 2 1 3 1 2 2 1 2 1 2 1 2 1 1 1 1 2 1 0 1 0 1 0 1 0 0 0 1 0 0 1 0 0 1 0 1 0 1 0 0 1 1 0 1 0 1 0 0 1 0 0 1 0 1 0 1 0 0 0 1 0 1 0 0 1 0 0 1 0 0 1 0 1 1 0 2 1 1 2 2 2 2 2 2 2 2 1 2 1 1 2 1 0 2 1 1 1 1 1 1 2 1 2 2 2 2 2 2 3 2 3 2 3 2 3 2 3 2 3 2 3 3 3 3 2 4 3 3 3 4 3 4 4 4 4 4 3 4 5 4 4 4 4 4 4 5 4 4 5 4 4 5 5 4 4 4 4 5 4 4 5 4 5 5 4 5 5 4 6 5 4 4 6 5 4 5 5 5 …
zonapenetrated12 100 100 100 100 0 1 0 0 0 0 2 1 1 2 2 2 2 4 3 3 3 5 3 4 3 4 4 3 3 3 3 3 2 3 3 2 2 3 3 2 1 2 3 2 2 2 2 2 2 2 2 3 2 2 3 3 2 2 2 3 2 3 2 2 2 2 2 2 3 2 2 3 2 2 2 2 2 2 3 2 1 3 2 2 2 2 2 2 3 2 2 2 3 2 3 2 2 3 2 4 3 3 4 3 4 3 3 4 3 2 3 3 3 2 3 3 2 3 3 3 3 3 3 2 4 4 3 4 4 4 4 5 3 5 5 4 5 4 5 4 5 4 5 5 4 5 4 5 6 5 5 6 5 6 5 6 6 5 6 6 6 6 5 7 5 6 6 6 7 6 6 5 7 6 6 6 6 6 6 6 6 7 6 6 6 6 7 …
zonapenetrated13 100 100 100 100 0 1 0 0 1 0 1 0 0 1 0 1 0 1 0 1 0 0 1 1 1 1 1 1 2 1 7 1 1 2 1 0 1 1 1 1 2 2 1 1 1 2 1 1 2 1 1 2 2 1 2 1 0 2 2 2 1 2 2 2 1 2 2 1 2 2 1 2 2 2 2 2 1 2 2 2 3 1 2 2 2 2 2 2 1 3 2 2 2 3 2 1 3 2 2 2 2 3 2 2 2 3 2 2 2 2 3 2 2 2 3 2 3 2 3 2 2 3 2 3 3 2 4 3 2 3 3 4 3 3 4 3 4 3 4 3 5 4 4 4 4 4 3 4 5 4 3 5 4 4 3 4 5 4 5 5 5 5 6 5 6 6 6 6 5 6 6 5 6 6 6 6 5 6 5 5 5 5 5 4 5 6 5 …
zonapenetrated14 100 100 100 100 0 1 0 1 2 1 1 0 1 1 0 1 0 1 0 0 1 0 1 0 0 0 0 0 0 0 0 0 0 0 7 0 0 0 7 0 0 0 0 0 1 0 7 0 0 1 7 0 1 7 0 0 0 0 0 0 1 0 7 0 0 0 0 0 1 0 7 0 0 0 0 0 1 0 7 0 1 0 7 1 0 1 7 1 1 1 1 2 1 2 1 1 2 1 0 2 1 0 1 0 1 1 7 1 1 1 1 0 1 2 1 2 1 2 3 2 2 2 2 3 2 2 3 2 2 2 3 2 2 4 3 3 3 2 3 3 4 3 3 3 3 4 3 4 4 3 4 4 4 4 4 4 4 4 3 4 4 4 4 4 4 4 5 4 4 4 4 4 4 4 4 4 4 5 4 4 4 5 4 4 4 4 5 …
zonapenetrated15 100 100 100 100 0 1 0 0 0 0 1 0 0 1 0 0 0 1 1 0 0 1 0 1 0 1 1 0 1 1 0 1 1 1 0 0 2 1 1 0 1 1 1 1 2 1 1 2 1 0 1 1 0 3 1 1 2 1 2 1 2 1 2 1 2 1 1 2 1 1 3 1 1 2 2 2 2 1 2 1 2 2 2 2 2 1 2 2 1 2 2 2 1 3 2 1 2 2 2 2 2 3 1 2 2 2 3 2 2 3 2 2 3 3 2 3 3 4 3 3 3 4 3 3 4 3 4 3 4 4 4 4 4 5 4 5 5 5 5 5 6 5 6 5 5 6 5 4 5 5 4 4 4 4 5 4 5 4 4 5 5 4 6 5 6 5 6 6 5 6 6 5 6 6 6 5 6 6 6 5 6 5 6 6 5 6 6 …
zonapenetrated16 100 100 100 100 7 1 0 0 0 2 3 2 2 3 2 3 2 4 3 2 2 3 2 3 2 2 2 2 2 3 2 2 2 2 2 2 1 2 2 2 2 2 2 2 2 2 2 1 2 2 1 2 2 2 2 2 2 1 3 1 2 2 2 2 2 2 2 2 1 3 2 2 2 1 1 5 3 2 1 2 2 2 2 2 3 2 2 2 2 2 2 2 3 2 2 3 3 3 2 3 3 3 2 3 2 2 3 2 3 2 2 2 3 2 3 2 2 3 2 3 4 3 3 4 3 4 4 4 3 4 4 4 5 4 3 3 5 4 4 4 4 5 5 4 5 4 4 5 5 4 5 5 5 5 6 5 6 5 5 6 5 6 6 6 5 6 5 6 5 6 6 6 6 6 6 6 5 6 6 6 6 6 5 6 6 6 6 …
zonapenetrated16-2 100 100 100 100 0 1 0 0 0 0 0 0 0 0 0 0 1 0 0 1 0 0 0 0 0 1 0 0 1 0 0 2 1 0 0 2 1 0 0 1 0 2 1 0 0 1 1 1 2 1 0 1 1 1 2 2 1 2 1 3 1 1 2 2 2 2 1 2 2 2 2 2 3 1 2 3 2 3 2 2 2 3 2 3 3 3 3 4 4 3 4 4 4 4 4 4 4 4 3 4 4 4 5 3 3 4 3 3 4 3 3 3 4 4 4 4 4 4 3 4 5 4 4 4 4 4 5 4 4 5 4 4 4 4 5 4 5 5 4 4 5 4 5 4 4 4 4 5 4 5 4 4 5 4 4 5 5 4 4 5 4 4 4 5 5 4 4 4 5 4 4 4 5 4 4 4 4 4 4 4 4 4 3 4 4 4 …
zonapenetrated16-3 100 100 100 100 0 1 0 0 0 0 1 0 0 1 1 1 1 0 0 1 1 1 1 1 0 1 2 1 1 0 1 2 1 2 1 2 1 1 1 2 1 2 1 2 1 1 2 2 1 2 2 1 2 1 2 2 1 2 2 2 2 1 2 2 2 1 2 2 2 2 2 2 2 1 2 2 2 1 2 3 2 2 2 2 2 2 2 2 2 2 3 2 2 2 2 2 3 2 2 2 3 2 2 2 3 2 2 3 2 2 2 3 3 2 3 2 3 2 3 2 3 4 3 1 5 3 2 3 3 3 4 3 3 3 4 4 3 4 4 4 4 3 4 3 4 4 5 4 4 4 4 4 5 4 4 4 4 5 4 5 5 4 5 5 6 5 6 5 4 7 5 5 7 5 6 6 5 6 6 6 6 5 5 5 6 6 …
zonapenetrated16-4 100 100 100 100 0 1 0 1 1 0 0 2 1 1 2 2 1 0 2 2 1 2 1 0 1 1 0 1 0 1 1 0 1 1 1 2 2 1 2 1 2 3 2 1 2 2 2 2 2 1 3 2 1 2 2 3 1 2 2 2 2 2 2 2 2 2 2 2 1 3 2 1 2 2 2 2 2 2 2 2 2 2 1 2 2 2 3 2 2 2 2 2 2 1 3 2 2 2 2 2 2 1 2 2 2 1 2 2 2 2 2 1 1 1 2 2 3 1 3 5 3 4 3 4 4 5 3 4 4 5 4 4 5 4 5 4 4 4 5 4 4 4 5 5 4 5 5 4 5 5 5 4 5 5 5 5 5 5 6 5 4 5 5 5 5 5 5 6 5 5 6 5 6 5 6 5 5 6 5 6 5 4 6 6 6 5 …
0 1 0 0 1 0 0 1 0 1 0 0 2 1 0 0 1 1 0 1 1 0 1 1 1 1 0 1 1 1 1 1 1 2 1 1 1 1 1 2 1 1 2 1 2 1 1 2 zonapenetrated17 100 100 100 100 1 2 1 1 2 1 2 2 2 1 1 2 2 2 1 2 1 2 2 2 2 2 1 2 2 2 2 2 2 2 2 2 2 2 2 3 2 2 2 2 2 2 3 2 2 3 2 2 3 2 3 2 3 3 2 2 2 4 3 2 3 2 3 4 3 2 2 4 4 4 6 7 7 6 5 7 7 5 6 5 6 5 6 6 5 6 6 5 6 6 5 5 6 5 4 6 5 5 5 5 4 5 6 5 4 4 4 5 4 5 4 5 5 4 5 4 4 5 4 5 5 4 5 4 5 5 4 5 4 5 5 4 5 4 5 …
zonapenetrated18 100 100 100 100 0 1 0 0 1 0 0 1 0 1 0 1 0 1 0 1 0 1 0 1 0 1 0 1 0 1 1 1 0 1 1 0 2 1 1 0 2 1 0 2 1 1 0 2 1 1 1 2 1 1 2 1 1 2 1 2 1 2 1 1 2 1 2 2 1 2 1 2 1 2 2 1 2 2 1 2 2 2 1 2 2 1 2 2 2 2 1 2 2 2 2 2 2 2 2 1 2 2 3 1 3 2 2 2 2 2 3 2 2 2 2 3 2 2 2 3 2 2 3 2 3 2 3 2 3 3 3 3 3 3 3 3 5 3 6 6 5 6 7 6 6 6 6 6 6 6 6 6 5 6 6 6 5 6 6 6 5 5 5 6 5 5 4 5 5 4 5 4 5 5 4 4 5 4 5 4 5 5 4 5 5 5 4 …
zonapenetrated19 100 100 100 100 0 1 1 1 1 2 2 2 2 2 1 2 3 1 2 1 2 2 2 1 1 0 2 1 1 1 0 1 1 3 1 0 3 1 2 2 2 2 3 2 3 2 2 2 3 2 2 3 2 2 2 2 3 2 2 2 2 3 2 2 2 2 2 2 3 3 2 1 3 2 2 2 2 3 2 2 2 2 3 1 3 2 2 3 2 2 3 3 1 2 3 2 2 2 1 3 2 2 1 2 2 1 2 3 1 1 2 2 3 2 1 0 1 3 2 2 5 4 5 4 4 5 4 4 5 4 5 4 4 4 6 6 5 4 4 4 5 5 4 5 5 5 5 5 5 5 5 5 6 5 5 5 6 5 6 5 6 5 6 5 6 5 6 5 6 5 6 6 5 6 6 6 5 6 6 6 6 5 6 5 6 6 6 …
zonapenetrated20 100 100 100 100 0 1 2 1 1 1 0 1 2 1 1 1 1 1 1 2 1 2 1 1 1 2 1 2 1 2 2 1 2 2 2 2 2 1 1 1 1 3 2 2 3 2 1 2 1 2 2 2 2 2 2 3 1 3 1 2 2 2 2 3 2 2 2 2 2 2 3 3 1 3 2 2 3 2 2 3 3 1 3 2 2 3 2 2 2 4 3 2 2 3 3 2 3 3 2 3 3 3 2 3 2 3 3 3 3 3 2 4 3 2 3 3 3 3 2 3 4 3 4 3 3 4 3 2 3 3 4 4 3 3 3 4 4 4 3 4 4 4 4 4 5 3 4 4 4 4 5 4 4 5 4 5 4 5 4 5 5 6 5 4 4 5 4 5 6 5 6 5 6 6 7 6 5 6 6 6 6 7 5 7 7 6 6 …
zonapenetrated21 100 100 100 100 0 1 0 0 0 0 0 0 0 1 0 0 0 0 1 0 0 0 1 0 0 0 0 1 0 0 0 1 0 0 1 1 0 0 1 0 1 1 0 2 1 0 1 1 1 2 1 2 1 2 2 2 1 2 2 1 3 2 2 2 1 2 2 2 3 1 2 3 2 3 4 3 4 3 4 4 3 4 4 4 4 3 4 4 3 3 3 3 3 4 3 4 3 3 4 4 4 4 5 4 4 4 4 5 4 4 4 4 5 4 4 4 5 3 5 4 5 4 4 4 5 4 4 4 5 4 5 4 4 4 5 4 5 4 4 5 4 4 5 5 4 5 4 4 4 5 4 4 5 4 4 4 4 4 4 3 4 4 4 3 4 4 3 3 4 3 3 3 4 3 3 3 3 3 3 4 4 5 6 6 5 7 6 …
zonapenetrated22 100 100 100 100 6 2 2 1 7 0 0 0 0 1 0 0 1 0 1 1 1 1 0 2 1 1 1 1 1 1 2 1 1 1 2 1 2 1 1 2 2 1 2 1 2 2 1 2 2 1 2 2 1 2 1 2 2 2 2 2 1 2 2 2 2 1 2 2 2 2 2 2 3 2 2 2 2 2 2 2 3 2 2 2 2 2 3 2 2 2 2 2 3 2 2 3 2 2 2 2 3 2 3 2 3 2 3 2 3 2 3 3 3 2 3 2 3 3 3 3 4 3 3 3 4 4 4 4 4 3 4 4 3 5 4 3 4 5 3 4 4 4 4 4 4 5 4 4 4 4 4 5 4 5 5 6 6 6 5 6 6 6 6 6 6 6 6 6 6 6 6 6 5 6 5 5 5 5 5 6 6 5 6 6 6 6 6 …
zonapenetrated23 100 100 100 100 0 1 0 0 0 0 1 0 0 1 0 1 0 1 0 1 0 1 0 1 1 0 1 1 0 1 0 1 1 0 1 1 1 0 1 1 2 1 0 2 1 1 1 1 2 1 1 2 1 2 1 2 1 2 1 1 2 2 1 2 2 1 2 2 1 2 2 1 2 2 2 2 1 2 2 1 2 2 2 2 2 2 1 2 2 2 2 2 1 2 2 2 2 2 3 2 2 2 2 2 2 3 3 2 2 3 2 3 3 3 4 3 2 3 3 3 3 4 3 3 4 3 2 3 4 3 3 4 3 3 3 3 4 3 5 4 5 4 5 5 6 5 6 5 5 6 5 4 6 5 5 4 5 4 5 4 6 5 4 5 5 6 6 5 6 6 6 6 6 6 6 6 5 6 6 6 6 6 6 6 6 5 7 …
zonapenetrated24 100 100 100 100 0 1 0 1 0 1 0 1 1 0 1 0 1 1 1 0 2 1 0 1 1 1 1 1 0 1 2 1 1 1 1 2 1 2 1 1 2 1 0 2 1 2 1 1 2 1 2 1 2 2 1 2 1 1 3 1 2 2 1 2 2 1 2 2 2 1 2 2 2 1 2 2 2 2 2 2 2 2 2 2 2 1 2 3 2 2 2 2 2 2 2 3 2 2 3 2 2 2 3 2 3 2 2 3 2 3 2 3 2 3 2 3 2 4 3 3 4 3 5 5 6 6 5 6 6 6 6 6 6 6 6 5 6 5 6 5 6 5 6 6 5 4 6 5 5 5 5 5 5 4 5 4 4 5 5 5 5 4 6 5 4 4 5 5 5 4 5 5 5 4 5 5 5 5 4 5 5 4 6 5 4 5 5 …
zonapenetrated25 100 100 100 100 0 1 0 0 1 0 1 0 1 0 1 0 2 1 0 1 0 1 1 1 1 1 2 1 7 2 1 1 1 1 1 1 2 1 1 1 1 1 1 2 1 2 1 2 1 1 2 1 2 1 2 1 2 1 2 1 2 2 2 1 2 2 1 2 2 2 2 1 2 2 1 2 2 2 2 2 1 2 2 2 2 2 1 2 2 2 2 2 2 2 2 3 2 2 2 2 2 2 2 3 2 2 2 2 3 2 2 2 2 3 2 2 3 2 2 3 2 3 2 3 2 2 3 2 3 2 3 3 4 3 2 3 3 3 3 4 3 4 3 4 3 4 4 4 4 4 3 4 5 4 4 4 5 4 3 4 5 4 4 5 4 5 4 5 6 5 5 5 6 6 6 6 5 6 6 6 6 6 6 6 6 6 6 …
zonapenetrated26 100 100 100 100 0 1 1 0 1 1 2 1 2 2 2 2 1 2 2 2 2 1 2 2 1 2 1 1 1 0 2 1 0 1 1 0 1 2 2 1 2 2 2 2 2 2 2 3 1 3 2 2 2 2 2 3 2 2 2 2 2 2 2 3 2 2 2 2 2 3 2 2 2 2 3 2 2 2 2 2 3 2 2 2 2 3 2 2 2 3 2 2 2 2 2 2 2 2 2 2 2 1 2 1 2 2 1 2 1 1 1 1 1 0 1 1 1 0 1 2 2 3 2 4 4 4 4 4 3 5 4 4 4 4 4 4 4 6 5 4 4 4 4 4 5 5 4 4 4 5 5 4 5 5 5 5 4 5 4 5 6 5 4 6 5 5 4 6 5 5 6 5 5 5 6 5 5 5 6 5 5 6 5 6 6 5 6 …
zonapenetrated27 100 100 100 100 0 1 0 0 0 0 0 1 0 0 0 1 0 0 1 0 0 0 1 0 1 0 0 1 0 1 1 0 1 0 1 1 1 1 0 1 1 0 1 2 1 1 0 2 1 1 1 1 1 1 1 1 1 1 3 1 0 2 1 2 1 2 1 2 1 2 1 2 2 1 1 3 1 2 1 2 2 2 2 1 2 2 2 2 2 2 2 2 2 2 2 2 2 2 3 2 2 2 3 3 2 2 3 3 3 3 2 4 3 3 4 4 4 6 6 5 6 6 5 6 6 6 6 5 5 6 5 4 5 5 5 4 5 4 4 5 4 4 4 5 4 4 5 4 5 4 4 5 4 4 5 4 4 5 4 5 4 4 5 5 4 4 5 4 5 4 5 4 5 4 4 5 4 5 4 5 4 4 5 4 5 4 5 …
zonapenetrated29 100 100 100 100 7 1 0 0 1 0 1 0 1 1 1 1 0 0 0 0 0 0 0 0 0 7 0 0 0 0 0 0 0 0 0 0 0 1 1 1 2 1 2 2 2 1 2 2 2 1 2 2 1 2 2 3 1 2 2 2 2 2 3 2 2 2 3 2 2 2 3 2 3 3 3 3 3 3 3 4 3 3 3 4 3 3 4 3 4 3 3 4 4 3 4 3 4 4 3 4 3 4 4 3 4 4 4 3 4 4 4 4 4 4 4 3 4 4 4 4 4 4 4 3 4 5 4 4 4 4 4 4 4 4 4 4 4 5 4 4 4 4 4 4 5 4 4 5 4 4 4 5 4 4 4 5 5 4 4 5 4 5 4 5 4 5 5 4 5 4 5 5 5 4 5 5 5 4 5 4 5 5 5 5 5 5 6 …
zonapenetrated30 100 100 100 100 0 1 0 0 0 1 0 1 1 0 1 1 1 0 2 1 0 2 1 1 2 1 2 1 1 1 2 2 1 2 2 3 2 2 2 3 3 3 3 3 3 4 3 3 3 3 2 3 2 2 3 2 2 2 2 3 2 3 2 3 3 3 4 3 3 3 5 3 3 4 3 3 4 4 4 3 3 4 4 4 3 4 4 3 4 3 4 3 3 4 3 3 4 4 3 3 4 4 3 4 4 3 4 3 4 4 3 4 4 4 3 4 3 4 3 3 4 3 2 3 3 2 3 2 2 2 2 2 2 2 2 2 2 2 2 2 4 4 5 4 4 5 5 5 5 6 5 5 5 6 6 5 5 6 6 6 5 6 5 6 6 6 6 6 5 7 5 6 6 6 7 6 5 7 6 6 6 6 6 6 6 7 6 …
zonapenetrated31 100 100 100 100 7 1 0 1 0 1 0 1 0 1 1 0 1 1 1 1 0 1 1 0 2 1 1 2 1 1 0 2 2 1 1 1 2 1 2 1 1 2 2 1 1 1 2 2 1 2 2 2 1 2 1 2 2 2 2 1 2 2 2 2 2 2 2 1 2 2 2 2 2 2 2 2 2 2 2 2 3 1 2 2 2 3 2 2 2 2 2 3 2 2 2 3 2 2 2 3 3 2 3 2 3 2 3 2 3 3 2 2 3 4 3 2 3 2 3 3 3 3 4 3 3 5 6 5 6 7 6 7 6 6 6 7 6 6 6 6 5 5 7 6 5 7 5 6 7 5 4 6 5 6 5 6 6 5 5 6 5 4 5 4 5 5 4 5 5 4 6 5 5 4 5 5 5 5 5 5 5 5 5 4 5 5 5 …
zonapenetrated32 100 100 100 100 0 1 0 0 0 0 0 1 0 7 1 0 1 0 0 1 0 1 1 0 0 1 0 1 0 1 0 2 1 2 2 3 4 4 4 4 4 4 3 4 4 3 4 4 3 3 3 2 3 3 3 3 3 3 2 3 2 3 2 2 3 2 2 3 3 2 2 2 4 3 2 3 2 2 3 2 3 3 2 3 2 3 2 3 2 3 2 3 2 2 3 2 2 3 2 2 3 2 2 2 3 2 2 3 2 2 3 3 2 3 4 3 4 3 4 4 4 4 4 4 3 4 4 4 3 3 2 3 4 3 2 3 3 4 3 3 3 4 4 4 4 4 4 5 4 5 6 5 5 5 5 5 4 5 6 5 5 5 6 5 5 5 6 5 6 5 6 5 6 6 6 5 6 6 6 7 6 6 6 6 6 6 6 …
zonapenetrated33 100 100 100 100 0 1 0 0 0 0 0 0 0 1 0 0 0 0 0 1 0 1 0 1 0 7 1 0 1 0 1 0 1 1 0 1 0 1 0 2 1 0 1 1 1 1 1 1 2 2 1 0 2 2 1 1 3 1 3 3 4 4 4 5 4 5 4 5 4 4 5 4 4 4 3 4 4 4 4 3 4 4 4 5 3 2 4 3 4 3 4 3 3 3 1 4 3 3 3 3 3 3 2 3 4 3 3 3 3 3 4 3 2 3 4 3 4 3 2 3 3 4 3 3 3 3 3 3 3 3 3 4 3 4 3 3 4 4 3 4 4 4 4 4 5 5 4 4 5 4 4 4 4 4 4 3 4 4 3 4 4 3 4 4 4 4 4 4 4 6 5 4 4 5 6 5 6 5 6 5 4 7 5 6 5 6 5 …
zonapenetrated34 100 100 100 100 0 1 0 0 0 1 1 0 0 1 0 1 0 0 1 0 1 0 2 1 7 1 0 1 0 1 0 1 0 1 0 0 1 0 1 0 1 0 0 0 1 0 0 1 1 0 1 0 1 1 0 0 1 0 0 0 0 0 0 0 0 0 0 0 0 0 7 0 7 0 7 0 7 7 0 7 7 0 7 0 1 1 2 2 2 3 2 2 2 3 2 3 2 3 2 3 2 3 3 2 3 3 3 2 3 3 2 4 3 3 3 3 3 4 3 3 3 3 4 3 4 3 4 3 4 3 4 3 4 3 4 3 4 4 4 3 4 4 3 4 4 4 3 4 4 4 3 4 4 4 4 3 5 3 4 4 4 4 4 4 4 4 4 4 4 4 4 4 4 4 5 4 3 5 4 4 4 5 4 4 4 5 4 …
zonapenetrated35 100 100 100 100 7 1 1 0 0 0 0 0 2 1 2 1 0 0 1 0 2 2 1 0 0 0 1 0 1 2 1 1 2 1 2 2 1 0 2 1 0 2 2 1 1 2 1 2 2 1 2 1 2 1 2 2 2 2 1 2 2 1 3 1 2 2 2 2 1 2 2 2 2 2 2 2 2 1 2 3 1 2 2 2 2 2 2 2 3 2 1 2 3 2 2 3 2 2 2 2 3 2 3 2 2 2 2 3 2 3 2 1 3 2 3 3 2 2 3 3 2 4 4 3 3 4 3 3 3 4 4 3 4 3 4 4 3 4 4 3 4 4 4 4 3 4 5 4 4 5 4 4 6 6 5 4 4 7 5 5 6 6 6 6 5 6 6 6 6 6 6 6 5 6 6 6 5 4 6 6 6 5 4 4 5 6 6 …
zonapenetrated35-2 100 100 100 100 0 1 0 0 0 1 1 0 0 1 0 0 1 0 0 1 1 0 1 0 1 1 1 0 0 2 1 1 1 0 1 1 1 0 2 1 1 1 2 1 1 1 1 1 1 2 2 1 1 1 3 1 0 2 1 2 2 1 2 1 2 2 1 2 2 1 2 1 2 2 2 2 2 1 1 3 1 2 2 2 1 2 3 1 2 2 2 2 2 2 2 2 2 2 2 2 2 2 3 1 2 3 2 2 2 2 2 4 3 2 2 2 2 2 2 3 2 2 2 3 3 2 3 2 2 4 3 2 4 3 2 3 4 3 4 3 4 4 3 3 3 4 4 5 3 4 4 4 4 4 4 4 3 5 4 5 4 5 4 4 5 4 6 6 5 5 6 6 5 6 6 6 6 6 6 5 5 6 5 6 5 5 …
zonapenetrated36 100 100 100 100 0 1 0 1 0 0 0 0 0 1 0 0 0 1 0 0 0 1 0 0 1 0 0 1 0 1 1 0 0 0 1 1 0 1 0 1 0 1 0 1 1 1 0 1 1 0 1 1 1 1 1 1 1 1 1 1 1 2 1 1 1 1 2 1 2 1 1 2 1 2 1 2 1 2 1 2 2 1 2 1 2 2 2 1 2 2 2 2 2 2 2 2 2 2 2 2 2 2 2 3 3 2 3 3 4 6 7 5 6 5 4 4 6 5 5 5 6 5 4 6 5 4 4 4 4 5 5 5 4 4 4 5 3 4 5 4 4 4 4 4 4 4 3 4 4 4 4 4 4 4 4 4 4 4 4 4 4 5 4 4 4 4 4 4 4 3 4 5 4 4 4 4 4 4 4 4 4 4 4 4 4 4 4 …
zonapenetrated37 100 100 100 100 0 2 1 2 3 3 3 4 3 3 2 3 3 2 2 2 3 2 2 2 2 2 2 2 2 2 2 2 1 2 2 2 2 1 2 1 2 1 2 1 2 2 1 2 2 1 2 2 2 1 2 1 2 2 1 2 1 2 2 2 1 2 1 2 2 2 1 2 1 2 2 2 2 1 2 2 1 2 2 1 2 3 2 2 3 2 3 3 2 4 3 3 2 3 2 2 2 2 2 2 2 2 1 2 2 2 3 2 2 2 3 2 3 2 3 4 3 4 3 4 4 4 4 4 4 4 4 4 4 4 3 4 5 4 4 4 4 4 4 5 4 4 4 5 4 4 5 4 5 5 6 5 5 5 5 6 6 5 6 5 6 5 6 5 6 6 5 6 5 6 6 6 5 6 6 6 6 5 6 6 6 6 6 …
zonapenetrated38 100 100 100 100 0 1 0 0 0 0 0 1 0 1 1 2 4 4 3 2 4 4 4 5 3 4 3 4 3 4 3 2 3 3 3 2 2 3 2 2 2 2 2 2 2 2 2 2 3 2 2 2 2 2 2 2 1 2 2 1 2 2 1 2 2 2 1 3 1 2 2 2 2 1 2 2 2 2 2 2 2 2 1 2 2 2 2 2 1 2 2 1 2 2 1 2 1 2 2 2 1 2 2 2 2 2 1 2 2 2 3 2 2 3 3 3 3 3 3 2 3 2 2 3 2 2 2 3 2 2 3 2 2 2 2 4 3 4 3 4 4 4 5 4 4 4 5 4 4 4 5 4 4 4 4 5 4 5 4 5 4 5 4 5 5 4 5 5 4 5 5 5 5 5 6 5 6 5 6 5 6 5 6 5 6 5 6 …
zonapenetrated39 100 100 100 100 7 1 1 0 0 1 0 1 1 0 0 1 2 1 1 2 1 0 2 1 2 1 0 1 2 1 1 2 2 2 1 2 2 1 2 2 2 2 2 3 2 2 2 1 2 3 1 3 2 2 2 3 2 2 3 2 2 3 2 2 2 3 2 3 2 2 3 2 3 3 2 3 2 3 2 3 3 2 3 3 3 3 2 3 3 3 3 3 3 3 2 4 3 3 4 3 3 3 3 4 3 3 4 3 4 3 3 2 5 4 4 4 3 3 4 5 3 3 4 4 4 4 4 4 7 5 4 6 7 0 7 6 7 6 7 6 6 7 6 6 7 6 6 5 7 6 6 6 6 6 6 6 5 6 6 6 6 6 6 6 6 6 6 6 6 6 6 6 6 6 6 7 6 6 6 6 6 6 6 6 6 6 7 …
zonapenetrated39-2 100 100 100 100 0 1 0 0 0 0 0 0 0 0 0 0 0 0 1 0 0 0 0 0 1 0 0 0 1 0 0 0 1 0 0 0 1 0 1 0 0 1 0 1 1 0 0 1 1 0 1 0 1 1 0 2 1 1 1 1 2 1 2 2 2 1 2 2 1 2 2 2 2 2 2 3 1 2 3 2 1 3 2 2 2 3 2 2 3 2 2 3 3 3 4 3 4 4 4 4 4 4 4 4 3 4 4 5 4 4 3 4 4 3 3 3 4 3 3 4 4 3 4 5 3 4 5 4 4 5 4 5 4 4 5 4 4 5 5 4 4 4 5 4 4 5 4 5 4 5 4 4 5 5 4 5 4 5 4 5 4 4 5 4 5 5 4 5 4 4 5 4 5 5 4 4 4 4 5 4 4 4 4 4 4 4 …
zonapenetrated40 100 100 100 100 0 2 1 1 4 3 3 4 3 2 4 3 1 2 2 3 2 2 3 1 4 3 1 2 2 2 2 2 2 3 2 1 2 2 2 2 1 3 1 2 1 2 2 2 2 2 2 2 2 2 2 2 2 1 3 1 2 2 2 2 2 2 2 1 2 2 2 2 1 2 2 1 2 1 2 1 2 3 1 1 2 1 2 1 2 2 2 2 2 2 3 3 2 3 3 3 3 2 3 3 2 2 2 2 3 2 2 2 2 2 3 2 3 2 3 3 4 4 4 3 4 4 4 4 4 4 3 4 5 4 4 4 4 4 5 4 5 4 5 4 5 4 5 5 6 5 4 5 6 5 5 6 5 6 5 5 6 5 6 6 6 6 5 4 6 5 6 6 6 5 6 6 5 6 5 6 6 6 6 6 6 6 6 …
zonapenetrated41 100 100 100 100 0 1 0 0 0 0 0 0 0 0 0 0 0 0 0 0 0 0 0 0 1 0 0 1 0 1 0 0 0 0 1 0 0 1 0 0 1 0 0 1 0 1 1 1 0 1 1 0 1 1 1 1 0 1 1 1 0 2 1 1 1 1 1 1 1 1 2 1 2 1 2 2 1 2 2 2 2 2 4 4 6 5 3 4 5 5 5 4 4 5 3 4 5 4 4 4 4 3 4 4 4 4 4 4 4 4 4 3 4 3 4 3 4 4 3 3 4 3 4 3 4 3 4 4 3 4 4 3 4 4 3 4 3 4 4 4 3 4 4 3 3 4 4 4 3 3 4 3 4 4 3 3 4 3 3 3 4 3 4 3 4 4 4 4 4 4 4 4 5 4 4 6 5 4 5 5 4 4 5 4 3 4 3 …
zonapenetrated42 100 100 100 100 0 1 0 0 1 0 1 2 1 1 2 1 2 1 2 1 1 2 1 1 2 1 0 1 0 1 0 0 1 0 1 1 2 1 2 2 1 2 2 2 2 2 2 2 2 2 1 2 2 2 1 3 1 2 2 2 2 1 3 1 2 3 1 2 2 1 3 1 2 2 2 2 2 1 2 2 1 2 2 2 1 2 2 2 2 2 2 2 2 2 2 2 3 2 2 1 2 2 1 2 2 1 2 1 2 1 2 1 1 1 0 1 1 0 1 1 0 1 0 2 1 2 4 4 4 4 4 4 4 4 4 4 4 4 4 4 4 4 4 5 4 4 4 5 4 5 4 4 4 5 4 5 5 4 4 5 4 5 4 5 5 4 5 4 5 5 4 5 5 5 5 4 5 5 5 5 5 5 5 5 5 6 5 …
zonapenetrated43 100 100 100 100 0 1 0 1 0 1 0 0 1 0 3 3 3 4 3 4 3 4 3 4 3 3 3 4 3 3 3 2 3 3 3 2 3 2 3 2 3 2 2 3 2 1 3 2 2 2 1 3 2 2 3 2 2 2 3 2 2 2 3 2 2 2 3 2 3 2 2 3 2 3 2 3 2 2 2 2 3 2 2 3 2 2 2 3 2 3 2 2 2 3 2 3 2 3 3 3 4 3 4 4 3 4 4 4 3 3 3 3 3 4 3 1 3 3 3 3 2 4 3 3 4 4 4 4 4 4 4 4 5 4 4 5 4 5 4 5 4 5 4 4 5 5 5 4 5 6 5 6 6 6 6 6 6 6 6 6 6 5 7 6 6 6 6 6 6 7 6 6 6 6 7 6 6 6 6 6 7 6 6 7 6 6 6 …
zonapenetrated44 100 100 100 100 0 1 0 1 2 1 2 1 1 2 2 1 2 1 2 1 2 1 1 1 1 1 0 1 0 1 1 0 1 2 1 2 2 2 1 2 2 2 2 2 2 2 2 2 2 2 2 2 2 2 2 2 2 2 2 2 2 2 2 2 2 2 2 2 2 1 2 3 2 2 2 2 2 2 2 2 2 2 2 2 2 2 2 2 3 2 2 2 3 2 2 1 2 2 1 2 2 1 2 1 2 2 2 1 1 1 2 1 1 1 1 1 1 1 1 2 2 4 3 5 4 4 4 4 4 4 4 4 4 5 4 5 4 4 4 5 4 4 5 4 5 4 5 4 5 5 4 5 4 5 4 5 5 5 4 5 5 4 5 5 5 5 5 5 5 5 6 5 5 5 5 6 5 6 5 5 6 6 5 6 5 5 6 …
zonapenetrated-1 100 100 100 100 0 1 0 0 1 0 1 0 1 0 0 1 0 0 1 1 0 1 0 2 1 0 2 1 1 1 1 1 2 1 0 2 1 1 1 2 1 1 1 2 1 2 1 1 2 2 2 1 2 2 2 2 1 1 3 1 2 2 2 1 2 2 3 1 2 2 2 2 1 2 2 3 2 2 2 2 1 2 3 1 3 2 2 2 2 3 3 1 1 3 2 2 3 2 3 2 2 3 2 3 2 3 2 3 2 2 3 2 2 2 3 2 2 2 3 2 3 2 3 3 4 4 4 4 4 5 5 5 5 6 6 5 6 6 6 6 5 6 6 5 6 6 5 6 5 5 5 6 6 5 4 5 5 6 5 5 5 5 5 4 7 5 5 4 6 5 6 5 5 5 5 6 6 5 4 6 6 6 5 4 6 5 5 …
zonapenetrated-1-2 100 100 100 100 0 1 0 0 0 0 0 0 0 0 0 0 0 0 0 1 0 0 0 0 0 1 0 0 0 1 1 1 0 1 1 1 2 2 4 4 3 4 4 4 5 4 3 2 4 3 3 4 4 3 2 4 3 3 3 2 3 3 3 2 3 2 4 3 2 2 3 2 3 3 2 2 3 3 2 2 4 3 2 2 3 3 3 2 2 3 2 2 3 2 3 3 2 2 3 2 3 2 3 2 3 2 3 2 3 3 3 2 3 3 3 4 4 3 5 3 4 4 4 4 4 4 3 5 3 3 4 3 3 4 3 3 4 3 4 3 4 3 4 5 4 4 5 4 6 5 5 5 4 5 6 5 4 5 6 5 5 6 5 6 5 5 6 5 5 6 6 6 5 6 6 6 6 6 6 7 6 7 6 7 6 6 …
zonapenetrated-2 100 100 100 100 7 1 0 0 0 1 0 0 1 7 1 0 1 0 1 1 0 0 1 0 1 1 1 1 2 3 1 3 4 5 4 4 4 3 4 4 4 3 4 3 4 3 3 3 4 3 3 3 3 2 4 3 3 2 3 2 3 2 3 2 3 3 2 3 2 3 3 2 3 3 2 3 3 3 3 2 3 2 4 3 2 2 3 3 2 3 3 2 3 3 3 3 3 2 3 3 2 4 3 2 4 3 4 3 4 4 3 5 4 4 4 4 4 5 4 3 4 4 3 3 4 3 3 4 3 3 4 4 3 4 4 4 4 4 4 5 4 5 5 6 5 4 6 5 4 5 5 5 6 5 5 6 5 6 6 5 5 6 6 5 6 6 6 6 6 6 6 6 7 6 6 6 6 7 6 7 6 7 6 7 6 6 0 …
zonapenetrated-3 100 100 100 100 7 1 0 0 0 0 0 0 1 0 0 0 0 0 1 0 0 1 0 0 0 0 2 1 0 7 1 0 1 0 0 1 0 0 1 1 1 0 0 1 0 1 1 0 1 1 1 0 0 2 1 0 0 1 1 1 2 1 1 0 2 1 0 1 2 1 1 2 1 2 1 1 1 2 1 1 2 1 1 2 2 1 1 2 2 1 1 3 1 2 2 2 2 2 2 2 2 2 2 2 2 2 3 2 4 3 1 2 4 3 2 3 4 3 3 3 4 3 3 2 3 4 4 3 4 4 4 4 4 4 5 5 4 4 5 4 5 4 5 4 5 5 5 4 3 5 4 4 4 4 3 1 4 6 5 4 3 4 4 5 4 5 4 5 5 5 4 5 5 5 5 6 5 5 5 5 6 5 5 5 5 5 5 …
zonapenetrated-4 100 100 100 100 0 1 0 0 0 0 0 1 0 7 1 0 0 0 1 0 0 0 0 0 0 7 0 1 0 0 0 0 0 0 0 1 1 0 1 1 2 1 1 0 1 1 2 1 1 0 1 1 3 1 1 1 0 3 2 1 7 3 1 0 2 1 1 1 1 2 1 2 1 0 2 1 2 2 2 1 1 0 2 2 2 1 2 1 1 3 1 1 1 2 2 1 1 2 1 1 1 1 0 1 1 0 0 2 1 1 0 7 1 0 1 0 0 0 0 0 0 2 3 1 3 3 4 3 2 3 4 4 3 4 3 4 3 3 4 4 4 4 3 4 4 4 4 4 3 4 5 3 3 4 5 4 3 4 4 4 4 4 4 4 5 4 3 4 4 5 4 5 4 5 3 4 5 5 4 4 5 4 4 5 5 4 4 …
zonapenetrated-5 100 100 100 100 0 1 0 1 1 0 1 1 1 1 1 1 2 1 2 1 1 2 1 2 2 1 2 1 1 2 2 1 2 2 2 1 1 2 2 2 1 2 2 2 2 2 2 2 1 3 1 2 2 2 2 2 2 2 2 2 2 2 2 2 2 2 2 2 3 2 2 2 3 2 3 2 2 2 2 2 2 3 3 2 2 2 3 2 2 3 2 3 2 2 3 3 2 3 3 2 3 2 3 4 3 3 3 3 2 3 2 3 4 3 3 2 3 4 3 4 3 3 3 4 3 3 4 4 4 3 4 4 4 4 4 4 4 4 4 4 3 5 4 4 5 4 4 4 4 6 5 4 5 4 5 4 5 5 6 6 5 6 6 6 6 6 6 6 7 6 6 6 6 7 7 6 6 6 6 6 6 6 5 6 5 6 6 …
zonapenetrated-6 100 100 100 100 0 1 0 3 2 2 2 2 2 2 1 2 2 2 1 2 2 1 2 1 1 2 1 1 2 1 1 0 2 1 7 1 2 1 0 1 1 1 0 2 1 0 2 1 1 2 1 1 1 0 3 1 0 2 1 0 1 1 1 1 2 1 1 0 1 1 1 1 1 2 1 0 1 2 1 2 1 2 2 2 2 2 2 2 2 2 3 2 3 1 2 2 2 1 2 1 1 2 2 2 1 1 3 1 2 2 3 2 2 2 3 2 3 2 3 3 3 3 2 5 3 2 4 3 4 3 4 4 4 3 4 4 4 4 4 3 5 5 4 4 5 4 5 4 6 5 4 4 4 5 4 5 4 5 5 5 4 5 5 5 5 5 5 5 5 5 5 5 6 5 5 5 6 5 6 5 6 5 6 5 6 5 5 …
zonapenetrated-7 100 100 100 100 0 1 0 1 1 0 0 1 0 1 1 0 0 1 1 0 0 4 3 1 3 4 4 4 4 4 4 3 4 4 3 4 4 3 3 2 4 4 3 3 4 3 2 4 3 4 3 2 3 3 3 2 3 2 3 3 2 2 2 2 3 3 3 2 3 2 3 3 2 3 3 3 2 3 2 3 3 2 3 3 2 3 2 3 2 3 3 2 3 3 2 3 3 3 2 3 4 3 4 3 4 4 4 4 4 4 4 4 4 4 4 5 4 3 4 3 3 2 4 4 3 4 3 3 4 3 4 4 4 4 4 4 5 5 4 6 5 5 5 5 5 5 4 5 5 5 5 6 6 5 5 6 6 6 6 6 6 6 6 6 6 6 7 6 6 7 6 6 7 7 6 6 6 0 7 6 7 6 6 7 7 7 6 …
zonapenetrated-9 100 100 100 100 0 1 0 0 0 1 0 0 0 0 1 0 1 0 0 1 0 0 1 0 0 0 1 0 0 1 0 0 0 1 0 0 0 0 1 0 0 1 0 0 1 0 1 0 1 0 0 0 0 1 0 1 0 1 0 0 1 0 1 0 0 0 0 0 0 0 0 0 0 0 0 0 0 0 7 7 0 7 7 7 6 0 7 6 7 7 0 3 2 1 3 2 2 2 2 2 3 2 2 2 3 2 3 3 3 2 3 3 3 2 3 3 3 4 3 3 3 3 3 3 3 3 3 4 3 3 4 3 3 4 3 3 4 4 3 4 3 4 4 3 3 4 3 4 3 4 3 4 4 4 3 4 3 4 4 4 3 4 4 4 4 3 5 4 4 3 4 4 4 4 5 4 4 4 4 4 3 4 5 4 4 4 4 …
zonapenetrated-10 100 100 100 100 0 1 0 0 0 0 1 0 0 0 1 1 0 0 0 0 1 1 0 0 2 1 0 1 0 0 1 1 1 0 1 1 1 1 0 2 1 1 0 1 1 2 1 1 2 1 1 2 1 2 1 1 2 1 1 2 1 1 2 1 1 3 2 1 2 1 2 1 2 1 2 2 2 2 1 2 2 2 1 2 2 2 1 2 2 3 1 2 2 2 2 1 2 3 2 2 1 2 2 2 3 2 2 2 2 2 2 2 2 3 2 2 3 3 3 2 2 3 3 3 4 3 3 3 4 3 4 4 3 4 3 4 4 4 3 4 4 3 4 4 5 4 4 4 5 4 4 5 5 5 5 5 6 5 5 6 5 6 5 5 6 5 4 5 5 4 4 5 5 5 5 5 5 6 6 6 6 6 6 6 5 6 6…
zonapenetrated-11 100 100 100 100 6 2 1 0 7 1 1 2 2 1 0 1 1 0 3 1 0 1 1 2 1 0 2 2 1 3 1 1 2 2 1 2 1 2 2 1 2 1 2 2 2 2 1 2 2 2 2 2 1 3 2 1 3 2 2 2 1 3 2 2 2 2 2 2 2 2 2 2 3 2 2 2 3 2 1 3 2 2 3 2 3 1 3 2 3 2 3 2 2 3 2 2 3 2 3 3 2 3 2 3 3 3 2 3 2 3 3 3 3 2 4 3 3 2 4 3 2 4 3 3 3 3 3 2 4 4 3 3 3 3 4 3 4 4 3 4 4 4 3 5 4 4 4 4 4 4 4 4 5 4 4 5 5 5 5 5 4 4 5 4 5 5 5 6 6 6 5 6 6 6 6 6 7 6 7 6 6 7 6 7 6 6 6…
ac1 100 100 100 100 0 1 0 0 0 0 0 0 0 1 0 0 1 0 0 1 0 0 0 1 0 0 1 0 0 1 0 1 0 1 1 1 0 0 1 1 1 0 1 1 1 1 0 1 1 1 1 1 1 1 1 2 1 1 1 1 1 1 2 2 1 1 2 1 1 2 1 2 2 1 2 2 1 1 3 1 2 1 2 2 2 1 2 2 2 2 3 2 2 2 2 2 3 3 2 2 3 3 2 3 3 3 3 3 4 3 2 4 4 3 4 4 5 4 4 4 4 5 5 4 5 5 5 5 4 5 5 5 3 4 4 4 5 4 3 4 4 5 4 4 5 4 5 6 5 5 6 5 6 5 6 5 6 5 5 6 5 5 5 6 5 6 6 5 4 6 6 5 5 6 5 6 5 5 5 6 6 5 5 6 5 5 6 6 5 6 5 6 5 6…
ac2 100 100 100 100 0 1 0 0 0 0 0 0 1 0 0 1 0 0 0 1 0 0 2 1 7 1 1 0 1 1 1 1 2 1 0 1 0 1 2 1 1 2 2 2 1 2 2 2 1 2 2 1 3 2 2 2 2 3 2 4 3 3 4 3 4 4 3 4 3 4 3 3 3 3 3 2 3 3 3 2 3 3 4 3 4 4 3 4 4 4 4 4 4 4 4 4 4 4 4 4 4 4 4 4 4 4 3 4 4 4 4 4 4 4 4 4 3 4 4 4 4 4 3 4 4 4 4 4 4 4 4 4 4 4 4 4 4 4 4 4 4 4 4 4 4 4 4 3 4 3 4 3 4 4 3 4 3 3 3 3 3 2 3 2 2 3 4 3 6 5 6 5 6 6 6 5 6 6 6 6 6 6 6 6 6 6 6 6 6 7 6 6 6 7…
ac3 100 100 100 100 0 1 1 0 1 1 0 1 2 1 1 1 1 1 2 1 0 0 1 0 0 0 0 0 1 0 0 0 1 0 1 1 2 1 2 1 2 2 2 1 2 2 1 2 2 1 2 2 2 1 2 1 2 1 2 2 1 2 2 1 2 2 1 2 1 3 1 0 2 2 2 2 1 2 2 2 1 2 2 2 2 1 2 2 1 2 1 0 1 1 3 1 0 1 1 2 1 0 1 1 2 1 0 0 2 1 7 2 3 4 3 4 4 3 4 4 4 3 4 4 3 4 5 4 3 4 4 4 4 4 4 4 5 4 4 4 4 3 5 4 4 4 5 4 4 4 5 4 5 4 4 5 5 4 4 5 4 5 5 5 4 4 5 5 5 4 5 4 6 5 4 5 5 5 5 5 5 6 5 4 6 5 6 5 5 5 5 6 5 5…
ac3-2 100 100 100 100 0 1 1 1 2 1 2 2 1 2 2 1 2 1 2 2 1 2 2 2 1 2 2 2 2 1 2 3 1 2 2 2 2 2 2 3 1 2 2 2 2 2 2 3 1 2 3 2 2 2 2 2 2 2 2 3 2 2 2 2 2 3 2 2 2 3 3 2 2 3 2 2 2 3 3 3 1 3 3 2 3 2 3 3 2 3 2 3 3 3 4 3 2 3 3 3 3 3 3 3 4 3 2 4 3 4 3 3 3 4 3 4 3 4 4 3 3 4 3 4 3 4 4 4 4 4 4 4 4 4 4 4 5 4 4 4 5 4 4 5 4 5 5 5 4 5 5 5 5 4 6 6 5 6 6 6 6 6 6 7 6 6 7 7 6 7 7 7 6 7 6 7 6 6 6 6 6 5 6 6 6 6 6 6 6 6 7 6 7…
ac4 100 100 100 100 0 1 0 0 1 1 2 2 1 2 2 2 2 2 2 2 2 2 2 2 2 2 2 2 2 2 1 1 1 1 1 0 2 1 1 2 1 2 2 2 2 2 2 2 3 2 2 3 2 2 2 3 2 2 3 3 1 2 2 3 2 3 2 2 2 3 2 2 2 2 2 3 2 3 2 2 2 3 2 2 3 3 2 2 2 3 2 3 2 2 2 3 2 2 2 2 2 2 2 2 2 2 2 2 2 2 2 2 1 3 1 4 4 3 4 7 5 4 3 4 5 5 4 5 4 5 5 5 4 5 5 5 4 5 6 5 5 5 5 6 5 5 5 6 5 6 6 5 4 6 5 6 6 5 5 6 6 5 6 6 5 6 6 5 6 6 6 5 6 6 6 6 5 6 6 6 6 5 6 7 5 6 6 7 6 6 6 6 6 6…
ac4-2 100 100 100 100 0 1 0 0 1 0 0 1 0 0 0 0 0 0 7 0 0 0 0 0 0 0 7 0 0 0 0 0 1 0 1 1 1 1 1 1 2 1 2 1 2 2 2 2 3 2 1 2 2 2 3 2 3 2 2 2 3 2 3 2 3 3 3 2 3 3 3 3 3 3 3 2 4 3 3 4 3 3 3 3 4 3 4 3 3 3 4 4 3 3 4 4 3 4 3 4 4 4 3 4 4 3 4 4 4 3 4 4 3 4 4 4 3 4 4 4 4 4 4 4 3 4 4 4 4 4 4 4 4 4 5 4 4 4 4 4 4 5 4 4 5 4 4 5 4 4 4 5 4 4 4 5 4 6 5 4 4 4 5 5 4 5 5 5 4 5 5 5 6 5 6 6 6 0 7 0 0 0 0 7 0 0 0 0 7 0 0 7 0…
ac5 100 100 100 100 0 1 0 1 0 1 1 1 1 1 0 1 0 0 0 1 0 0 0 0 0 0 0 0 0 1 1 1 1 2 1 2 1 2 1 1 2 2 1 1 2 1 1 2 1 1 2 1 1 2 1 2 1 1 1 2 2 1 1 1 1 2 2 1 2 1 2 2 1 2 1 2 1 2 2 1 1 1 2 1 2 1 0 1 1 0 2 1 1 0 1 1 1 2 1 0 4 4 3 3 4 3 3 3 4 4 3 4 4 3 4 4 4 4 3 4 4 4 4 4 4 4 4 4 4 4 4 3 4 4 4 4 4 5 4 4 4 4 4 5 4 4 5 4 5 4 4 4 5 5 4 5 5 4 5 5 5 5 5 5 5 5 5 5 4 5 5 5 4 6 5 5 4 6 5 5 5 5 6 5 6 5 5 6 6 5 6 5 6 5…
ac5-2 100 100 100 100 0 1 0 0 0 0 0 0 1 0 0 0 0 0 0 0 1 1 0 0 0 1 0 1 0 0 1 0 1 0 1 0 1 0 1 0 1 1 1 0 1 1 1 0 1 1 2 1 0 1 1 1 2 1 1 1 1 1 0 2 2 1 1 1 1 2 2 1 2 1 0 2 2 1 2 1 2 1 2 2 1 2 1 3 2 1 1 2 2 2 2 4 3 1 2 3 3 1 4 4 6 5 4 4 4 5 4 4 4 5 4 4 6 5 4 4 4 4 4 4 4 4 4 3 4 4 4 4 4 4 4 4 4 4 4 4 4 5 4 4 4 4 4 5 4 5 4 4 5 4 4 4 5 4 4 5 4 4 4 4 5 4 4 4 4 5 4 4 4 4 4 4 5 4 4 4 5 4 4 4 5 5 6 5 6 5 4 5 6…
ac5-3 100 100 100 100 0 1 1 1 0 2 1 2 2 2 1 2 2 2 2 1 2 2 2 1 2 2 1 0 1 1 0 1 1 1 1 1 2 2 1 2 2 2 2 2 3 2 2 2 2 2 3 2 2 1 3 2 2 2 3 2 2 2 2 2 2 2 2 2 3 2 1 2 3 2 2 2 2 2 3 2 2 2 2 2 2 3 2 2 2 2 2 2 3 2 2 2 2 2 2 2 2 3 1 2 2 3 2 1 2 2 2 3 3 2 5 4 5 5 4 4 4 4 4 4 5 4 4 6 5 5 5 4 5 4 5 5 4 5 6 5 4 5 5 4 6 5 5 5 5 6 6 5 5 5 5 6 5 6 6 5 5 6 5 6 5 6 6 5 6 5 6 6 5 6 6 6 5 6 6 6 6 5 6 6 6 5 6 6 6 6 6 6 6…
ac6 100 100 100 100 0 1 0 0 0 2 1 1 0 2 1 1 0 2 2 1 1 1 2 2 2 2 1 1 2 2 2 2 1 3 2 2 2 2 2 2 2 3 2 3 2 2 3 2 2 3 2 3 2 3 2 3 2 3 3 3 3 2 3 3 2 4 3 2 3 3 3 3 3 3 4 3 3 4 3 3 3 4 3 3 3 4 4 3 2 4 3 4 3 4 4 4 3 4 3 4 3 4 4 4 4 3 4 4 3 4 4 4 4 4 4 4 3 4 4 4 4 4 4 4 4 4 4 4 4 4 4 4 4 4 4 5 4 4 5 4 4 4 4 5 5 4 5 4 4 5 5 5 5 4 0 0 7 0 7 0 0 1 7 7 7 0 7 0 7 7 6 0 7 7 7 6 7 7 7 6 5 7 7 6 7 6 7 6 7 7 6 7 7 6…
ac6-2 100 100 100 100 0 1 0 0 0 0 0 0 0 0 0 0 0 0 0 0 0 0 0 0 0 1 0 0 0 0 1 0 0 0 1 0 0 0 1 0 0 1 0 2 1 0 1 0 0 1 0 0 1 0 0 0 7 0 0 1 0 0 0 0 0 0 1 2 2 2 2 2 3 3 3 2 3 3 2 3 3 3 2 4 3 3 3 3 3 3 4 3 3 4 3 3 4 3 3 4 3 3 4 3 3 4 3 4 3 4 4 3 3 4 3 4 3 4 3 4 3 5 3 4 3 4 3 4 4 4 4 3 4 4 4 3 4 4 4 4 4 3 4 4 4 4 4 3 5 4 4 4 3 4 5 4 4 4 5 4 4 4 4 4 5 4 5 4 4 4 5 4 5 5 5 5 5 6 6 6 6 6 5 6 6 6 6 6 6 6 5 6 6…
ac6-3 100 100 100 100 0 1 0 1 0 1 0 1 0 0 1 0 0 1 0 0 0 0 0 0 1 0 1 0 1 1 2 1 1 1 2 1 2 1 1 2 1 1 2 1 2 1 1 2 1 1 2 2 1 1 2 1 1 2 1 2 1 2 1 1 1 2 1 1 1 2 2 1 2 1 1 2 1 2 1 2 1 1 1 1 1 1 1 1 1 0 1 1 1 0 1 0 1 2 2 3 4 3 4 4 3 4 4 3 4 4 4 4 3 4 4 4 4 4 4 4 3 5 4 4 4 4 4 4 5 4 4 4 4 4 4 4 5 4 3 5 5 4 4 4 5 4 5 4 4 5 4 4 5 4 5 5 4 5 4 5 4 5 5 5 4 5 4 5 6 5 4 5 5 5 5 5 5 6 5 5 5 5 6 5 4 5 5 6 5 6 5 6 5…
ac7 100 100 100 100 7 1 0 0 0 1 0 0 1 0 0 0 0 1 0 0 0 1 0 0 1 0 1 0 0 2 1 0 0 1 0 1 0 1 0 1 1 1 0 1 1 1 0 1 1 1 1 1 1 0 1 1 2 1 1 2 1 1 2 1 1 2 1 1 2 1 2 2 1 2 2 2 1 2 3 2 1 2 2 2 3 2 2 2 3 2 2 2 3 2 2 3 3 2 3 3 4 4 3 4 4 4 4 4 4 4 5 4 4 5 4 5 4 4 5 4 4 5 4 3 4 4 3 4 4 3 4 4 4 4 4 5 4 4 5 4 5 4 5 5 5 4 5 5 5 5 5 4 5 5 4 6 5 5 5 5 5 5 5 4 6 5 5 5 5 5 4 6 5 4 6 5 5 5 4 6 5 5 5 5 6 5 5 4 5 5 4 6 5 3…
ac8 100 100 100 100 0 1 0 0 1 0 0 1 1 1 2 1 2 2 1 2 1 1 2 2 1 0 2 1 2 1 2 1 2 2 1 1 1 2 1 2 2 1 2 2 2 3 2 2 2 3 2 2 2 3 2 2 2 2 3 2 2 2 2 2 3 2 2 2 2 2 2 3 2 3 1 2 3 2 2 3 2 2 2 2 2 2 3 2 2 2 3 2 2 3 2 2 3 3 1 3 2 2 2 2 1 3 2 1 2 2 1 2 2 1 1 1 1 1 1 0 1 1 0 0 2 4 4 3 4 4 3 4 4 5 4 4 4 4 4 4 4 5 4 4 5 4 4 4 5 5 4 5 4 5 5 5 4 5 5 4 6 5 5 4 5 6 5 4 5 4 5 6 5 6 5 5 6 5 6 5 6 5 5 6 6 6 5 4 6 5 6 6 5 6…
ac8-2 100 100 100 100 0 1 0 0 0 0 1 0 0 0 1 0 0 1 0 0 1 0 0 1 0 0 1 1 0 0 0 1 1 0 1 0 1 1 0 1 1 1 1 1 1 2 1 1 2 2 2 1 2 1 2 2 2 2 2 2 2 2 2 2 2 2 2 2 2 2 2 2 2 2 3 2 3 3 2 4 3 4 3 4 4 4 4 4 4 4 4 4 4 4 4 3 4 4 3 3 4 3 4 3 4 3 4 4 4 4 4 4 4 5 4 4 4 5 4 5 4 5 5 4 5 4 4 5 4 5 4 4 4 6 5 4 3 5 4 5 4 4 5 4 5 4 5 4 4 5 3 5 5 4 4 5 4 6 5 4 5 4 5 4 5 4 4 4 5 5 4 4 4 5 4 4 4 4 5 3 4 4 4 5 4 3 4 3 4 5 4 5 7…
ac9 100 100 100 100 0 1 0 0 0 1 0 0 0 2 1 0 1 1 1 1 1 1 2 1 1 1 2 1 2 2 2 1 2 2 1 2 2 2 2 2 2 3 2 3 2 3 4 3 3 3 4 3 3 3 3 2 3 2 2 3 3 2 2 3 3 3 4 3 4 4 4 3 4 4 4 3 4 4 3 4 4 4 4 3 4 4 4 3 4 3 4 4 4 3 4 3 4 4 4 3 4 4 4 3 4 4 3 4 4 4 3 4 4 4 4 4 4 4 4 3 4 4 4 4 4 3 4 3 4 3 4 3 4 3 4 3 3 3 3 2 3 2 4 5 3 2 5 6 5 6 6 5 6 6 6 6 6 6 6 5 6 7 5 7 6 6 6 6 7 6 6 6 6 6 7 7 6 6 7 6 7 6 6 7 6 7 6 7 6 7 7 6 7 7…
ac10 100 100 100 100 0 1 0 0 0 1 0 0 1 0 0 1 1 0 1 1 1 0 1 1 1 2 1 1 2 1 2 2 1 2 3 1 3 3 2 3 2 3 2 3 2 3 2 2 2 2 2 2 2 2 2 2 2 2 2 2 3 2 3 3 3 3 4 3 4 3 2 4 4 3 3 4 3 3 4 3 3 3 4 3 4 3 3 3 4 3 4 3 2 4 3 3 5 3 3 4 4 3 3 4 3 4 3 3 3 3 3 3 3 2 2 3 3 2 2 3 3 3 3 2 2 2 3 6 5 3 4 4 4 5 6 5 5 6 5 5 6 6 5 6 5 6 6 5 6 6 5 6 6 6 6 6 5 6 6 6 6 6 6 6 6 7 5 7 6 6 6 6 6 7 6 6 6 6 7 6 6 6 7 6 7 6 6 6 7 6 7 6 7 …
ac11 100 100 100 100 0 1 0 0 1 0 0 0 1 0 0 1 0 1 0 0 1 0 1 0 1 1 0 1 1 0 1 1 0 1 1 1 1 1 1 1 1 2 1 1 3 3 5 4 4 4 4 4 4 4 3 4 4 4 3 4 4 4 3 4 3 2 4 4 3 3 4 3 3 3 3 3 3 2 3 3 3 2 3 3 3 2 3 3 3 3 3 3 2 3 3 2 3 3 3 3 3 3 3 2 3 3 3 3 3 3 3 3 3 3 2 3 4 3 3 4 3 4 4 3 4 4 4 5 4 5 4 4 4 4 4 4 4 4 4 4 4 4 4 5 5 5 6 5 6 6 6 6 6 6 6 6 6 6 5 6 6 6 6 5 7 6 5 6 6 6 6 6 6 6 6 6 6 6 6 7 6 7 6 6 7 6 6 6 7 6 6 6 7 …
ac12 100 100 100 100 7 1 0 0 0 0 1 0 7 0 1 0 0 0 1 1 0 0 1 0 1 0 1 0 1 0 1 1 1 0 1 1 0 3 1 0 0 1 0 2 1 1 0 2 1 1 0 2 1 2 2 2 2 1 1 2 2 1 2 2 2 1 3 2 2 1 2 3 2 2 3 2 2 2 3 3 3 4 3 4 5 3 4 4 4 4 4 4 4 3 4 3 3 4 3 3 3 4 3 4 4 4 4 4 4 5 4 4 4 5 5 4 4 5 4 5 4 4 6 5 4 4 5 4 4 4 4 5 4 5 4 5 5 4 5 4 5 4 4 5 4 5 4 5 4 5 5 5 4 5 4 6 5 3 4 4 5 4 4 4 4 4 4 5 5 4 4 4 4 4 6 5 5 6 6 7 7 6 7 7 6 7 7 7 7 7 0 7 7 …
ac12-2 100 100 100 100 7 1 1 0 0 0 1 0 1 0 1 0 0 1 1 2 1 0 1 1 1 1 1 1 2 1 1 1 2 1 1 2 1 2 1 2 1 2 2 1 1 3 1 2 2 1 2 1 2 2 1 2 2 1 2 2 2 2 1 2 2 2 2 1 3 2 2 2 2 2 2 2 3 2 2 2 2 2 3 2 2 2 3 2 3 2 2 3 2 3 2 3 2 3 3 2 3 3 3 3 2 3 4 3 2 4 3 4 3 4 3 4 4 3 4 4 7 6 6 5 3 7 5 6 6 6 6 6 5 5 6 6 6 5 6 5 6 5 5 5 5 5 5 6 6 5 4 6 5 5 6 5 5 6 5 6 5 5 6 5 6 5 5 6 5 5 6 5 6 6 5 4 6 5 5 6 5 5 6 6 5 6 6 6 6 6 6 7 …
ac13 100 100 100 100 7 1 0 0 0 0 0 0 1 0 0 1 0 1 1 0 1 1 1 1 1 1 0 1 1 2 1 1 1 2 2 1 1 1 3 1 0 2 1 2 2 1 2 1 2 1 2 1 2 1 2 2 2 1 2 2 2 2 1 3 1 0 2 2 2 2 2 2 2 2 2 2 2 2 1 3 1 3 2 2 2 2 2 2 2 3 2 2 2 2 2 2 3 2 2 3 2 2 2 3 2 3 2 2 2 3 3 3 1 3 3 2 2 4 3 3 3 2 2 3 4 3 3 3 3 4 3 6 6 6 5 5 5 6 7 5 5 7 6 5 5 6 5 4 6 5 5 5 5 4 5 6 5 5 5 6 5 6 5 6 6 5 5 6 5 6 5 6 5 5 5 6 5 6 5 6 5 4 6 5 5 6 5 5 5 6 5 3 6 …
ac13-2 100 100 100 100 7 1 0 0 0 0 0 1 7 1 1 2 2 1 7 6 2 3 1 5 4 3 2 2 4 3 3 2 3 3 2 3 3 2 3 2 3 2 3 2 3 2 3 2 2 2 2 3 1 3 3 2 2 2 3 2 3 2 2 3 2 3 3 2 2 3 2 2 2 3 1 3 3 2 2 3 2 2 3 3 2 3 2 2 2 3 2 3 2 3 2 3 3 4 3 4 3 4 4 4 4 4 4 3 4 3 3 3 3 3 3 4 3 3 3 3 4 4 4 4 4 4 4 4 5 5 4 6 5 5 5 4 5 6 5 5 6 5 4 6 6 5 6 6 5 4 6 6 6 6 5 7 5 7 6 5 6 6 7 6 6 6 6 7 6 6 6 7 6 7 6 7 6 7 6 7 6 7 7 6 6 7 6 7 7 7 6 7 …
ac14 100 100 100 100 0 2 3 2 2 2 3 3 3 2 2 3 2 2 2 2 2 2 2 2 2 1 2 1 3 2 1 2 2 1 1 2 1 1 2 2 1 1 2 1 2 2 2 1 1 2 1 2 2 2 1 2 1 2 1 2 1 2 2 1 2 1 2 2 1 2 1 2 2 1 2 1 2 1 2 2 1 2 2 2 3 2 2 3 3 2 3 2 3 2 3 2 2 2 2 2 1 2 3 1 2 2 2 3 1 2 2 2 3 2 3 2 3 3 4 4 3 3 4 4 4 4 3 4 4 3 4 4 4 4 5 4 4 4 4 4 4 5 4 5 5 5 5 4 4 6 5 5 6 5 5 5 6 5 6 6 5 6 5 6 6 5 6 5 6 5 6 5 7 5 5 7 5 6 6 6 6 6 6 6 6 5 6 6 6 6 5 6 6 …
ac15 100 100 100 100 0 1 0 0 0 0 1 0 0 0 0 1 0 0 0 1 0 1 0 1 0 1 0 0 1 0 1 1 0 1 0 1 1 1 1 0 1 1 1 1 1 0 1 2 1 2 1 1 1 1 1 2 1 1 2 1 2 1 2 2 1 2 2 2 1 2 3 2 1 2 3 2 2 2 2 2 3 2 2 2 2 3 3 2 3 2 3 3 2 3 4 3 2 4 3 4 3 4 4 5 4 4 4 5 4 5 4 4 5 4 4 5 4 5 3 4 4 3 4 4 4 4 4 4 4 4 5 4 5 4 5 5 6 5 5 5 5 6 5 5 6 5 5 5 5 5 5 5 5 5 5 4 5 6 5 5 5 5 6 5 5 6 5 4 6 5 5 5 6 5 6 5 5 4 5 5 5 5 5 4 4 6 5 4 4 4 5 5 4 …
ac15-2 100 100 100 100 7 1 0 0 0 0 0 0 0 0 0 0 1 0 0 0 1 0 0 1 0 1 0 0 2 1 0 1 1 0 1 0 1 1 0 1 2 1 0 1 0 2 1 0 2 1 0 2 1 0 2 1 1 1 1 2 1 1 1 1 2 1 2 1 1 0 3 1 2 1 2 1 2 1 2 2 1 2 2 2 1 1 2 2 2 2 2 2 2 2 2 2 2 1 2 2 2 1 4 3 1 2 3 2 2 2 2 2 3 2 3 2 3 3 2 3 5 3 2 2 4 3 2 3 4 3 3 3 3 4 3 4 3 4 3 3 4 4 3 4 4 5 4 4 5 4 5 5 5 5 5 4 5 4 5 5 4 5 5 5 4 6 5 4 5 6 6 5 5 5 6 5 6 5 6 6 6 5 6 5 6 5 6 7 6 6 5 7 …
ac15-3 100 100 100 100 0 2 1 2 3 3 3 2 3 2 1 2 2 2 2 2 3 2 2 2 2 1 2 1 2 2 1 2 1 2 1 2 1 2 1 2 2 2 1 2 2 2 1 2 2 2 2 2 1 3 2 2 1 2 2 2 1 2 2 2 3 2 2 2 2 2 2 2 2 2 2 2 2 2 2 3 2 2 3 2 3 2 3 3 3 2 3 3 4 3 2 3 3 2 3 3 3 3 3 4 3 4 4 4 4 4 3 4 4 4 4 4 3 4 4 4 5 4 3 4 5 4 4 4 5 4 4 5 5 4 6 5 6 5 6 5 5 6 6 5 6 6 6 5 6 6 5 7 5 6 6 6 6 5 7 5 6 6 7 6 6 6 6 7 6 6 6 6 7 6 6 6 7 6 6 6 7 7 6 6 6 7 6 6 7 7 7 6 …
ac15-4 100 100 100 100 0 1 0 0 1 0 1 0 0 1 1 0 0 0 1 0 1 0 1 1 1 0 0 1 1 0 1 2 1 1 1 2 1 2 2 1 7 2 2 2 1 2 1 2 2 2 2 1 2 1 2 2 2 2 1 2 2 2 2 2 2 2 2 2 2 2 2 2 2 2 3 2 2 2 2 3 2 2 2 3 2 2 3 2 2 2 3 2 2 3 3 2 3 2 3 2 3 2 3 2 3 2 3 3 3 3 2 3 3 2 3 3 2 3 3 3 4 3 2 3 4 3 3 4 4 3 3 2 4 3 4 3 4 3 3 4 4 3 4 4 4 3 4 4 3 3 4 4 4 4 4 4 4 4 4 4 4 4 6 5 6 7 0 7 0 0 7 7 7 0 0 1 7 7 7 7 7 6 7 7 5 7 6 6 7 6 6 6 …
ac15-5 100 100 100 100 0 2 1 7 0 2 2 1 1 0 0 1 1 0 0 0 0 2 1 7 7 1 1 0 0 7 0 0 7 0 0 7 0 0 0 7 0 0 0 0 0 7 1 0 7 0 0 0 0 0 0 7 0 0 0 0 0 0 0 0 0 0 0 0 0 0 0 0 0 7 0 0 0 0 0 0 0 7 0 0 1 0 0 1 0 1 2 1 1 2 2 1 1 0 1 0 1 0 0 1 0 0 1 0 0 1 0 0 1 0 1 2 1 2 1 2 2 2 2 3 2 2 2 3 2 3 2 2 3 2 2 3 2 4 3 2 3 3 2 3 3 3 4 3 4 3 4 4 3 4 3 4 4 4 3 4 4 4 3 4 4 4 4 3 4 5 4 4 4 4 4 4 4 3 4 4 5 4 4 4 4 4 5 4 4 4 4 4 …
ac16 100 100 100 100 7 1 0 1 1 0 2 1 1 2 1 2 1 2 1 2 2 2 1 2 1 2 2 2 2 2 1 2 2 2 1 2 2 2 2 3 2 2 3 2 2 3 2 2 3 3 3 2 3 2 3 3 3 2 3 2 4 3 2 3 3 4 3 3 3 3 4 3 3 4 3 3 3 4 3 4 3 4 4 3 4 3 3 4 4 3 4 4 3 4 4 3 4 4 4 4 3 4 4 4 4 3 4 4 4 4 4 4 4 4 4 4 4 4 4 4 4 4 5 4 4 4 4 5 4 5 4 4 4 5 4 4 5 4 5 4 5 5 5 4 5 5 6 5 4 6 6 0 0 0 0 7 0 0 0 7 0 0 7 0 7 7 7 6 0 0 7 0 7 6 7 7 7 6 6 7 6 7 7 7 7 7 7 6 7 7 7 7 7 …
ac16-2 100 100 100 100 0 1 0 0 0 0 1 0 0 1 0 0 1 0 0 1 0 0 1 1 0 1 0 1 0 1 0 1 1 0 2 1 1 1 0 1 1 2 1 0 2 1 1 1 1 2 1 1 1 2 1 2 1 1 2 2 1 2 1 2 2 1 2 1 2 2 2 1 2 2 2 1 3 1 2 2 2 2 2 2 3 1 2 2 2 2 3 1 3 2 2 2 2 3 2 3 4 3 4 6 6 5 5 5 4 6 5 5 4 6 5 4 4 5 4 5 5 4 5 4 4 4 4 4 4 5 4 4 4 5 4 4 5 4 4 4 5 4 5 4 4 5 4 5 4 4 5 4 4 5 4 5 4 4 5 4 4 5 4 4 4 5 4 4 4 5 4 4 4 5 5 6 5 6 6 5 6 6 6 6 6 6 5 5 5 5 4 5 …
ac16-3 100 100 100 100 0 1 2 1 0 1 2 1 1 2 1 1 2 1 3 1 1 2 1 2 2 2 1 2 1 2 2 1 2 2 1 2 2 2 2 1 2 2 2 2 2 1 2 3 1 2 3 2 1 2 2 2 2 2 3 2 2 2 2 3 2 2 2 2 2 3 2 2 2 3 2 2 2 3 2 2 3 2 2 3 2 3 2 3 2 2 3 3 3 2 2 3 3 2 3 3 3 2 3 3 3 3 3 3 4 4 4 3 4 3 4 4 4 4 4 4 4 4 4 4 4 4 4 5 4 4 4 4 5 4 5 4 5 6 5 6 5 6 6 6 7 6 6 6 6 6 7 6 6 6 6 7 6 6 6 6 5 6 5 6 5 5 6 6 5 6 7 5 7 7 6 6 7 7 6 7 7 6 7 7 6 7 6 7 7 6 7 6 …
ac17 100 100 100 100 0 1 0 0 0 1 0 1 1 2 2 1 0 0 1 1 1 1 0 1 1 0 1 2 1 1 1 2 1 1 2 1 2 2 1 1 2 2 1 2 1 1 2 2 1 2 2 1 2 2 1 2 2 1 3 1 2 1 2 2 2 2 2 2 2 2 2 2 2 2 2 2 2 2 2 2 2 2 2 2 3 2 2 2 2 2 3 3 2 2 3 2 2 2 3 2 3 2 3 2 3 3 3 1 2 3 3 2 3 3 3 2 3 3 3 4 3 3 4 4 4 3 4 4 4 3 4 4 4 4 3 4 5 4 4 4 4 4 5 4 4 5 4 5 5 5 5 6 6 5 6 6 6 6 6 6 6 6 6 6 6 6 6 6 6 5 5 5 5 6 5 6 5 6 6 5 7 6 6 7 6 7 6 7 6 7 6 7 7 …
ac18 100 100 100 100 7 1 0 0 0 0 0 0 0 1 0 0 0 0 1 0 0 1 0 0 1 0 1 0 0 1 1 0 0 1 1 1 0 1 1 0 1 1 1 1 1 2 1 2 3 5 3 3 3 4 4 3 3 5 3 4 3 4 3 3 4 3 4 3 3 3 3 4 3 3 2 4 3 3 4 3 4 3 4 3 2 4 3 4 3 4 3 2 4 3 3 4 3 3 4 3 4 3 3 3 3 3 3 3 4 4 3 3 4 4 3 4 4 4 4 4 5 4 5 4 5 4 5 4 4 4 4 4 4 4 4 3 4 4 4 4 4 4 4 3 4 4 5 4 6 5 4 4 4 6 5 5 5 5 6 6 5 4 6 5 6 5 6 6 6 6 6 6 6 6 6 6 6 6 7 6 7 6 7 7 6 0 7 7 6 7 7 7 7 …
ac18-2 100 100 100 100 0 1 0 0 0 0 0 0 1 0 0 1 0 0 0 0 1 0 1 0 0 1 0 0 1 0 1 0 1 1 1 0 1 0 1 1 0 1 2 1 0 1 3 1 1 2 1 2 3 1 1 2 4 4 5 3 4 3 4 4 4 3 4 4 4 3 4 4 3 4 4 3 4 3 4 3 3 4 4 3 3 4 3 4 3 4 4 3 4 4 3 3 4 4 4 3 4 3 4 3 4 4 3 3 4 4 3 4 4 3 3 4 3 4 4 4 3 4 4 3 4 4 3 4 4 4 4 4 5 4 4 5 4 5 4 5 4 5 4 4 4 4 5 4 4 4 4 4 4 3 4 5 4 3 4 5 4 5 5 5 5 6 6 6 5 6 6 5 6 6 6 6 6 6 6 6 6 6 6 7 6 6 7 7 6 6 7 6 …
ac18-3 100 100 100 100 7 2 2 1 2 2 2 2 2 3 2 2 2 2 2 2 3 2 2 3 2 3 2 3 2 2 3 3 3 2 3 2 3 3 3 3 3 3 3 3 2 3 4 3 3 3 4 3 3 4 3 3 4 3 4 3 3 4 3 4 4 3 4 3 4 3 4 4 3 4 4 4 3 4 4 4 3 4 4 3 4 4 4 4 4 4 4 4 4 4 4 3 5 4 4 4 4 4 5 4 4 4 4 5 4 4 4 5 4 4 5 4 5 4 5 5 4 5 6 5 5 5 5 5 5 6 5 6 6 5 5 6 6 6 6 6 5 6 5 6 6 6 6 7 6 6 6 6 7 6 7 7 0 7 7 7 0 7 0 7 7 7 7 1 0 0 7 5 0 0 7 7 7 7 7 0 0 7 0 0 7 0 1 0 0 0 0 0 …
ac19 100 100 100 100 0 1 0 0 0 0 0 0 1 0 0 0 1 0 0 0 0 1 0 1 0 1 0 0 1 1 0 0 1 1 0 1 0 1 1 1 1 1 0 1 1 1 1 0 2 1 1 1 1 1 2 1 0 2 1 1 2 1 1 2 2 1 1 1 2 2 1 2 1 2 1 2 1 2 2 1 2 2 2 2 1 1 2 2 3 1 2 2 1 2 2 2 1 3 2 1 2 2 2 2 2 3 2 2 2 2 2 3 3 1 3 4 4 6 6 5 4 6 5 5 6 5 5 5 5 4 5 4 4 5 5 4 5 4 5 4 4 5 4 4 4 5 4 4 4 5 4 4 4 5 4 4 4 5 4 5 4 4 4 5 4 5 4 4 4 5 4 4 5 4 4 4 4 5 4 5 4 4 4 4 4 4 4 5 4 4 5 4 5 …
ac19-2 100 100 100 100 0 1 0 0 0 0 1 1 0 0 2 1 0 1 0 1 1 0 1 1 2 1 1 2 2 3 2 2 1 3 2 3 2 3 2 2 3 2 3 2 2 2 2 1 2 1 1 2 1 2 2 2 1 3 2 2 2 3 2 2 4 3 3 3 2 3 3 3 2 4 3 2 3 2 3 3 2 3 3 3 2 3 3 3 2 3 4 3 2 2 3 3 3 2 4 3 2 4 3 2 3 4 3 2 4 3 2 3 3 3 2 3 2 2 3 2 2 2 2 3 2 2 2 3 2 1 2 2 2 2 2 4 3 4 6 5 5 4 5 4 6 5 5 4 6 5 5 6 5 5 6 5 7 5 4 6 5 6 5 6 5 6 5 6 6 5 6 6 6 5 6 6 5 6 6 6 6 6 5 6 6 6 6 6 5 7 5 7 …
ac20 100 100 100 100 0 2 1 1 2 1 2 1 0 2 1 2 2 1 2 2 2 1 2 2 2 1 2 2 2 2 2 2 2 2 2 2 2 2 2 2 2 2 2 2 2 2 3 2 2 2 2 2 3 2 2 3 2 2 3 2 2 3 3 2 2 3 2 2 3 3 3 3 2 3 2 3 4 3 2 2 3 3 3 3 3 4 3 3 3 2 3 4 3 4 3 3 4 3 2 4 3 3 4 3 4 4 4 3 4 3 4 3 4 4 4 3 4 3 4 4 4 4 4 3 4 4 4 4 5 4 4 5 4 5 4 5 5 5 5 5 5 5 4 5 6 5 4 5 5 5 5 6 5 6 5 6 6 7 6 7 6 7 6 7 7 7 7 7 6 7 6 6 6 6 6 6 6 6 6 6 7 6 7 6 0 7 7 7 0 0 7 7 0 …
ac20-2 100 100 100 100 7 1 0 1 1 0 2 1 2 1 1 1 2 1 1 2 2 1 2 1 1 2 2 2 2 2 1 0 2 2 3 2 1 2 3 2 2 2 3 2 2 2 2 3 2 3 2 3 2 3 2 3 3 2 3 2 3 2 3 3 3 3 2 3 3 3 3 3 3 3 3 3 3 4 3 3 4 3 3 4 3 3 3 4 3 4 3 4 4 3 3 4 4 3 4 4 3 4 4 3 4 4 4 4 3 4 4 4 4 4 4 4 4 4 4 4 4 4 4 4 5 4 4 4 4 4 4 4 5 4 4 5 4 5 5 4 5 6 7 6 0 0 0 7 7 0 7 7 7 7 7 7 7 7 7 7 5 7 6 7 7 6 6 6 7 6 6 6 7 6 7 7 6 6 7 6 7 6 7 6 7 6 7 6 7 7 6 7 …
ac20-3 100 100 100 100 0 1 0 0 0 1 0 0 1 0 1 0 1 1 0 0 1 0 1 1 1 1 0 1 1 1 1 1 1 2 1 0 2 1 1 2 1 2 1 1 1 1 1 2 1 2 1 1 2 1 1 2 2 1 1 0 2 2 2 1 2 1 2 2 1 2 1 2 2 1 2 2 2 2 1 2 2 2 2 1 2 2 2 2 1 3 2 1 2 2 3 2 1 3 1 2 2 2 2 2 2 3 2 2 3 2 3 2 3 1 3 4 6 6 6 5 6 6 5 6 6 5 4 6 5 5 5 4 5 5 5 4 5 4 5 5 4 4 4 4 4 5 4 4 5 4 4 4 4 5 4 5 4 4 6 5 4 4 4 4 5 4 5 5 4 5 5 4 4 5 5 5 4 4 6 5 5 5 5 4 6 5 5 4 5 4 5 6 …
ac21 100 100 100 100 0 1 1 0 1 0 1 1 1 0 1 1 0 1 0 0 0 0 0 0 0 0 0 0 1 0 1 1 1 1 1 2 1 1 2 1 2 1 2 1 1 2 1 1 2 1 1 2 1 1 2 1 1 2 1 2 2 1 1 1 2 1 2 1 1 2 2 1 2 2 1 1 2 1 2 2 2 1 1 2 1 1 1 1 1 0 1 1 0 1 1 0 1 0 0 0 0 0 2 1 0 2 4 3 3 4 3 3 4 4 3 4 4 3 4 3 4 4 4 4 3 4 4 4 4 4 4 4 4 4 4 4 4 4 5 4 4 4 4 4 4 4 5 4 4 4 5 4 4 5 4 4 4 5 4 5 4 4 5 4 5 4 5 5 4 6 5 4 4 5 5 4 5 5 4 5 5 5 5 5 5 4 5 5 5 5 5 5 6 …
ac22 100 100 100 100 0 1 0 0 0 0 0 1 0 0 0 0 0 1 1 0 0 1 1 0 1 1 0 1 0 1 1 1 1 1 1 0 2 1 0 1 1 2 1 1 1 0 2 1 2 1 1 1 2 1 1 2 1 2 1 1 2 1 2 2 1 2 2 1 2 2 1 2 2 2 1 2 2 2 2 2 1 3 2 2 2 2 2 2 1 3 3 2 2 1 2 3 3 2 2 2 3 4 3 5 4 5 6 6 5 6 5 5 5 4 5 5 5 5 4 5 5 4 4 4 4 4 4 4 4 5 4 4 4 4 4 4 4 4 5 4 4 5 4 4 4 4 5 4 4 4 4 5 4 4 5 4 4 4 4 4 5 4 4 5 5 4 4 4 5 6 5 6 5 4 6 6 5 7 5 5 5 5 6 5 4 6 5 6 5 6 5 5 5 …
ac22-2 100 100 100 100 0 1 0 0 0 1 0 1 1 0 1 1 1 0 1 1 0 1 2 1 2 2 1 2 1 2 2 1 2 2 1 1 2 3 2 2 2 2 3 2 2 2 2 2 2 2 2 2 2 2 2 2 3 2 2 3 2 2 2 2 3 2 3 2 2 2 3 3 2 3 2 2 3 3 3 2 3 2 3 3 3 2 3 3 2 3 3 3 3 3 3 3 4 3 3 3 3 3 3 4 3 3 3 4 3 4 3 4 3 3 3 4 4 3 4 4 3 3 4 4 4 4 4 3 3 4 4 4 4 3 4 4 4 4 4 4 4 4 4 4 4 4 4 4 5 3 4 4 5 5 5 5 6 6 6 0 0 0 0 0 0 7 0 0 7 6 7 0 7 6 7 0 7 7 7 6 6 6 7 6 7 6 6 6 6 6 7 6 …
ac22-3 100 100 100 100 6 1 0 0 2 1 1 1 2 1 1 2 2 1 2 2 1 2 2 2 1 2 2 2 2 2 1 2 2 2 2 2 2 2 2 2 1 2 2 3 2 2 2 2 2 2 2 2 2 3 2 2 2 3 2 2 2 3 2 3 2 2 2 2 4 3 2 2 3 2 3 2 3 2 3 2 2 3 3 2 3 3 3 2 2 3 3 2 3 4 3 2 2 4 3 3 3 3 3 2 4 3 3 4 3 2 4 3 3 3 4 3 3 3 4 3 4 3 4 4 3 4 4 4 4 4 4 4 4 4 4 5 4 4 4 4 5 4 5 5 4 4 6 5 4 5 5 5 4 6 6 6 5 7 6 6 6 6 6 7 6 7 6 7 7 6 6 7 7 5 7 6 6 7 6 5 6 6 6 6 6 5 6 6 7 5 7 6 …
ac22-4 100 100 100 100 0 1 0 0 0 0 1 0 1 0 1 0 0 0 1 1 1 0 1 1 0 2 1 1 1 2 2 2 1 2 4 5 4 4 5 3 4 4 3 4 4 3 3 4 3 4 3 3 3 3 3 3 3 3 2 2 3 3 2 2 3 2 2 3 3 2 3 2 3 3 2 3 2 2 3 3 2 3 2 2 3 3 2 3 2 3 2 3 2 3 2 3 3 3 2 2 3 3 3 2 3 2 3 3 4 3 5 4 3 5 4 3 4 4 3 3 3 3 2 4 3 4 3 4 4 4 5 4 5 5 5 6 5 6 6 5 6 6 5 6 6 5 6 5 6 5 6 6 6 6 6 5 6 5 6 6 6 6 6 6 6 6 6 6 5 7 6 6 6 7 6 6 6 7 6 7 6 6 7 6 6 7 6 7 7 7 6 6 …
ac22-5 100 100 100 100 0 1 0 1 1 0 1 1 1 0 1 1 0 1 1 0 1 0 1 1 0 0 2 1 0 1 0 0 1 0 1 0 0 1 1 0 1 1 0 1 0 2 1 0 1 0 1 0 1 0 1 0 0 1 0 1 0 0 1 0 0 0 0 0 7 5 0 0 1 1 2 4 3 2 2 3 3 3 3 3 3 4 3 2 4 3 3 4 3 4 3 3 4 3 3 4 3 4 4 3 3 4 4 3 4 4 4 3 4 4 4 3 4 4 4 4 4 4 4 4 4 4 4 4 4 4 4 4 4 5 4 4 3 5 4 4 4 5 4 4 4 5 4 4 5 4 4 5 4 5 4 4 4 5 4 5 4 5 4 5 4 5 4 5 5 5 4 5 5 5 5 5 5 6 5 4 5 5 5 6 5 6 5 6 6 6 5 5 …
ac22-6 100 100 100 100 0 1 0 1 1 2 1 2 2 1 2 2 1 2 2 1 2 2 1 2 1 0 1 1 0 0 1 2 1 2 1 2 2 2 2 2 3 2 2 2 2 2 2 2 3 2 2 2 2 2 2 2 2 3 1 2 2 3 2 2 2 1 2 2 2 2 2 2 2 2 2 2 2 2 2 3 2 2 2 2 3 2 2 2 2 3 2 2 2 2 3 2 1 2 2 1 1 2 3 1 2 2 2 1 1 2 1 2 1 1 2 1 2 2 4 3 4 4 4 5 4 4 4 4 5 4 5 3 5 4 5 5 5 5 4 5 4 5 5 4 5 5 4 5 5 4 5 6 5 5 5 6 5 4 6 5 5 5 5 5 6 5 6 5 6 5 4 6 6 6 6 5 5 5 6 6 6 5 6 6 5 6 5 6 6 6 6 6 …
ac22-7 100 100 100 100 0 1 1 1 1 2 1 1 2 1 2 1 2 1 1 2 1 1 1 1 1 1 1 2 1 2 2 2 2 2 2 2 2 1 3 2 2 2 2 2 2 2 2 2 2 2 3 2 2 2 2 2 2 2 2 3 2 2 2 2 2 3 2 2 2 3 2 2 2 2 2 3 2 2 2 3 2 2 2 2 2 2 3 2 1 0 3 2 2 2 1 2 2 1 2 2 2 2 2 1 1 1 0 0 3 1 1 2 5 4 3 2 1 4 5 4 4 6 6 5 3 2 5 5 4 3 4 5 5 5 4 4 4 5 5 4 5 6 6 5 4 5 5 5 5 6 5 5 6 6 5 4 6 5 6 6 5 5 6 6 5 5 6 6 6 5 6 5 6 5 6 6 6 6 5 6 6 5 6 6 6 6 5 6 6 6 6 6 …
ac22-8 100 100 100 100 0 1 1 1 0 2 2 1 2 1 2 1 2 1 2 1 2 2 2 1 2 2 2 2 2 2 2 2 2 2 2 3 2 2 2 2 3 3 2 3 2 3 3 3 3 2 3 3 3 2 4 3 3 2 3 4 3 4 3 3 4 3 2 3 4 4 3 3 4 3 3 4 3 4 4 4 3 2 4 3 4 4 4 3 3 4 4 4 3 4 4 4 4 3 4 4 4 4 4 4 4 4 4 4 4 4 4 4 4 3 5 4 4 4 4 4 4 4 4 4 5 4 4 4 4 6 5 3 5 4 4 5 5 4 4 6 5 4 5 4 6 5 6 5 4 5 6 6 6 1 0 0 0 0 0 0 0 0 7 0 0 7 0 0 7 6 0 0 7 0 7 7 7 7 7 6 7 6 7 6 7 7 6 7 7 6 0 7 …
ac23 100 100 100 100 0 1 3 1 0 1 1 0 0 1 0 0 1 0 0 1 0 0 0 0 0 0 1 0 0 0 7 0 0 0 0 0 0 0 0 0 7 0 0 0 0 0 0 0 7 1 0 0 0 0 0 1 7 0 1 0 0 0 0 1 7 1 0 0 7 0 0 1 0 0 0 0 0 0 0 0 7 1 0 0 0 0 0 0 1 1 0 1 2 1 2 1 1 2 2 1 0 1 1 1 0 1 0 0 0 1 0 1 0 1 0 0 2 1 1 2 1 2 1 2 2 3 2 1 2 2 3 2 2 2 3 2 2 3 3 2 3 3 2 4 3 3 3 4 3 3 2 4 3 4 4 4 4 3 4 4 4 3 4 4 3 4 4 4 4 4 4 4 4 4 3 4 4 4 4 4 4 4 4 4 5 4 4 4 4 5 4 4 5 …
ac23-2 100 100 100 100 7 1 0 0 0 0 0 0 0 1 0 0 0 0 0 1 0 0 1 1 0 1 0 2 1 2 4 3 4 4 3 4 3 3 2 4 3 3 4 3 3 3 2 3 3 3 2 3 2 2 3 2 3 1 3 2 3 3 2 3 3 2 3 3 2 3 2 3 2 3 3 3 2 3 2 2 3 3 2 3 3 2 3 2 3 2 3 2 3 2 3 2 3 2 3 3 2 4 3 3 4 4 3 4 4 4 4 4 4 4 4 3 4 3 3 3 3 3 4 3 3 4 3 4 3 4 4 4 5 4 4 4 5 4 4 5 4 5 5 5 4 5 5 6 5 6 6 5 4 6 5 6 6 5 6 6 6 6 6 6 7 5 7 6 6 7 6 5 7 7 6 6 6 7 7 6 6 7 6 6 7 7 7 6 6 7 7 7 …
ac23-3 100 100 100 100 6 2 2 2 1 1 2 2 1 2 1 2 1 2 2 1 2 1 1 2 1 1 1 1 2 1 1 0 1 1 0 1 1 0 1 2 1 0 2 1 0 1 1 1 2 1 1 1 1 1 1 1 1 1 2 1 1 1 1 1 1 1 1 1 1 1 0 1 1 1 1 1 1 2 2 1 3 2 3 2 3 2 2 3 2 2 2 1 2 1 1 3 1 0 2 2 1 2 2 1 2 2 2 3 2 3 3 2 4 3 4 3 4 3 4 3 4 4 4 3 4 3 4 4 4 4 3 4 4 4 4 3 4 4 4 4 4 4 5 4 5 4 5 4 5 5 4 5 5 5 4 5 5 5 4 5 5 5 4 5 6 5 4 4 5 5 6 5 5 5 6 5 6 5 6 5 6 6 5 4 6 5 6 6 6 5 6 5 …
ac23-4 100 100 100 100 7 1 0 2 2 1 1 2 2 1 2 1 1 1 0 0 1 1 0 1 0 1 0 1 7 1 0 0 0 0 0 0 0 0 0 0 0 0 0 0 7 0 1 0 0 0 0 0 0 0 0 0 0 0 0 1 7 0 0 0 0 0 1 0 0 0 1 0 1 0 0 1 7 1 0 1 0 0 1 0 0 1 0 1 0 1 1 1 1 1 2 1 1 2 1 1 1 1 0 0 1 0 1 0 0 0 1 0 2 1 1 1 2 1 2 2 2 2 2 2 2 2 2 3 2 3 2 3 3 2 4 3 3 3 3 4 3 4 3 4 4 3 4 3 4 4 4 4 4 3 4 4 4 4 4 4 4 4 4 4 4 4 4 5 4 4 4 4 4 4 5 4 4 5 4 4 5 4 4 5 4 5 4 4 4 5 4 6 …
ac23-5 100 100 100 100 0 1 1 7 1 0 1 0 1 1 0 0 1 1 0 0 1 0 0 1 0 1 1 0 0 0 0 2 1 0 0 1 0 0 1 1 0 0 1 0 1 0 1 0 1 0 1 1 1 1 3 1 2 2 2 1 3 2 2 2 3 2 2 2 2 3 2 2 2 2 2 2 2 2 3 2 2 2 2 2 2 2 2 3 2 3 2 3 2 3 3 4 3 4 3 4 3 4 3 4 3 3 4 3 4 4 3 4 4 4 4 4 5 4 4 5 4 5 4 5 4 5 5 5 5 5 5 5 4 4 6 5 4 5 5 5 4 5 5 5 5 4 5 5 5 5 5 4 4 5 5 5 4 5 5 4 5 4 5 4 6 5 3 4 5 4 5 4 4 4 4 4 4 4 4 3 4 4 3 4 6 6 7 5 7 7 6 0 …
ac24 100 100 100 100 6 1 0 2 1 1 0 1 1 0 1 1 1 0 1 7 1 0 1 0 0 0 0 0 0 0 0 0 1 0 0 0 0 1 0 0 0 0 1 0 0 0 1 0 0 0 1 7 1 0 0 1 0 0 7 1 1 0 0 0 1 0 1 0 0 1 1 1 0 1 2 2 1 1 2 1 2 1 2 2 1 0 1 1 2 1 1 1 2 1 2 1 2 2 2 1 3 2 2 3 2 3 2 2 3 3 2 3 3 3 2 3 4 3 3 3 4 3 3 4 4 4 4 3 2 5 4 4 4 4 3 4 4 5 4 4 4 4 4 4 5 4 4 4 5 4 5 4 4 4 4 5 4 5 4 4 6 5 4 5 4 5 5 4 5 5 5 4 5 4 5 5 5 5 5 5 5 5 6 5 4 6 5 5 5 6 5 5 6 …
ac25 100 100 100 100 0 1 0 0 1 7 0 0 0 1 0 0 0 1 0 1 0 0 1 0 0 1 0 1 0 1 0 0 2 1 0 1 1 0 1 0 1 1 1 1 1 1 1 1 0 1 2 1 1 1 1 2 1 0 1 2 1 1 2 1 1 2 1 2 1 2 1 2 1 2 1 2 2 1 2 1 2 2 2 2 1 2 2 2 2 2 2 2 1 3 2 1 3 2 2 3 2 2 3 2 2 3 3 2 3 2 3 3 3 3 3 3 3 3 4 3 4 3 3 4 4 4 4 4 5 4 5 6 5 4 6 5 5 5 5 5 5 5 4 4 4 5 4 4 4 4 4 4 5 4 5 5 6 5 6 5 6 6 5 6 6 6 6 5 6 6 5 6 6 5 6 6 5 6 6 6 5 6 5 6 6 6 6 5 6 5 6 6 5 …
ac26 100 100 100 100 0 1 0 0 0 1 0 0 1 0 1 1 7 1 0 0 0 0 0 0 0 0 7 0 0 7 0 0 0 0 0 0 1 0 1 1 0 1 1 1 1 0 1 0 1 1 1 1 1 0 0 2 1 0 1 1 0 0 1 1 1 0 1 1 0 1 1 0 0 1 0 2 1 0 2 1 0 2 1 1 1 0 1 0 1 1 0 1 0 0 1 0 0 0 1 0 1 1 0 0 0 2 2 4 3 3 2 4 3 2 4 3 4 3 3 3 3 4 3 4 3 4 3 4 4 4 3 4 3 4 3 4 4 3 4 4 4 3 4 4 3 5 4 3 4 4 4 4 4 5 4 3 4 4 4 4 4 4 4 5 4 4 4 5 4 4 4 5 4 4 4 4 5 4 4 4 5 4 4 4 4 5 5 4 4 5 4 5 5 …
ac27 100 100 100 100 0 1 0 0 0 1 0 0 1 0 0 0 1 0 1 0 0 1 0 0 2 1 7 1 1 0 1 1 0 0 1 0 1 0 1 1 1 0 1 1 1 0 2 1 1 0 2 1 1 1 1 1 2 1 1 2 1 1 2 1 2 2 1 1 2 1 2 1 2 1 2 2 1 2 2 1 2 2 2 2 1 2 2 2 1 3 1 3 1 2 2 3 2 2 1 2 2 2 3 2 2 3 1 5 4 4 6 5 5 4 6 5 5 4 6 5 4 4 4 5 5 4 4 5 4 4 4 4 4 4 5 4 4 4 4 4 4 4 4 4 5 4 5 4 4 4 6 5 4 4 4 4 5 4 4 4 4 5 4 4 5 4 5 3 5 4 4 4 5 4 4 4 4 5 4 4 4 5 4 5 4 5 4 5 5 6 5 6 6 …
ac28 100 100 100 100 0 1 0 1 0 1 0 2 1 0 2 1 0 2 1 1 1 2 1 2 2 2 1 1 2 2 1 2 2 2 2 2 2 2 2 3 1 2 3 2 2 2 2 3 2 3 2 3 2 2 3 2 3 2 3 2 2 2 2 3 2 3 2 3 3 3 3 2 3 3 3 3 3 3 3 3 3 3 3 3 3 3 3 3 4 3 3 4 3 4 3 2 5 3 3 3 4 3 4 3 4 3 4 4 4 3 4 3 4 4 4 3 4 3 4 4 4 3 4 5 4 4 4 4 3 4 4 4 4 4 4 4 5 4 4 5 5 6 5 7 0 7 7 0 7 6 6 7 7 6 7 6 7 6 6 7 6 6 6 7 6 7 6 6 6 7 6 7 6 6 6 6 7 6 6 7 6 6 7 6 7 6 7 6 6 0 7 5 6 …
ac28-2 100 100 100 100 0 1 0 0 0 1 0 0 0 1 0 0 1 1 1 0 1 0 0 1 1 1 1 1 1 0 2 1 3 1 0 4 3 4 4 3 4 4 3 4 3 3 4 4 3 3 3 3 4 3 3 2 3 3 3 3 2 3 3 2 4 3 3 3 3 3 4 3 2 4 3 3 4 3 3 3 3 4 3 3 3 3 2 4 4 3 3 2 3 4 3 2 3 3 3 4 4 3 2 4 4 4 4 4 4 4 5 4 5 5 4 4 4 4 4 4 4 4 3 3 5 3 4 4 4 4 3 4 4 5 4 4 5 5 5 6 5 6 5 6 5 5 6 5 6 5 6 7 6 5 6 7 6 6 6 5 6 6 7 6 6 7 7 7 5 7 7 7 7 6 7 7 7 7 6 7 7 7 7 7 7 0 7 7 7 0 7 7 …
ac29 100 100 100 100 0 1 0 0 0 0 0 0 1 0 1 0 1 1 0 1 2 1 1 1 2 1 2 1 1 2 1 2 1 1 2 1 2 2 1 1 2 2 2 2 1 2 1 2 2 2 1 2 2 2 2 2 1 2 2 2 2 2 2 2 2 2 1 2 2 2 2 2 3 2 2 1 3 2 2 2 2 2 2 2 2 3 2 2 2 2 2 3 2 3 2 2 2 3 2 3 1 3 3 2 2 3 3 3 2 2 3 3 3 2 3 3 4 3 3 3 4 3 4 3 2 4 4 4 0 7 6 5 6 6 5 6 6 6 5 6 6 6 6 5 5 6 6 6 6 5 5 6 5 5 5 6 5 5 6 5 5 5 6 5 5 6 5 6 5 6 5 6 5 6 5 6 5 5 6 6 5 6 5 5 6 5 6 5 5 6 5 6 5 …
ac30 100 100 100 100 0 2 1 0 0 0 1 0 0 0 2 1 0 1 0 1 0 1 1 0 1 1 1 0 1 2 1 0 1 1 1 0 2 1 1 2 1 0 1 1 2 2 1 1 1 2 1 2 1 2 1 2 2 1 2 2 1 2 2 2 1 2 2 2 1 2 2 2 1 2 2 2 2 1 2 2 2 2 2 2 2 2 1 2 2 2 2 2 2 2 2 2 3 1 2 2 3 2 2 2 3 2 2 2 2 2 3 2 2 3 3 2 3 3 3 3 3 4 3 4 3 3 4 3 4 4 4 4 4 4 4 3 4 4 4 4 4 4 4 4 5 4 4 5 5 5 5 6 5 5 6 6 6 6 5 6 5 6 6 6 5 5 6 5 4 4 5 4 5 5 4 6 5 6 6 5 6 6 6 6 6 6 7 5 6 7 6 6 6 …
ac31 100 100 100 100 0 1 0 0 0 0 0 0 0 0 0 0 0 0 0 0 0 0 0 0 1 0 0 0 0 0 1 0 0 1 7 1 1 0 0 1 0 1 0 1 0 1 1 0 0 2 1 0 1 1 0 1 1 2 1 0 0 1 2 1 2 2 1 1 2 1 2 1 3 2 2 4 3 4 4 5 3 4 4 3 4 4 4 4 4 4 3 3 4 4 3 3 3 4 3 4 3 3 3 4 4 3 4 3 4 4 3 4 3 4 3 4 3 4 4 3 4 3 4 3 4 3 3 4 3 4 3 3 4 3 4 3 4 3 3 4 3 4 4 3 4 4 4 5 4 4 4 5 4 5 6 5 5 4 5 4 4 5 3 5 4 4 4 4 3 4 4 4 4 4 5 4 4 4 5 5 5 5 6 6 6 6 6 6 6 6 6 6 6 …
ac32 100 100 100 100 0 1 0 0 0 0 1 0 0 0 1 0 1 0 0 0 1 0 0 0 1 0 1 0 1 0 1 1 1 1 2 1 2 2 2 2 1 2 2 1 2 1 2 3 1 2 1 2 2 1 3 1 2 2 2 1 2 2 2 1 2 2 2 2 1 3 2 2 3 3 3 4 3 4 4 3 4 4 3 4 3 3 3 4 3 4 3 4 4 3 4 4 5 4 4 4 4 4 5 4 4 4 5 4 4 4 4 5 4 4 4 5 4 4 4 5 4 4 4 4 4 5 4 4 4 5 4 4 4 4 5 4 5 4 4 5 4 4 4 5 4 5 4 5 4 5 4 4 5 4 4 4 4 4 4 4 4 4 4 4 3 4 4 4 3 3 3 3 3 3 3 2 3 4 4 5 6 6 6 5 6 6 6 6 6 6 6 6 6 …
ac33 100 100 100 100 0 2 1 1 2 2 1 2 2 2 2 2 1 2 2 2 2 2 2 2 2 2 2 2 3 2 2 2 2 3 2 2 3 2 3 2 2 3 2 3 2 2 3 2 3 3 2 2 3 3 2 3 3 2 3 3 3 2 3 3 3 3 3 3 2 4 3 3 3 4 3 3 3 4 3 3 4 3 4 3 4 3 4 3 4 3 4 4 4 3 4 3 4 4 4 3 4 4 4 4 3 4 4 4 4 4 3 5 4 4 4 4 4 4 4 4 4 4 4 4 4 5 4 4 5 5 4 4 6 5 5 5 5 5 6 5 6 5 5 6 6 5 5 6 5 5 6 6 5 6 6 6 6 7 6 7 7 7 0 0 7 6 0 0 7 0 7 7 7 7 6 7 5 7 6 7 6 7 7 0 0 7 7 0 0 0 0 0 7 …
ac34 100 100 100 100 0 1 0 0 0 0 0 1 0 0 1 7 1 0 0 1 0 0 1 0 0 1 0 0 1 0 1 0 0 1 0 1 1 0 1 0 1 1 1 0 1 1 0 1 2 1 0 1 1 1 1 1 1 0 2 1 1 2 2 1 1 2 2 2 4 4 4 5 4 6 5 4 4 4 4 4 4 4 4 4 4 4 4 4 4 4 4 4 3 4 3 4 3 3 4 3 4 3 4 3 3 4 4 4 3 4 3 4 3 4 3 4 3 4 4 3 4 3 3 4 4 4 3 4 3 4 3 4 4 3 4 4 4 4 3 5 4 4 4 4 5 5 4 5 4 5 4 4 5 4 3 5 4 4 4 4 4 4 4 5 4 5 5 4 5 5 6 5 6 6 5 6 6 5 6 6 6 5 6 6 6 6 6 7 6 6 6 6 6 …
ac35 100 100 100 100 0 1 0 1 0 1 1 0 1 0 1 1 2 1 1 1 0 1 1 1 1 2 1 1 2 1 1 1 2 2 1 1 2 1 1 2 1 2 1 2 1 2 1 2 2 1 2 1 2 1 2 2 1 2 2 1 2 2 1 2 2 2 2 2 2 2 2 2 2 2 2 2 2 2 2 2 3 2 2 2 2 3 2 2 3 2 3 2 2 3 2 2 3 3 3 2 2 3 3 2 2 4 5 3 2 2 3 4 3 5 6 6 6 5 6 6 6 6 5 6 5 5 6 5 6 6 5 6 5 4 5 6 5 4 5 5 4 5 5 4 5 5 4 5 4 6 5 5 4 5 4 5 5 5 5 4 5 5 5 4 5 5 5 5 5 4 5 5 5 5 5 4 5 6 5 4 5 5 6 5 6 5 6 6 6 6 6 6 6 …
ac36 100 100 100 100 0 1 1 0 2 1 1 2 1 2 1 1 2 2 2 1 2 1 2 2 2 2 1 2 2 1 2 2 1 3 2 1 2 2 2 2 2 2 2 2 2 2 3 2 2 3 2 2 2 2 3 3 2 3 2 2 2 3 2 3 2 2 3 3 3 2 3 3 2 3 2 3 3 3 2 3 3 3 3 3 3 3 3 3 2 4 3 2 4 3 3 4 3 4 3 4 3 3 4 3 4 4 3 4 3 4 3 4 4 4 3 4 4 4 4 3 4 4 4 4 5 4 6 6 7 6 0 7 6 7 6 7 6 6 7 5 7 6 5 6 6 6 6 5 6 6 5 6 6 6 5 6 6 5 6 6 6 6 5 6 6 6 6 5 6 6 5 7 5 6 6 6 6 6 6 5 6 6 6 5 6 6 6 6 6 6 7 7 6 …
ac37 100 100 100 100 6 1 2 1 7 6 1 0 0 0 3 1 0 7 1 0 1 0 1 0 1 0 0 1 0 1 1 0 0 1 1 0 1 1 1 0 1 1 0 1 1 0 1 2 1 1 1 1 2 1 1 1 1 2 1 2 1 1 1 2 1 2 1 2 1 2 1 2 2 1 2 1 2 1 3 1 2 2 1 2 2 2 1 2 2 2 2 1 3 1 2 2 2 2 2 2 3 2 2 2 3 2 2 3 2 2 3 2 2 3 3 2 3 3 3 3 3 3 4 3 3 4 3 3 3 4 4 3 4 4 4 3 4 4 4 4 4 4 4 4 4 4 5 4 4 5 5 6 5 4 6 5 6 6 5 6 5 6 5 6 5 5 5 5 5 4 4 6 5 6 5 6 5 6 6 6 6 6 6 7 6 6 6 6 7 6 6 6 6 …
ac38 100 100 100 100 6 1 0 3 1 1 2 1 2 1 1 2 2 1 2 1 2 2 2 2 2 1 2 2 2 2 2 2 2 2 2 2 2 2 2 2 2 2 2 2 2 3 2 2 2 2 2 2 2 3 2 2 3 2 2 3 2 2 3 2 2 3 2 3 3 2 3 2 3 3 2 3 3 3 3 3 2 3 3 2 3 3 3 3 4 3 3 3 3 4 3 3 3 4 3 4 3 4 3 3 4 4 3 4 4 3 4 4 4 3 4 4 4 4 4 4 5 4 4 5 5 4 4 4 5 5 5 5 5 5 4 5 5 6 5 6 5 6 6 6 6 7 6 6 7 6 7 7 6 7 7 7 6 7 7 6 7 6 6 7 5 4 6 6 6 6 6 6 6 6 6 7 7 6 7 7 0 7 7 7 7 0 7 0 7 7 0 7 0 …
ac39 100 100 100 100 0 1 0 0 1 2 1 1 1 0 1 1 1 2 1 1 2 1 0 2 1 1 2 2 1 2 1 1 2 2 1 2 2 2 1 1 2 2 2 2 1 2 2 2 2 2 1 2 2 2 2 2 1 2 2 2 2 2 2 2 2 2 2 2 2 2 2 3 2 2 2 2 2 2 2 3 2 2 2 3 2 2 2 2 3 3 2 2 2 3 2 3 2 2 3 2 3 3 3 2 2 4 3 2 4 3 2 3 4 4 3 3 3 4 4 4 3 4 4 4 4 4 4 4 4 4 4 4 4 4 4 5 4 4 5 4 5 4 5 6 5 6 6 5 6 5 6 5 5 6 5 6 5 6 5 5 6 6 6 6 6 6 5 6 6 7 6 6 6 7 6 6 7 6 7 6 6 7 6 6 6 7 6 6 6 7 7 6 7 …
ac40 100 100 100 100 7 1 2 3 2 2 3 2 3 2 2 2 1 2 2 2 2 2 2 1 2 2 1 1 2 2 1 1 1 1 1 2 1 1 0 1 0 1 1 0 1 1 0 1 0 1 2 1 0 2 1 0 1 1 0 0 2 1 1 1 1 1 0 2 1 0 1 1 1 1 0 1 1 1 0 1 1 0 1 0 1 0 2 1 1 2 2 2 2 3 2 3 2 2 2 2 2 2 1 1 2 1 2 1 2 2 2 2 2 2 3 2 3 4 3 4 4 3 4 4 4 4 3 4 3 2 4 3 4 4 3 4 3 3 4 5 4 3 4 4 4 4 4 4 4 3 4 5 4 4 4 5 4 4 4 5 4 5 4 5 4 4 5 5 4 5 5 5 4 6 5 4 6 5 5 5 5 4 6 6 5 5 6 5 6 5 5 6 6 …
ac40-2 100 100 100 100 0 1 0 1 0 1 1 0 1 1 1 0 1 0 1 1 0 1 2 1 0 1 0 2 1 0 0 1 1 1 0 1 1 1 1 1 0 1 1 1 0 1 1 1 1 1 1 1 0 2 1 2 1 0 1 1 0 1 0 1 0 0 0 0 1 0 0 7 1 0 0 0 0 7 0 0 0 0 7 7 7 1 2 2 2 3 2 3 4 3 2 2 4 3 3 2 3 4 3 4 3 3 3 3 4 3 4 3 4 3 3 4 4 3 4 3 4 4 3 4 4 4 3 4 4 4 3 4 5 3 4 4 4 4 4 4 4 4 4 4 4 3 4 4 4 4 5 4 4 4 4 4 5 4 4 4 4 5 5 4 4 4 4 5 4 4 5 4 4 4 5 4 5 4 5 4 4 5 5 4 5 4 6 5 4 5 4 5 …
ac40-3 100 100 100 100 0 1 0 1 0 1 1 0 1 1 0 1 0 1 0 1 1 2 1 1 1 1 1 1 2 2 2 2 1 2 2 2 2 2 2 2 3 2 2 2 3 2 2 2 3 2 3 2 2 2 3 2 2 2 3 2 3 2 3 2 3 2 4 3 2 2 3 3 2 3 2 3 3 3 3 3 2 3 3 3 3 3 3 3 3 3 4 3 4 3 2 3 4 3 3 3 4 4 3 3 4 4 3 3 3 4 3 4 4 3 4 3 4 3 4 4 3 4 4 4 4 4 4 4 3 5 3 4 4 4 4 4 4 5 4 4 4 4 4 5 4 3 4 4 5 5 4 6 6 6 6 7 0 1 0 0 7 7 7 0 0 7 7 7 0 7 7 6 7 7 7 6 7 6 6 7 6 6 7 6 6 6 6 6 6 6 6 7 …
ac40-4 100 100 100 100 0 2 1 7 0 1 1 1 1 1 0 2 1 0 1 1 1 1 1 1 2 1 1 1 2 2 1 2 1 2 1 1 2 1 2 2 1 1 2 3 1 1 2 2 2 1 2 1 2 2 1 2 2 1 2 2 2 2 2 1 2 2 2 2 2 2 2 2 2 2 2 2 2 2 2 2 2 2 2 2 2 2 3 2 2 2 3 2 2 3 2 2 3 2 2 3 2 3 2 3 3 2 3 2 3 3 2 3 2 3 3 4 3 3 3 4 4 3 4 3 4 3 4 4 4 3 3 5 4 4 3 4 4 4 4 4 4 4 4 4 4 5 5 4 6 5 6 6 6 6 6 6 6 6 6 6 6 6 6 7 6 6 5 6 6 6 5 4 5 5 5 5 6 5 5 6 6 6 6 6 7 6 6 6 7 6 6 6 …
ac40-5 100 100 100 100 0 2 1 2 1 3 2 2 1 1 0 2 1 1 0 1 0 0 1 0 1 0 0 2 1 0 0 0 0 1 0 0 0 0 0 0 0 0 0 0 1 7 0 0 1 0 0 1 0 0 0 0 0 0 1 0 0 0 0 0 7 1 0 1 1 7 0 0 1 0 0 0 0 0 0 0 1 0 0 0 0 1 0 0 0 1 1 0 2 1 2 2 1 2 2 1 1 2 1 0 1 0 2 1 0 1 1 0 2 1 1 0 2 1 1 2 2 2 2 3 2 2 2 3 2 3 2 2 2 3 2 2 2 3 2 3 3 3 2 4 3 2 4 3 3 4 3 4 4 4 4 4 3 4 4 4 4 4 4 4 4 4 4 4 4 4 4 4 4 4 4 4 4 4 4 5 4 5 4 4 4 5 4 5 4 4 4 5 …
ac41 100 100 100 100 6 1 2 1 1 2 2 1 2 1 0 1 1 0 2 1 1 1 0 2 1 0 1 0 1 0 1 0 0 0 0 0 0 1 0 0 1 0 0 1 0 0 1 1 0 0 1 0 1 0 1 0 0 1 0 1 0 0 1 0 1 0 0 1 0 0 0 0 1 0 1 0 1 0 1 0 1 0 1 0 1 1 1 2 2 1 2 2 1 2 2 1 2 2 1 2 2 1 1 2 1 1 1 1 2 1 2 1 2 2 2 2 2 2 2 2 2 2 3 2 2 2 2 2 2 3 2 3 2 3 2 4 3 4 3 3 3 2 4 4 4 4 4 3 4 4 5 4 4 4 4 4 4 4 4 5 4 4 4 4 5 4 4 5 4 4 4 5 4 5 4 4 5 4 5 4 5 4 5 4 5 5 4 5 5 4 5 5 5 …
ac41-2 100 100 100 100 0 1 0 0 0 0 0 0 0 0 1 0 1 0 1 2 1 2 1 2 2 2 3 2 2 2 2 2 2 2 2 2 1 2 1 2 1 1 1 1 1 1 2 2 2 2 2 2 3 2 2 2 2 2 2 3 3 2 2 2 3 2 3 2 2 2 3 2 2 2 3 2 2 2 2 3 2 2 3 2 3 2 2 2 2 3 2 2 2 2 3 2 3 2 3 2 3 2 3 2 3 2 3 2 2 3 2 3 2 2 2 2 2 2 2 2 2 2 1 2 2 2 2 2 2 2 1 2 4 4 4 3 6 6 5 3 4 4 5 5 5 4 4 5 6 5 4 5 6 5 5 5 5 5 5 6 5 5 5 6 5 5 5 6 5 6 5 6 5 6 5 6 5 6 6 6 5 6 5 6 6 5 6 6 5 6 6 6 …
ac41-3 100 100 100 100 0 1 0 1 0 1 0 1 1 1 1 0 1 1 1 2 1 1 1 2 1 1 2 2 1 0 2 1 2 1 2 1 2 1 2 2 2 1 1 2 3 1 1 2 2 2 2 2 1 3 2 1 2 2 2 2 1 2 2 2 2 2 2 2 2 2 2 2 2 2 2 3 2 2 2 2 2 2 3 2 2 2 2 3 2 2 3 2 3 2 2 2 3 2 3 2 3 2 3 2 2 3 3 2 3 2 3 3 3 2 3 3 2 3 3 2 4 3 3 4 3 3 4 4 3 4 3 4 4 4 4 3 4 4 4 4 3 4 4 4 5 4 5 4 4 5 4 5 4 5 5 6 5 5 6 6 5 6 6 7 6 6 6 6 6 6 6 6 6 6 7 6 5 6 6 5 5 6 5 5 6 6 5 6 6 6 6 6 …
ac42 100 100 100 100 0 1 0 0 0 0 1 1 7 1 3 3 2 4 4 3 2 3 3 3 3 3 2 2 4 3 2 3 2 3 2 3 2 2 3 2 2 2 3 2 3 2 3 3 2 2 3 3 3 2 3 2 3 2 3 2 3 2 4 3 2 2 3 2 3 3 2 2 3 3 2 3 2 2 3 2 2 3 2 2 3 2 3 2 4 3 2 3 4 3 4 3 4 4 4 3 4 3 4 3 3 3 3 3 3 3 3 3 3 3 4 4 4 4 4 4 4 4 4 5 4 4 5 5 4 5 4 6 5 4 5 5 5 5 6 5 4 6 6 5 6 5 7 5 6 6 6 6 6 6 7 5 7 6 6 6 6 6 7 5 7 6 6 7 6 6 6 7 7 6 7 6 7 6 7 6 7 6 7 7 7 7 6 7 7 7 7 7 7 …
ac42-2 100 100 100 100 7 1 1 1 1 2 1 1 1 1 0 1 0 1 1 0 0 1 0 0 0 0 1 0 0 0 0 0 0 0 0 1 0 0 1 0 0 0 0 1 0 0 0 0 1 0 0 0 1 1 0 0 0 0 0 1 0 0 0 0 1 0 0 0 0 0 0 1 0 0 0 0 1 0 0 0 1 0 0 2 1 1 2 1 2 2 1 1 2 1 1 1 1 0 1 0 1 1 0 1 1 1 1 2 2 2 3 1 3 2 2 3 3 2 3 3 3 2 3 3 2 3 2 3 3 3 3 3 2 4 3 4 4 3 4 3 4 4 4 4 4 3 4 4 4 4 4 4 4 4 4 5 4 4 4 4 4 4 5 4 4 5 4 4 4 4 5 4 5 4 5 4 4 5 4 5 4 5 4 5 5 4 5 4 5 5 5 5 …
ac43 100 100 100 100 0 1 0 0 0 0 0 0 0 1 0 0 0 0 1 0 1 0 0 1 0 1 0 1 0 1 0 1 1 0 1 0 1 0 0 1 2 1 0 1 1 1 1 0 1 1 1 1 1 1 1 1 1 2 1 0 2 1 1 2 2 1 1 1 2 1 2 1 2 2 1 2 2 1 2 2 2 1 2 1 2 2 2 2 1 2 2 2 2 2 2 2 2 2 3 2 2 2 3 3 2 3 2 3 3 2 3 3 4 3 2 3 3 3 3 3 4 3 4 3 4 4 4 4 4 5 4 5 5 5 5 5 6 5 5 5 5 5 4 5 4 4 4 4 4 4 4 5 4 4 5 4 5 6 5 5 6 5 6 5 6 6 5 6 5 6 5 6 6 5 6 5 6 6 6 5 5 6 6 5 5 6 6 6 5 5 6 6 5 …
ac43-2 100 100 100 100 0 1 0 0 0 1 0 7 1 1 0 3 3 4 3 3 3 3 2 3 3 2 3 4 3 2 2 2 3 3 2 2 2 2 2 2 2 2 2 3 1 2 2 3 2 2 2 3 2 2 2 2 2 3 2 2 2 3 2 2 2 2 2 3 2 3 2 2 2 3 2 3 2 2 2 2 3 2 2 2 3 2 2 3 2 2 2 3 2 3 3 3 4 3 4 4 3 4 4 4 3 3 3 3 3 2 2 3 3 2 3 3 3 3 3 4 3 4 4 4 4 4 4 5 4 5 4 4 5 4 5 4 5 4 4 6 5 5 4 6 5 5 5 4 5 6 6 5 5 6 6 6 5 6 6 6 6 6 6 6 6 6 6 7 6 6 6 6 7 6 6 7 6 6 6 6 7 6 7 6 6 6 7 6 7 5 7 7 …
ac44 100 100 100 100 0 1 0 1 0 2 1 0 0 1 1 1 0 1 0 1 0 0 0 0 0 0 7 0 0 7 0 0 0 1 0 0 1 1 1 1 1 2 1 0 2 1 1 1 1 2 1 1 1 1 2 1 0 1 1 2 1 1 1 1 1 1 2 1 1 1 1 1 2 1 0 2 1 2 1 2 1 1 2 1 1 1 1 1 0 1 0 1 1 0 0 0 1 0 0 0 0 0 0 0 0 0 0 0 2 2 3 3 2 3 3 4 3 4 3 3 4 3 4 3 4 4 3 4 3 4 4 3 4 4 4 3 4 4 4 4 4 4 3 4 4 4 4 4 4 4 4 4 4 4 4 4 4 5 4 4 4 4 4 5 4 5 4 4 4 4 4 4 5 5 4 5 4 5 4 5 4 4 5 4 5 4 5 4 5 5 4 5 5 …
ac44-2 100 100 100 100 7 1 1 2 2 2 2 3 2 2 2 2 3 2 2 3 2 3 2 2 3 2 3 3 3 2 3 3 3 2 2 3 4 3 2 3 3 3 3 3 3 4 3 3 3 4 3 3 4 3 4 3 3 4 3 4 3 3 4 4 4 3 4 3 4 3 4 4 4 3 4 4 3 5 3 4 4 3 4 4 4 4 4 3 4 4 4 4 4 4 4 4 4 4 4 4 4 4 4 4 4 4 4 5 4 4 4 4 4 4 5 4 4 5 4 4 4 4 4 5 4 4 5 4 5 4 5 6 5 5 5 5 5 6 6 6 5 6 6 6 6 5 6 6 6 6 6 6 6 6 6 6 6 6 6 6 7 6 6 7 0 7 0 7 0 7 0 0 7 0 0 0 7 0 7 0 7 7 7 7 7 7 7 7 0 0 7 0 …
ac45 100 100 100 100 0 1 0 0 0 0 0 1 0 0 0 1 0 1 0 0 0 1 0 0 1 0 1 1 0 0 1 1 0 1 0 1 1 0 1 1 0 2 1 0 1 1 1 1 1 1 2 1 0 1 1 1 1 1 1 2 1 1 2 1 2 1 2 1 2 1 1 1 2 1 1 3 1 1 2 2 2 1 2 1 2 2 2 2 2 1 2 2 2 2 2 2 1 2 2 3 2 2 2 1 3 2 1 3 2 2 2 3 1 3 2 3 2 3 3 2 2 3 3 3 3 4 3 3 3 4 4 3 4 3 4 4 3 4 3 4 4 3 4 4 6 5 4 4 5 5 6 5 5 6 5 6 5 6 5 6 6 5 5 4 5 5 4 4 4 5 4 4 4 5 5 4 6 5 5 6 6 5 6 6 6 6 5 7 6 5 6 6 5 …
ac46 100 100 100 100 0 1 0 0 0 0 1 2 2 2 4 3 3 3 2 4 3 3 3 2 2 3 3 3 2 3 2 3 3 2 2 3 2 2 2 2 2 2 1 3 2 1 2 3 2 2 1 3 2 1 3 2 2 2 2 2 2 2 2 2 2 2 2 2 2 1 3 2 1 2 3 2 2 2 2 2 2 2 2 2 2 2 2 2 2 2 2 3 2 3 2 3 3 4 3 3 4 4 4 3 4 3 2 3 2 3 3 2 3 2 3 2 4 3 3 3 4 3 5 4 4 4 4 4 4 5 4 5 4 4 5 4 4 5 4 5 4 5 6 5 5 4 5 6 5 5 5 6 6 5 5 6 6 5 6 7 5 6 6 6 6 6 6 6 6 6 6 6 6 6 6 6 6 7 6 6 6 7 6 6 6 7 6 6 6 7 6 6 7 …
ac46-2 100 100 100 100 0 2 1 1 2 1 1 2 1 2 1 1 0 1 0 2 1 1 1 0 0 0 1 0 0 0 1 0 0 0 0 0 0 0 0 0 1 0 0 0 0 0 0 0 0 0 1 0 0 0 0 0 1 0 7 0 1 0 0 0 1 0 0 0 0 0 0 0 0 0 1 0 1 0 0 0 1 0 0 1 0 0 1 0 1 1 0 1 1 1 1 1 1 0 3 1 0 1 1 0 1 1 0 1 1 0 1 2 1 2 1 2 2 2 2 2 2 2 2 2 3 2 2 2 3 2 2 3 2 2 3 2 3 3 2 3 3 3 3 3 4 3 3 3 4 3 4 4 3 4 4 4 4 4 4 4 4 4 4 4 4 4 4 4 4 3 5 4 4 4 4 5 4 4 5 4 4 4 4 5 4 4 4 5 4 5 4 4 …
ac47 100 100 100 100 0 1 0 0 0 0 0 0 0 0 1 0 1 0 0 0 1 0 0 0 1 1 0 0 1 1 0 1 1 0 1 1 0 1 0 1 2 1 1 1 0 1 1 1 1 1 1 2 1 1 2 1 2 1 1 1 2 1 1 3 1 1 2 1 2 1 2 1 2 2 1 2 2 1 2 2 2 1 2 2 1 2 2 3 1 2 2 1 2 2 2 2 3 2 2 2 2 2 2 4 3 2 2 3 2 2 3 3 2 3 4 3 2 4 3 3 4 3 3 3 4 3 4 3 4 3 4 4 4 4 4 4 5 5 5 4 5 5 5 5 6 5 5 4 5 5 4 4 4 4 5 5 4 5 5 6 5 6 5 6 6 6 6 5 6 6 6 6 5 6 6 6 5 6 6 6 6 6 5 6 6 6 5 6 6 5 6 6 6 …
ac48 100 100 100 100 0 2 1 0 7 1 1 0 0 2 2 2 4 4 3 3 4 4 3 2 3 2 3 2 3 3 2 3 2 3 2 2 2 2 3 2 3 2 2 2 3 2 3 2 2 3 3 2 2 3 2 3 2 3 2 3 2 3 2 2 3 2 2 3 2 3 3 2 3 2 2 3 3 2 3 2 3 2 2 2 3 3 3 3 2 4 3 4 3 4 4 4 3 4 4 4 4 4 4 3 3 4 3 3 3 3 3 3 3 3 4 3 4 4 4 3 5 4 4 5 4 5 5 4 6 5 4 5 5 4 5 6 5 6 5 5 5 6 6 5 6 5 6 6 6 6 6 6 6 6 6 6 6 7 6 6 6 7 6 7 6 6 7 5 7 6 7 6 7 6 7 7 6 6 7 7 6 7 7 6 7 7 7 7 6 7 7 6 0 …
ac48-2 100 100 100 100 0 1 1 0 1 2 2 1 2 1 2 1 2 1 1 2 1 2 2 2 1 2 2 2 2 2 2 2 2 2 2 2 2 3 2 2 2 3 3 2 3 3 3 3 2 3 3 3 3 3 3 3 4 3 3 3 4 3 3 4 3 3 4 3 4 3 4 4 3 3 4 4 3 4 3 4 4 4 4 3 4 4 3 4 4 4 4 4 3 4 4 4 4 4 4 4 3 4 5 4 3 4 4 4 4 4 4 4 4 5 4 4 4 4 4 5 4 4 4 4 4 5 4 4 4 4 5 4 5 4 4 5 4 5 4 5 5 4 4 4 5 5 4 5 5 5 6 5 4 5 5 6 5 6 6 7 0 1 0 7 5 1 0 0 0 1 0 7 7 1 7 0 0 7 0 7 0 0 7 7 7 7 7 7 7 7 7 7 …
ac48-3 100 100 100 100 0 1 0 0 2 3 2 3 3 2 2 2 2 3 2 2 1 2 3 1 2 2 2 2 2 2 2 1 2 2 1 2 1 2 2 1 0 2 1 2 1 2 1 2 1 2 2 2 2 1 1 2 2 1 2 1 2 2 1 2 2 1 2 2 1 2 2 2 1 2 1 2 1 2 2 1 2 2 2 1 2 2 2 1 3 2 2 3 2 3 3 3 3 3 2 3 2 2 2 2 2 2 2 2 2 2 2 2 2 2 2 2 2 3 2 3 3 4 3 4 4 4 3 4 4 3 4 4 4 4 4 5 4 4 4 5 5 4 4 4 5 4 5 4 5 4 5 6 5 5 6 5 5 6 5 4 6 6 5 6 5 5 5 6 5 6 5 6 6 5 6 6 5 6 6 6 5 6 6 5 7 6 5 6 6 6 6 6 …
ac48-4 100 100 100 100 0 1 0 0 0 0 0 0 0 1 0 0 0 1 0 0 1 0 0 0 2 1 0 0 0 1 0 1 0 1 0 1 1 1 1 0 1 1 1 0 1 1 1 1 0 2 1 1 1 1 1 1 2 1 2 1 1 1 2 1 1 1 2 1 2 1 2 1 1 3 1 1 2 1 2 2 1 2 2 1 2 2 2 1 2 2 2 1 2 1 2 3 2 1 2 2 2 2 2 2 2 3 1 2 3 2 3 2 2 3 2 3 2 3 4 3 3 3 3 3 4 3 4 4 3 4 3 3 4 3 4 4 4 4 4 3 5 4 4 5 5 5 5 6 5 6 5 6 5 5 6 5 5 5 4 5 5 4 4 4 4 4 5 4 5 4 6 5 7 5 4 6 6 6 6 5 6 6 6 6 6 5 7 6 5 6 6 5 …
ac49 100 100 100 100 0 1 0 1 0 0 1 1 0 1 0 1 0 1 1 1 1 1 1 1 1 1 1 1 1 2 1 1 1 2 1 1 2 1 2 1 2 1 2 1 2 2 2 1 2 2 1 2 2 1 2 2 2 2 2 1 2 2 2 2 2 2 2 2 2 2 2 2 2 2 2 2 2 2 2 2 2 3 2 2 2 2 2 3 2 3 2 2 2 3 2 3 2 3 2 3 2 3 2 3 2 3 2 3 2 4 3 2 3 3 2 3 3 3 4 3 3 3 4 4 3 4 4 4 3 4 4 4 4 3 4 4 4 4 4 5 3 4 4 4 4 4 5 4 5 4 4 5 5 6 5 6 5 6 6 5 6 6 6 6 6 6 6 6 5 5 5 6 5 6 5 6 5 6 6 6 6 7 6 6 7 7 6 6 7 6 7 6 6 …
ac50 100 100 100 100 0 1 0 0 1 0 1 0 0 1 1 1 0 1 1 0 1 1 2 1 0 1 1 1 1 1 1 2 1 1 1 1 1 2 1 1 2 2 1 1 2 1 2 1 2 1 2 2 1 3 1 2 2 2 1 2 2 3 1 2 2 2 2 2 2 2 2 2 2 2 2 2 2 3 1 2 2 3 2 3 2 2 2 3 3 2 3 2 2 3 3 3 2 3 2 3 3 3 3 3 2 4 3 3 3 3 4 3 4 3 4 4 4 3 5 5 4 7 6 6 6 6 6 6 6 6 6 6 6 5 6 6 5 7 6 5 5 6 5 5 5 6 5 4 5 5 5 5 5 5 5 5 5 6 5 4 4 6 5 5 4 5 5 4 6 5 5 5 5 5 4 5 5 5 5 6 5 5 6 6 6 6 6 6 6 6 7 6 7 …
ac50-2 100 100 100 100 0 2 1 1 1 1 2 1 0 1 1 1 0 1 1 0 0 1 0 1 0 0 0 0 1 0 0 0 0 1 0 0 0 1 0 0 1 0 0 0 1 0 1 0 0 1 0 0 1 0 0 1 0 0 1 0 0 1 0 0 1 0 0 0 1 0 0 0 1 0 1 1 1 1 2 1 2 2 1 2 2 1 1 1 1 0 1 1 1 1 1 1 1 1 2 2 2 2 2 2 3 2 2 2 3 2 2 3 2 3 2 3 2 3 2 2 4 3 2 3 3 3 3 4 4 3 4 3 4 4 4 4 4 4 4 5 4 4 4 4 5 4 3 5 4 4 5 4 4 5 4 5 4 4 5 4 5 4 5 4 5 5 4 5 4 5 5 4 5 4 5 5 4 4 5 5 4 5 6 5 4 5 6 5 4 5 5 5 …
ac50-3 100 100 100 100 0 1 0 1 1 2 2 1 2 2 2 2 1 2 2 1 2 2 1 1 1 1 1 0 1 1 0 2 1 1 2 2 2 1 2 2 2 2 2 2 3 2 2 2 2 2 2 2 2 2 2 2 2 2 2 2 2 2 2 3 1 3 2 2 2 2 2 3 2 2 2 2 2 2 3 2 2 2 3 2 2 2 3 2 2 2 2 2 2 2 1 2 3 2 1 2 2 2 1 3 1 0 2 2 2 2 1 1 2 1 2 1 2 2 4 4 5 4 3 5 4 5 5 4 4 5 4 5 4 5 4 5 5 5 5 5 5 5 4 5 5 6 5 4 5 6 5 5 5 5 6 5 6 5 5 5 6 6 5 6 5 6 5 6 6 5 6 6 6 6 5 6 5 6 5 5 6 5 5 5 6 6 6 6 6 6 6 6 …
ac50-4 100 100 100 100 0 1 0 0 0 0 0 0 0 0 1 0 1 0 0 0 1 0 0 1 0 1 0 0 1 0 1 0 1 0 1 0 1 0 1 1 0 1 1 0 0 1 1 2 1 1 0 1 2 1 1 1 1 1 1 1 2 1 1 1 2 1 1 2 1 2 2 1 2 1 2 2 2 2 2 2 2 2 2 2 2 3 2 2 2 3 2 3 2 3 2 3 2 2 3 3 2 3 2 3 3 3 3 4 3 4 4 4 5 4 5 5 4 5 4 5 5 4 4 5 4 4 4 3 5 4 4 3 4 4 4 4 5 4 5 4 6 5 5 5 6 5 5 6 5 6 5 5 6 5 5 6 5 6 5 5 5 5 5 5 5 5 5 5 5 6 5 5 5 6 5 5 6 5 5 6 5 5 6 5 5 5 5 5 5 4 5 5 …
ac50-5 100 100 100 100 0 1 1 0 2 1 2 2 2 1 2 2 1 2 2 1 2 1 2 1 1 0 1 2 1 1 2 1 2 2 1 2 2 1 2 3 1 2 2 2 2 2 2 3 2 2 2 2 2 3 2 2 2 2 2 2 3 2 2 2 2 3 2 3 2 2 2 2 3 2 2 2 2 3 2 3 2 3 3 2 2 3 2 2 2 2 3 2 2 2 1 2 2 2 2 2 2 1 2 2 1 2 2 1 1 2 2 1 2 1 2 1 1 2 3 4 4 4 4 5 4 4 5 4 5 5 4 5 5 5 5 4 5 5 5 5 5 5 5 5 5 6 6 5 4 6 5 5 6 5 5 5 6 5 6 6 5 5 6 5 6 6 5 6 6 5 6 6 5 6 6 5 6 6 6 5 6 6 6 6 5 6 6 6 5 6 6 6 …
ac51 100 100 100 100 0 1 0 1 7 2 1 7 1 1 0 0 2 1 0 1 2 1 1 1 2 1 2 1 2 1 2 2 1 2 2 1 2 2 1 2 2 2 2 2 1 2 2 2 2 2 2 1 2 2 3 2 1 2 2 2 2 2 2 2 2 2 3 2 2 2 2 2 2 3 2 2 2 3 3 1 2 2 3 2 3 2 2 3 2 3 2 2 3 3 2 3 2 3 2 3 2 3 3 3 3 2 4 3 3 2 2 4 3 3 3 3 3 3 3 2 4 4 3 4 3 4 3 4 3 4 4 4 4 3 4 3 4 5 4 6 7 7 0 7 5 1 7 6 6 7 5 6 7 6 6 6 6 6 5 6 7 5 7 6 5 6 6 6 6 5 6 6 6 6 5 6 7 6 5 6 6 6 6 5 6 7 5 6 6 5 6 6 6 …
ac52 100 100 100 100 0 1 1 2 2 2 1 1 2 2 1 0 1 2 1 1 2 2 1 0 1 1 1 1 0 1 1 1 0 1 1 1 2 1 1 2 1 0 1 1 1 1 1 1 2 1 1 1 1 1 1 1 0 2 1 1 1 1 1 1 1 2 1 1 2 2 2 2 2 3 2 2 2 3 2 2 2 2 2 1 2 1 2 1 2 1 2 1 2 2 2 1 2 2 3 2 3 3 4 4 3 4 3 4 4 4 3 4 3 4 4 3 4 3 4 5 4 3 4 4 4 3 5 4 4 4 4 5 4 4 6 5 4 4 5 5 5 4 5 5 5 4 5 6 5 4 5 6 5 5 5 5 5 6 5 6 5 5 6 5 5 6 6 5 6 5 6 5 6 6 6 5 6 6 5 6 6 5 6 6 6 5 6 6 6 6 6 6 6 …
ac53 100 100 100 100 0 1 1 0 7 0 1 5 4 3 1 2 3 3 4 3 3 4 3 1 0 4 3 3 3 3 2 3 3 3 2 3 2 3 2 2 2 3 2 1 2 3 2 2 2 3 2 3 2 2 3 2 3 2 3 2 2 3 2 3 2 3 2 3 2 2 3 2 2 3 2 2 2 3 2 2 3 2 3 2 2 3 3 2 4 3 4 3 4 4 4 4 4 4 3 4 3 3 3 3 4 3 3 3 3 3 4 3 4 4 3 5 4 4 4 4 5 5 4 5 4 4 5 5 5 5 4 4 5 6 5 6 5 4 6 6 5 6 5 5 6 6 6 6 5 6 7 6 6 7 6 6 6 7 6 7 6 6 7 6 6 6 7 6 7 7 6 7 7 6 7 6 7 6 7 7 7 6 7 7 7 7 7 0 7 6 7 0 7 …
ac53-2 100 100 100 100 6 2 1 0 0 0 0 1 1 7 0 0 0 0 0 0 0 0 0 0 7 0 0 0 1 0 7 0 0 7 0 1 7 1 0 0 0 0 0 0 0 0 0 0 0 0 0 1 0 0 0 0 0 0 0 0 0 0 0 0 0 0 0 0 0 0 0 0 0 0 1 0 0 1 0 2 1 1 1 1 2 1 1 1 1 1 0 1 0 1 0 0 0 0 1 0 0 1 0 2 1 0 2 1 3 1 2 2 1 2 2 2 2 2 2 2 2 2 2 3 2 3 3 3 2 2 2 4 4 3 3 2 3 3 4 4 3 4 4 3 4 4 3 4 4 4 4 3 4 4 4 5 3 4 4 4 4 4 4 4 4 4 4 4 4 4 4 5 4 4 5 4 4 4 4 5 4 4 5 4 5 4 4 5 4 4 5 4 …
ac53-3 100 100 100 100 0 1 0 0 0 0 0 0 1 0 0 1 0 0 0 1 0 0 0 1 0 0 1 1 0 0 0 1 1 1 0 1 1 0 1 1 0 1 0 1 0 2 1 0 1 1 2 1 2 1 1 2 3 1 2 1 2 2 2 2 2 1 2 2 2 2 2 2 2 3 2 3 2 2 2 2 3 2 3 2 3 4 4 3 4 4 4 4 5 4 4 4 4 4 4 4 4 4 4 4 3 4 3 4 4 3 4 3 4 4 4 4 4 5 5 4 4 5 5 4 5 4 5 5 4 4 5 4 6 5 4 5 4 5 4 5 4 6 5 4 4 4 5 4 5 4 5 4 6 5 4 4 5 5 5 4 5 5 5 5 5 5 4 5 5 4 5 4 4 4 4 6 5 4 3 5 4 4 5 4 3 4 4 3 6 6 6 6 …
ac53-4 100 100 100 100 0 1 1 1 0 0 1 1 1 2 1 1 1 2 1 2 1 2 1 2 2 2 1 1 2 3 2 1 1 3 2 2 2 1 2 2 2 2 2 2 2 2 2 2 2 2 2 1 2 2 2 2 2 2 3 1 2 2 3 2 2 3 2 2 2 2 3 1 4 3 2 2 2 2 2 2 3 2 2 3 2 3 2 2 3 2 3 3 2 2 2 3 3 2 3 2 3 3 2 3 3 4 3 2 3 3 2 4 3 3 4 3 4 3 2 3 3 4 4 4 4 4 7 7 6 5 0 7 6 5 6 7 6 5 6 6 6 7 5 6 6 6 5 7 5 6 5 6 6 5 6 5 6 6 6 5 6 5 6 6 6 5 6 6 5 6 5 6 6 6 6 5 6 6 5 6 6 6 6 5 6 5 6 5 6 6 5 6 …
ac53-5 100 100 100 100 0 1 0 0 0 1 0 1 7 6 2 1 1 3 3 4 4 3 3 4 3 3 3 3 2 4 3 3 3 3 3 2 2 3 2 2 3 3 2 2 2 2 3 2 3 2 3 2 3 3 2 3 3 3 2 3 2 2 3 3 2 3 2 3 2 2 3 3 2 3 2 2 3 2 2 3 2 3 2 2 3 3 3 3 2 4 4 3 4 4 4 4 3 4 4 3 4 3 4 3 3 3 3 3 3 4 3 4 4 4 4 4 5 4 4 4 6 5 4 5 5 4 5 5 4 6 6 6 5 4 4 6 5 6 7 5 4 6 6 6 6 5 4 6 6 6 6 5 0 7 6 6 6 7 6 6 6 7 6 6 7 6 7 6 0 7 5 7 6 7 7 7 7 6 7 7 6 7 7 7 7 7 6 0 7 7 6 0 …
ac54 100 100 100 100 0 1 0 1 0 0 4 3 2 3 3 4 3 3 3 3 2 3 2 2 3 3 2 2 3 2 3 2 2 2 2 3 1 2 2 2 2 2 3 2 2 3 2 2 2 3 2 2 2 3 2 3 2 2 2 2 3 2 2 2 3 2 2 3 2 2 2 2 2 2 2 3 2 2 2 2 2 2 3 2 2 2 3 3 2 3 4 3 4 3 4 4 4 3 4 4 3 3 3 3 2 3 2 3 3 2 2 3 3 2 4 3 2 4 3 4 4 4 4 4 4 5 4 5 4 5 4 5 5 4 5 5 6 5 5 5 5 5 6 5 6 5 6 6 5 6 6 6 6 5 6 7 5 6 7 6 5 6 6 7 5 7 6 6 6 6 6 7 6 6 6 6 7 6 6 6 7 6 6 7 6 7 7 6 6 7 6 7 6 …
ac55 100 100 100 100 0 1 0 0 0 0 0 1 0 7 1 0 1 0 0 1 0 1 0 1 0 1 0 1 0 1 0 1 1 0 1 1 1 1 0 1 1 1 1 1 1 1 1 2 1 2 1 1 2 1 1 1 3 1 0 2 1 2 2 1 1 2 1 2 1 2 2 2 2 2 1 1 2 2 2 2 2 1 3 2 2 1 2 2 2 2 2 2 2 2 2 2 3 3 1 2 4 3 2 2 4 3 2 3 3 2 3 3 3 3 2 3 4 3 3 3 3 3 4 4 3 4 5 4 4 5 6 5 4 5 6 5 5 5 6 5 6 5 5 4 6 5 4 4 5 5 4 5 5 5 5 5 6 5 6 6 5 7 6 5 5 6 6 6 6 6 5 6 6 5 6 6 6 6 5 6 6 6 6 6 5 6 6 6 6 6 6 5 6 …
ac56 100 100 100 100 0 2 1 0 1 1 1 2 1 0 1 0 2 1 0 1 0 0 1 0 0 0 0 1 0 0 0 0 0 0 0 7 0 0 0 0 0 0 0 0 0 0 0 0 0 0 0 0 0 0 0 7 0 0 0 1 0 0 0 0 0 0 7 0 0 0 0 0 0 0 0 0 0 7 0 0 0 0 0 0 1 7 0 1 0 1 1 2 1 1 2 1 2 1 2 1 0 0 1 1 0 0 0 1 0 0 1 1 0 0 1 0 1 1 2 1 2 2 2 2 2 2 2 3 2 3 2 3 2 2 2 2 3 2 2 3 2 2 3 3 1 4 3 2 3 3 4 3 2 3 3 4 3 3 4 4 3 4 4 4 3 4 4 4 4 4 4 4 4 4 4 4 4 4 4 4 4 4 4 5 4 4 4 4 4 5 4 4 4 …
ac57 100 100 100 100 0 1 0 0 0 0 0 1 0 0 1 1 0 0 1 0 1 0 1 0 1 0 1 1 1 0 1 1 1 0 1 1 0 2 1 1 1 0 2 1 1 2 1 1 1 2 1 2 1 2 1 1 2 1 1 2 2 1 2 2 1 2 1 2 2 1 2 1 2 2 2 1 2 2 2 1 2 2 2 2 2 1 2 2 2 2 2 3 2 2 2 2 2 1 3 2 2 2 2 3 2 2 3 2 3 2 2 2 2 3 3 3 2 3 4 4 5 6 5 7 5 5 5 5 5 5 4 6 5 4 5 5 5 5 4 5 4 5 4 4 5 4 5 5 5 4 5 5 4 6 5 4 4 5 5 5 4 6 5 4 5 5 5 5 4 5 5 4 5 5 5 4 5 4 5 5 4 5 5 4 5 5 6 5 5 6 6 6 6 …
ac57-2 100 100 100 100 0 1 0 0 0 0 0 0 1 0 0 0 0 1 0 0 1 7 1 0 1 0 0 1 0 0 1 0 1 1 0 1 0 1 1 0 0 1 1 1 0 1 1 1 1 1 2 1 2 1 1 2 1 2 1 2 1 4 4 4 4 4 5 3 4 4 4 4 4 4 3 4 4 4 4 4 3 4 4 4 3 4 3 3 4 4 3 2 3 3 4 3 3 3 4 3 4 3 4 3 3 4 3 4 3 4 3 4 3 3 4 4 3 4 3 4 3 3 3 4 3 3 4 3 4 4 3 3 3 4 3 4 3 5 4 4 4 5 5 4 6 5 4 4 5 4 5 4 4 4 4 4 4 4 4 3 4 4 4 4 4 4 4 4 5 4 5 5 5 5 5 6 5 5 5 6 6 5 6 6 5 6 6 6 6 6 7 6 …
ac57-3 100 100 100 100 0 1 0 0 1 0 0 0 1 1 0 0 1 0 0 2 1 1 0 1 1 2 1 1 2 1 2 2 1 2 2 2 1 2 2 2 2 2 2 2 2 2 2 2 2 2 2 2 2 2 2 2 2 3 2 2 2 2 3 2 2 2 2 2 3 2 2 3 2 2 3 2 2 3 2 3 2 3 2 2 4 3 2 2 3 2 3 3 2 3 3 2 3 3 3 3 2 3 3 3 3 3 3 3 3 3 4 3 4 3 3 3 4 4 3 4 3 4 3 4 4 3 4 4 4 4 3 4 3 4 4 4 4 3 5 4 4 5 4 4 4 4 7 0 7 6 0 7 7 6 6 7 7 5 7 7 6 6 6 7 6 6 6 6 6 6 6 6 6 6 5 7 6 6 5 6 6 7 5 6 6 6 6 6 6 6 5 7 …

## Sheet: BDF1-cauda
1_19_1 100 100 100 100 0 1 0 0 0 0 0 0 1 0 1 0 0 0 0 1 1 0 0 1 0 1 0 1 0 1 1 1 0 1 2 1 0 0 1 2 1 1 1 1 2 2 2 1 2 3 3 4 4 4 4 3 4 4 3 4 3 4 4 3 3 4 4 3 3 3 4 3 4 3 2 4 3 3 3 3 4 3 2 4 3 3 4 3 3 3 4 3 3 4 3 3 4 3 3 3 4 3 3 3 4 3 4 4 3 2 4 3 4 3 4 3 4 4 4 3 4 4 4 5 4 4 4 4 5 4 4 4 4 4 4 4 3 4 4 4 3 4 4 4 3 4 4 4 4 4 3 4 5 4 3 6 5 4 5 6 6 5 6 6 6 5 6 6 6 6 6 6 6 6 6 6 7 6 6 7 6 6 6 6 6 7 6 7 6 6 6 7 …
2_19-2 100 100 100 100 0 1 1 1 0 1 1 1 1 2 1 2 1 1 2 3 2 1 2 1 3 2 1 3 1 3 2 2 2 2 3 1 3 3 2 2 2 3 2 3 2 2 2 3 2 3 2 3 2 3 2 2 3 3 2 3 3 3 2 3 3 3 3 2 4 3 2 4 3 3 3 2 3 4 3 3 4 3 3 2 4 3 4 3 3 4 3 4 3 5 3 3 4 3 4 3 4 3 4 4 4 4 3 3 4 4 4 4 4 3 4 4 4 4 4 4 4 4 4 4 4 4 4 5 4 4 4 4 4 4 4 5 4 4 4 5 5 4 4 5 4 5 4 5 5 4 5 6 6 7 6 0 0 0 7 7 7 7 0 7 0 7 6 7 7 6 0 7 7 7 6 6 7 7 6 7 7 6 7 7 6 7 7 6 7 7 6 7 …
3_19-3 100 100 100 100 0 1 1 1 2 1 0 2 1 1 2 2 1 1 2 2 2 1 2 2 2 1 2 2 2 2 2 2 1 2 2 2 2 2 3 2 2 1 2 3 2 2 3 1 2 3 2 2 2 3 2 2 3 2 3 3 2 3 2 3 2 4 3 2 3 3 3 2 3 3 3 3 3 3 3 3 4 3 3 3 3 4 3 3 4 4 3 4 3 3 4 3 3 4 3 4 3 4 4 3 4 3 4 4 4 3 4 4 4 3 4 4 4 4 4 4 4 4 4 4 4 4 5 4 4 4 5 4 5 5 4 5 5 4 6 5 5 5 5 4 5 6 5 6 5 6 5 6 6 5 6 6 6 7 5 7 7 7 6 7 0 7 7 7 7 7 0 7 7 6 6 7 7 6 6 6 7 7 6 7 6 6 7 7 7 0 7 0 …
4_19-4 100 100 100 100 7 5 4 4 5 4 4 4 4 4 5 4 4 4 5 4 4 4 5 4 4 5 4 4 4 5 5 4 4 5 4 5 4 5 5 4 5 4 5 4 6 5 4 5 5 5 5 4 6 5 5 5 5 6 5 5 5 6 5 4 7 5 5 5 6 6 5 5 7 5 5 6 6 6 6 6 6 6 5 6 6 6 6 7 6 6 6 7 6 7 6 6 7 7 7 6 7 7 0 7 0 0 0 7 1 0 0 7 1 0 0 1 0 0 0 1 0 0 7 0 0 7 0 0 0 0 0 7 0 1 0 0 1 0 1 0 0 2 1 1 0 1 0 0 2 1 1 0 1 1 1 1 0 2 1 0 1 1 1 1 0 1 0 0 2 2 1 0 0 2 1 1 0 1 1 0 1 0 1 1 1 7 3 1 1 0 1 1 …
5_19-5 100 100 100 100 0 1 0 0 0 0 0 1 1 0 1 0 1 0 1 1 1 2 1 2 1 1 1 2 2 1 1 2 2 2 1 2 2 2 1 2 2 2 2 2 2 2 1 2 3 2 2 1 2 3 2 2 2 2 2 2 3 2 2 2 3 2 2 2 3 2 2 3 2 2 3 2 2 3 2 3 3 2 3 2 2 3 3 2 3 3 2 2 4 3 2 3 3 3 3 3 2 3 3 3 3 3 3 4 3 3 4 3 3 3 4 3 4 3 4 3 4 3 2 4 4 4 4 3 4 3 4 4 4 3 4 3 4 4 4 4 4 4 3 4 5 4 4 3 5 4 4 4 4 4 4 5 4 4 5 6 7 7 7 1 7 7 6 6 7 7 6 7 6 7 6 6 7 6 6 6 6 6 6 6 7 6 6 6 6 6 6 6 …
6_10-1 100 100 100 100 7 1 0 0 1 0 1 7 1 0 0 1 0 0 0 0 0 0 1 0 0 0 0 1 0 7 0 0 1 0 0 0 0 7 1 0 0 0 0 0 0 0 0 1 0 0 0 0 1 0 0 0 0 1 0 0 0 0 0 0 1 7 0 0 0 7 0 0 0 0 7 7 0 0 7 0 0 7 0 0 0 1 2 2 3 2 1 2 3 2 3 2 3 2 3 2 3 3 2 2 3 3 2 3 3 3 3 3 2 4 3 2 3 3 3 3 4 3 2 3 3 4 3 4 3 3 3 4 3 4 3 4 3 3 4 4 3 3 4 4 3 4 4 4 3 4 4 4 3 4 4 4 4 4 4 3 4 4 4 4 4 4 4 3 4 4 5 4 4 4 4 4 4 5 3 4 4 5 4 4 5 4 4 4 4 5 4 4 …
7_10-2 100 100 100 100 0 1 1 2 1 1 2 1 0 3 2 1 0 1 2 2 2 1 1 2 1 2 2 3 1 1 2 2 2 2 2 2 2 1 3 2 2 2 2 2 2 3 2 2 2 3 2 2 3 2 2 3 2 2 2 3 2 3 3 2 3 3 2 4 3 3 2 3 2 3 2 4 3 3 3 3 3 4 3 3 3 3 3 4 3 4 3 1 5 4 3 2 4 3 3 4 4 3 3 4 4 3 4 4 3 4 4 4 3 3 4 4 4 4 4 4 4 4 4 4 4 3 4 5 4 4 4 4 4 6 5 3 4 4 4 4 5 4 4 4 4 5 4 5 5 5 3 6 6 6 7 5 4 0 0 0 7 6 7 7 0 7 0 7 6 0 7 6 7 7 7 6 7 0 7 5 4 7 7 6 6 7 7 5 7 7 6 7 …
8_10-3 100 100 100 100 7 1 0 1 7 1 1 0 2 1 0 1 1 0 2 1 2 1 0 0 3 1 2 2 2 2 2 2 3 2 3 3 3 3 4 3 2 2 3 2 3 2 2 2 2 2 1 2 3 2 2 1 3 2 2 3 3 3 3 2 4 3 4 3 4 3 2 3 3 3 4 3 3 4 5 3 2 4 3 4 3 3 4 4 4 3 3 3 3 4 4 3 4 3 3 4 3 3 3 4 3 4 3 3 4 3 3 4 4 4 3 3 2 2 3 4 3 3 2 3 3 3 2 2 2 2 2 3 3 2 2 2 2 3 4 6 6 5 4 6 5 6 5 5 6 6 5 6 6 5 6 6 6 5 5 7 5 5 7 6 6 7 5 4 6 7 6 5 6 6 7 5 6 6 5 6 6 6 7 6 6 6 6 6 7 7 6 5 …
9_10-4 100 100 100 100 0 1 0 0 0 0 1 0 0 1 0 0 0 1 1 0 1 0 0 2 1 0 1 0 0 2 1 0 1 1 0 1 0 3 1 1 2 2 1 1 1 2 4 5 3 3 4 3 5 5 4 4 3 4 5 3 4 4 3 3 3 5 4 3 2 3 4 3 3 4 3 3 3 2 4 3 3 3 2 3 3 4 3 4 3 2 3 3 4 3 3 2 3 2 4 4 4 3 4 3 2 3 4 3 3 2 4 3 2 2 4 5 3 2 2 5 3 2 4 3 3 3 4 3 3 4 3 3 5 4 3 4 5 4 5 4 4 4 4 4 4 4 4 4 3 4 4 3 5 3 3 4 4 5 4 3 5 6 5 4 6 5 4 6 5 6 6 5 4 7 5 6 6 6 7 6 5 5 7 7 6 5 7 6 6 7 6 6 …
10_11-1 100 100 100 100 6 1 1 0 1 0 0 0 0 0 0 1 0 0 0 1 0 1 0 1 0 1 1 0 0 1 1 1 0 1 0 1 2 1 0 2 1 2 1 2 2 1 2 2 3 4 4 5 3 2 3 4 4 5 3 3 4 3 4 3 3 5 4 3 3 3 2 3 2 4 4 3 3 3 2 4 3 4 4 3 2 4 3 3 3 2 5 4 3 1 3 4 4 3 3 2 4 4 3 3 3 4 4 3 2 3 3 4 3 4 3 4 3 2 3 4 4 4 3 3 4 3 3 4 3 4 5 3 4 5 4 3 2 5 5 4 5 5 3 4 4 4 3 4 4 4 3 4 3 4 4 3 4 4 4 3 4 4 4 4 5 4 4 6 5 4 6 5 4 5 6 5 6 6 5 6 6 5 5 6 6 7 6 6 7 6 6 6…
11_11-2 100 100 100 100 0 3 1 0 0 2 1 2 2 2 1 1 3 2 1 2 2 2 2 2 2 2 2 3 2 2 2 2 2 3 2 2 3 3 2 2 3 2 2 3 3 3 3 3 2 2 3 2 3 3 3 3 2 3 3 2 3 4 3 3 3 3 3 3 2 4 4 4 3 3 3 3 4 3 4 3 2 4 4 3 4 3 4 4 3 4 3 4 4 3 2 4 4 4 3 3 4 4 4 4 4 3 4 4 4 4 4 4 3 4 4 4 4 4 4 4 4 4 4 5 4 4 3 5 4 4 4 4 4 4 5 4 5 4 4 4 5 4 6 5 4 4 4 5 5 5 5 6 5 7 5 4 4 6 6 6 5 6 5 6 6 6 6 6 6 6 6 7 6 0 7 6 7 0 7 0 7 0 7 0 0 7 7 7 7 7 7 7…
12_11-3 100 100 100 100 0 1 0 1 0 0 0 0 0 0 2 1 0 0 7 1 1 0 0 1 0 0 0 1 0 0 1 0 0 1 0 0 0 0 1 0 0 0 0 1 0 0 0 0 1 1 0 7 1 1 0 0 0 1 0 1 0 0 0 0 0 0 1 0 0 0 0 0 0 0 0 0 7 0 0 7 0 7 0 0 0 1 7 2 2 1 2 2 2 3 3 3 2 3 3 2 3 3 3 3 3 3 3 3 3 4 3 3 4 3 4 3 3 4 4 3 3 4 3 4 4 3 4 3 4 4 3 4 3 4 4 3 4 4 4 3 4 4 4 3 4 4 3 4 4 4 4 5 3 3 4 4 4 4 4 4 4 3 4 5 3 4 4 4 4 4 4 4 4 4 5 3 5 3 5 4 4 4 5 3 5 3 5 4 5 3 7 5…
13_11_4 100 100 100 100 0 1 0 0 1 1 1 2 2 1 2 2 2 2 1 2 3 1 2 2 2 2 2 2 2 3 2 2 2 2 2 3 2 3 2 2 2 3 2 3 2 1 4 3 2 3 3 2 3 2 3 3 3 3 3 3 4 3 3 3 3 4 3 4 3 3 4 4 3 3 3 4 4 4 4 3 4 4 3 4 4 4 3 4 3 4 4 4 4 3 4 4 4 4 3 4 5 4 3 4 4 4 4 4 4 4 5 4 4 3 5 4 5 4 3 5 4 4 5 4 4 4 5 4 5 4 5 4 4 5 4 5 4 5 4 5 4 5 4 5 5 6 5 4 5 4 5 5 5 6 5 4 6 6 5 5 6 6 6 5 5 6 5 5 0 0 0 1 1 0 0 0 0 0 0 7 0 1 0 0 0 0 0 7 0 0 0 7…
14_12-1 100 100 100 100 0 1 0 0 0 0 0 0 1 0 2 1 0 0 1 0 1 1 0 2 1 2 2 1 7 2 1 1 2 2 1 0 2 1 1 1 2 2 2 2 1 1 2 1 2 1 2 1 2 2 1 2 2 1 3 2 1 0 4 3 1 1 2 2 3 2 1 1 3 2 1 3 1 2 3 1 0 3 2 1 3 2 2 2 1 3 2 2 3 3 2 2 3 1 2 3 2 2 3 1 0 4 3 2 3 2 2 2 3 3 2 2 2 3 3 3 2 2 3 3 3 2 3 3 2 3 2 5 3 2 2 2 3 3 5 3 3 2 2 4 5 3 2 2 3 3 4 5 3 3 4 3 1 4 5 4 3 4 3 4 5 4 3 1 4 4 4 5 4 4 5 4 4 3 4 4 5 5 3 4 4 6 5 5 6 6 5 5…
15_12-2 100 100 100 100 7 1 0 1 1 0 1 1 2 2 1 2 2 1 2 2 1 2 2 2 1 2 1 1 1 1 0 1 1 0 2 1 2 2 1 1 3 1 2 1 2 3 1 2 2 2 2 2 2 2 1 2 3 2 3 2 1 2 2 2 2 1 2 2 3 2 2 2 2 2 2 2 1 2 3 2 2 2 2 2 2 2 1 0 3 3 2 2 2 2 3 2 1 3 1 2 2 2 2 1 2 1 3 1 2 1 2 1 1 1 3 1 0 1 1 0 1 1 1 0 0 0 2 1 4 3 3 4 4 3 4 4 4 4 3 4 4 4 4 4 4 5 3 4 4 5 4 4 4 4 5 4 4 4 5 4 5 4 5 4 5 4 3 5 5 4 4 5 4 6 5 4 5 4 4 6 5 5 4 6 5 5 4 4 5 6 6 5…
16_12-3 100 100 100 100 0 1 0 0 0 1 0 0 0 0 0 0 1 0 1 1 0 0 1 0 1 0 1 1 1 2 2 1 2 3 2 2 2 2 3 2 2 3 2 3 2 1 3 1 2 2 2 2 2 2 2 2 2 2 3 2 2 2 3 4 3 2 3 3 3 2 3 4 3 4 3 2 3 3 4 3 3 2 3 1 5 4 3 2 4 3 2 3 3 2 4 3 1 5 4 3 1 3 3 4 3 2 3 3 2 5 4 3 2 2 3 3 3 2 4 3 1 4 3 2 3 2 3 3 2 2 2 4 3 2 2 2 2 3 2 2 2 4 4 5 5 5 4 5 5 4 5 4 5 5 6 5 5 5 5 6 5 5 5 5 6 5 6 6 5 6 5 5 7 5 6 6 6 5 6 7 5 6 5 6 7 6 5 0 7 5 4 6…
17_13-1 100 100 100 100 0 1 0 0 0 0 0 0 0 1 0 0 0 0 0 1 0 0 1 0 0 0 0 1 0 1 0 0 1 0 1 0 0 1 0 1 1 1 0 1 0 0 1 0 1 1 1 1 0 1 2 1 1 1 0 2 1 1 1 2 1 0 1 1 2 1 1 2 2 2 1 1 2 2 1 2 2 2 2 2 2 2 2 2 3 2 2 3 2 2 3 2 2 3 2 3 3 2 4 3 4 3 4 4 4 4 4 4 4 5 4 4 4 5 4 5 4 4 4 4 5 4 3 4 3 4 3 4 4 3 4 4 4 4 4 4 5 5 4 5 4 5 5 5 5 4 5 4 4 5 5 5 4 6 5 4 4 5 4 5 5 4 4 6 5 5 4 5 4 4 6 5 4 4 5 5 4 4 5 5 4 6 7 5 4 3 5 5…
18_15-1 100 100 100 100 0 1 0 0 0 0 0 0 1 0 1 0 0 0 1 0 0 1 0 1 0 1 0 0 1 0 1 1 1 0 0 2 1 1 0 1 1 1 1 1 1 2 1 2 1 2 2 1 2 2 2 2 1 2 2 2 2 3 1 3 2 2 3 3 3 3 4 3 4 4 3 4 4 4 4 3 4 4 4 4 4 3 4 3 4 3 3 3 3 3 4 3 4 4 4 4 4 4 4 4 4 4 5 4 4 4 5 4 4 4 4 5 4 5 4 4 5 5 4 4 5 4 5 4 4 5 4 4 5 4 4 5 4 4 5 4 4 5 4 4 5 4 5 4 5 4 5 4 5 4 4 4 4 4 4 4 4 4 4 4 4 4 3 4 5 3 4 3 4 4 3 4 4 3 4 6 6 6 6 6 6 7 6 7 6 7 7 6…
19_15-2 100 100 100 100 0 1 0 0 0 0 1 0 0 0 0 1 0 0 1 0 0 1 0 1 0 0 1 0 1 1 0 0 1 0 1 1 1 0 1 0 1 1 1 0 1 1 1 1 1 1 1 2 1 0 3 1 0 1 1 2 1 1 1 2 1 2 1 2 1 1 2 1 2 1 2 1 2 2 1 2 2 1 2 2 2 2 1 3 1 2 2 2 2 3 1 3 2 2 1 2 2 3 2 3 2 2 3 2 2 3 2 3 3 3 3 4 4 4 4 3 5 4 4 4 5 5 4 5 4 5 5 4 5 5 4 5 4 5 4 4 4 4 4 5 4 4 3 5 4 4 4 5 5 5 4 6 5 5 5 5 5 5 5 6 5 5 5 5 5 6 5 5 6 5 5 5 5 6 5 4 5 6 5 5 6 6 5 4 5 5 6 5…
20_16-1 100 100 100 100 0 1 0 0 0 0 0 0 0 1 0 0 1 0 0 0 0 1 0 0 1 0 1 0 1 0 1 0 0 1 1 0 1 0 0 1 1 1 1 0 1 1 0 1 1 1 1 1 1 1 1 1 2 1 1 2 1 1 2 1 1 2 1 1 2 1 2 1 2 1 2 2 1 2 2 2 1 2 2 2 2 2 2 2 2 3 1 3 2 3 2 3 3 2 4 3 2 4 3 3 3 3 4 3 4 4 4 3 5 4 3 5 4 4 5 5 4 5 4 5 4 4 5 4 4 4 4 4 3 4 4 4 4 4 4 5 4 4 5 4 5 4 5 5 5 5 5 6 5 5 4 6 5 5 4 5 6 5 5 6 5 5 4 6 5 5 5 5 5 5 5 5 5 5 6 5 5 5 6 5 5 5 5 5 7 5 4 4…
21_17-1 100 100 100 100 0 1 0 1 1 0 2 1 1 2 1 2 1 2 1 2 1 1 2 1 0 1 1 0 1 0 1 1 1 1 2 1 2 1 2 2 2 2 1 2 2 2 2 2 2 2 2 1 2 2 2 2 1 3 1 2 2 2 2 1 2 1 2 2 2 2 2 2 1 2 2 2 1 2 2 2 2 2 1 2 2 2 2 2 2 2 1 2 2 1 2 1 2 2 1 2 1 2 1 1 2 1 1 2 1 1 2 2 2 3 2 4 4 4 4 4 3 4 4 4 4 4 4 4 4 4 4 4 4 4 4 5 4 4 5 4 4 5 4 5 4 4 5 4 4 5 5 4 5 4 5 5 5 5 4 5 5 5 5 5 5 5 5 5 5 5 6 5 5 6 5 6 5 5 6 5 6 5 6 5 5 6 6 5 6 6 5 6…
22_18-1 100 100 100 100 0 1 0 1 1 0 2 1 1 2 1 2 1 2 1 2 1 1 2 1 0 1 1 0 1 0 1 1 1 1 2 1 2 1 2 2 2 2 1 2 2 2 2 2 2 2 2 1 2 2 2 2 1 3 1 2 2 2 2 1 2 1 2 2 2 2 2 2 1 2 2 2 1 2 2 2 2 2 1 2 2 2 2 2 2 2 1 2 2 1 2 1 2 2 1 2 1 2 1 1 2 1 1 2 1 1 2 2 2 3 2 4 4 4 4 4 3 4 4 4 4 4 4 4 4 4 4 4 4 4 4 5 4 4 5 4 4 5 4 5 4 4 5 4 4 5 5 4 5 4 5 5 5 5 4 5 5 5 5 5 5 5 5 5 5 5 6 5 5 6 5 6 5 5 6 5 6 5 6 5 5 6 6 5 6 6 5 6…
23_18-2 100 100 100 100 0 2 1 0 7 1 1 0 1 1 0 1 1 1 1 1 1 1 2 1 1 1 2 2 1 1 2 1 2 1 2 1 2 1 2 1 2 2 1 2 1 2 2 2 1 3 1 1 2 2 2 2 2 3 1 2 2 2 1 2 3 2 2 2 2 2 2 2 2 3 2 2 2 2 2 2 2 3 2 3 2 2 2 3 2 2 2 3 2 3 2 3 3 2 2 3 2 3 2 3 3 2 3 3 3 2 3 3 4 3 2 3 4 3 2 3 3 4 3 3 4 3 3 4 3 4 3 3 4 3 4 3 5 3 4 4 4 3 4 4 4 4 4 4 4 4 5 4 4 4 4 5 4 5 4 5 6 6 6 5 4 6 6 6 6 6 7 6 6 7 6 6 6 7 6 6 7 6 6 7 6 6 5 6 6 5 6 5…
24_20_1 100 100 100 100 0 1 0 0 0 1 0 1 0 0 1 0 1 0 0 1 0 0 1 0 0 1 0 0 1 0 0 0 1 0 1 0 0 1 0 0 1 0 7 1 0 0 1 0 1 0 7 1 0 1 0 0 0 0 1 0 1 0 1 0 1 0 0 1 0 0 0 0 0 0 0 0 0 0 0 0 7 0 0 0 0 0 0 0 2 3 2 2 2 2 2 3 2 4 3 2 3 3 2 3 3 2 4 3 2 3 3 3 3 4 4 3 2 4 3 3 3 4 3 4 3 4 3 4 3 4 3 4 3 5 3 3 4 3 4 4 4 4 3 4 4 4 4 4 4 3 4 4 4 4 4 3 4 5 4 4 4 4 4 4 4 4 5 4 4 4 4 4 4 5 4 4 5 4 4 4 4 6 5 4 3 5 5 4 5 4 5 4…
25_20-2 100 100 100 100 7 1 0 0 1 0 2 1 1 2 1 1 1 0 3 1 1 1 1 2 2 1 2 1 2 1 2 2 1 2 2 2 1 2 2 2 2 2 2 2 1 2 2 2 2 2 2 2 2 2 2 2 2 2 2 3 2 2 2 2 2 3 3 1 2 3 2 3 2 2 3 2 3 2 2 3 2 3 2 3 2 2 3 3 3 3 2 3 3 2 3 3 3 2 4 3 2 4 3 3 4 3 3 3 2 4 3 3 4 3 3 4 3 4 3 3 4 4 3 4 4 4 3 4 3 4 4 4 4 4 4 4 4 4 4 4 4 4 4 4 5 4 5 4 4 4 5 4 5 4 5 5 6 5 5 6 5 6 6 5 6 7 7 6 6 6 6 7 6 7 6 6 6 7 6 6 6 6 7 5 6 6 6 6 5 7 7 6…
26_23-1 100 100 100 100 0 1 1 2 2 1 1 0 1 2 1 1 0 1 0 2 1 0 1 0 1 0 0 1 0 1 0 0 1 0 0 0 1 0 0 1 0 0 0 1 0 1 0 0 1 0 0 1 0 0 0 1 0 0 0 1 0 0 0 0 1 0 0 0 0 1 0 0 1 0 1 0 1 0 0 1 0 0 0 1 0 1 1 1 1 1 2 1 2 1 2 2 1 1 1 1 0 1 1 0 0 1 1 0 1 1 1 1 0 2 1 3 1 2 2 2 2 2 2 2 2 3 2 2 2 3 3 2 3 3 3 3 4 3 3 4 3 3 4 3 4 5 3 3 4 3 4 4 4 3 4 4 4 4 4 4 4 4 4 4 4 4 4 4 4 5 4 3 4 4 4 5 4 4 4 4 4 5 4 4 5 5 4 3 5 4 4 5…
27_25-1 100 100 100 100 7 1 0 1 0 7 0 0 0 0 0 1 0 7 1 0 1 7 1 0 0 1 0 0 1 0 1 0 0 1 0 1 0 0 1 1 0 1 1 0 1 1 1 0 1 1 1 1 0 1 1 1 1 1 1 1 1 1 2 1 2 1 0 1 3 1 1 2 1 2 1 2 1 2 1 2 1 2 1 3 1 2 2 2 1 2 2 1 2 2 2 2 2 2 2 2 2 2 2 2 2 3 2 1 3 2 3 2 2 2 2 3 2 3 2 2 3 3 2 3 2 3 3 2 2 3 3 4 3 2 3 3 3 3 3 3 4 3 4 4 4 4 5 4 6 6 7 6 6 6 6 5 6 5 6 6 5 5 6 5 5 5 6 6 5 4 5 5 5 5 5 5 5 4 5 5 5 5 5 5 5 4 5 5 5 4 5 4…
28_25-2 100 100 100 100 0 1 0 0 0 1 0 1 0 1 1 0 1 1 0 0 0 1 0 0 0 0 1 0 0 0 1 0 1 1 1 1 1 2 1 2 1 1 2 1 1 2 1 2 1 2 1 2 2 1 0 2 2 1 2 1 1 2 1 1 1 1 1 2 1 1 0 2 1 0 2 1 0 2 1 1 1 1 1 1 0 1 0 0 1 1 0 1 7 0 1 0 0 0 0 1 0 7 0 7 7 1 0 7 6 0 0 2 2 3 3 2 3 3 3 2 3 3 3 2 3 3 2 3 4 3 3 4 3 3 3 4 4 3 4 3 4 3 4 4 3 4 4 3 4 4 4 3 4 4 3 4 4 4 4 4 4 4 4 4 4 4 4 4 4 4 4 4 5 4 4 4 4 5 4 4 4 4 4 5 4 4 5 4 4 5 4 5…
29_26-1 100 100 100 100 0 1 0 0 0 1 7 0 0 0 1 0 0 0 0 0 0 1 0 0 0 1 0 1 0 0 1 0 1 0 1 0 1 0 1 1 0 1 1 0 1 1 1 0 1 1 1 2 1 0 1 1 1 1 2 1 2 1 1 1 1 1 2 2 1 0 3 1 1 1 2 2 1 2 1 2 2 2 1 2 2 1 2 2 2 1 2 2 2 2 2 2 1 2 2 2 2 2 1 3 2 2 1 2 3 2 2 2 2 2 3 2 2 3 2 2 3 3 2 2 2 3 3 2 3 2 4 4 5 5 5 6 5 5 5 4 6 5 5 5 5 5 4 5 4 5 5 5 4 5 4 4 6 5 4 4 5 4 4 5 5 3 5 5 5 4 5 4 4 6 5 4 4 5 5 4 5 4 4 5 4 5 4 5 4 5 5 4…
30_a_1_27 100 100 100 100 0 1 0 0 0 0 1 1 0 0 0 1 1 0 1 2 2 2 2 1 3 3 2 3 2 3 3 2 3 2 3 2 3 2 3 1 2 2 2 1 2 2 3 2 2 2 3 3 3 2 4 3 2 3 3 3 3 3 4 3 3 3 3 2 3 3 3 3 3 3 2 4 3 3 3 3 3 3 3 4 3 2 3 3 4 3 4 3 2 4 3 3 3 4 3 3 3 4 3 4 3 2 2 3 3 3 2 4 3 1 3 2 3 2 3 3 3 2 2 5 5 5 5 5 7 5 5 0 7 5 4 5 5 6 6 6 6 5 6 6 6 6 6 5 6 6 6 6 6 6 6 6 6 6 6 6 6 6 6 7 6 6 6 6 6 6 6 6 7 6 6 7 6 6 6 7 7 7 5 6 7 6 7 7 7 6 6…
31_a_1_31 100 100 100 100 0 1 0 0 1 0 0 1 1 1 2 1 2 2 2 2 2 2 3 2 2 2 2 2 1 2 2 2 1 1 2 1 2 2 1 2 2 2 2 2 2 2 3 2 2 3 2 3 3 2 3 2 2 3 2 3 3 2 2 3 2 3 3 2 3 2 3 2 2 3 3 2 3 2 3 2 2 3 3 2 2 2 4 3 2 3 2 2 3 3 3 2 3 3 3 2 3 2 2 2 2 2 3 2 2 2 2 2 2 2 2 2 1 2 1 0 4 3 1 1 2 2 5 5 3 5 4 6 5 4 5 5 5 4 5 5 5 5 6 5 4 4 6 5 4 6 6 6 5 5 4 5 6 6 5 4 6 6 5 4 5 6 5 5 6 5 6 5 6 6 6 5 5 6 6 6 6 6 5 6 6 6 6 6 6 6 6…
32_a_1_32 100 100 100 100 0 1 1 0 1 1 1 0 1 0 1 0 0 1 1 0 0 0 0 0 0 0 0 0 0 0 7 0 0 0 0 0 0 0 0 1 1 0 1 1 1 1 0 2 1 1 0 1 2 1 1 0 1 0 1 1 0 1 0 1 1 1 0 1 1 0 1 1 0 2 1 0 2 1 1 1 1 1 1 2 1 0 1 1 1 1 0 1 1 0 1 0 0 0 0 0 1 1 2 2 2 3 2 3 2 4 3 3 3 3 4 3 3 4 3 3 3 3 4 4 3 2 4 4 4 3 3 4 4 4 4 4 4 3 4 4 4 4 4 3 4 4 4 4 4 5 4 4 4 4 4 4 4 3 4 6 5 4 4 4 4 4 5 4 4 4 5 4 5 5 5 3 4 5 5 4 3 4 6 5 5 4 5 4 5 5 5…
33_a_2_19_1 100 100 100 100 0 1 1 0 1 1 0 1 1 1 2 1 0 1 1 0 0 1 0 0 0 0 0 0 0 0 0 1 0 0 1 1 1 1 2 1 2 1 1 2 2 1 2 1 1 3 1 1 1 2 1 1 2 1 2 1 1 2 1 1 2 1 1 2 1 1 2 1 1 2 1 2 1 2 1 2 2 1 2 1 2 1 1 2 1 2 1 1 1 1 1 1 2 1 2 1 0 1 0 0 3 4 5 3 2 2 2 5 3 3 4 4 4 3 4 4 4 4 4 3 4 4 4 4 4 4 4 5 4 4 4 4 5 4 4 4 4 5 4 4 5 4 5 4 4 6 5 4 5 4 4 4 5 5 5 4 5 5 4 6 5 4 5 5 5 5 5 4 5 6 5 4 5 5 4 6 5 5 5 6 5 6 5 6 5 4…
34_a_2_19_2 100 100 100 100 0 1 0 0 0 0 0 1 0 0 0 1 0 0 0 0 1 0 1 0 0 1 0 1 0 1 1 0 1 0 1 1 0 1 1 1 1 1 0 1 1 1 1 1 1 2 1 0 2 1 1 2 1 1 1 1 2 1 1 2 2 1 1 3 1 2 2 1 2 1 2 2 2 1 2 2 2 1 2 1 2 2 2 2 2 2 1 3 1 3 2 2 1 3 3 3 1 0 4 3 4 4 4 5 4 5 4 5 6 5 4 5 5 5 5 5 4 5 5 4 4 5 4 4 4 5 4 4 4 5 4 4 4 4 4 5 4 5 4 4 5 4 4 4 5 4 5 3 4 5 4 5 4 4 5 4 4 5 4 4 4 5 4 5 4 5 4 5 4 4 4 5 4 5 4 5 5 6 5 5 6 6 5 6 6 7…
35_a_2_20 100 100 100 100 0 1 0 0 1 1 1 2 1 1 2 1 2 1 2 2 2 1 2 2 2 1 2 2 2 2 2 2 2 2 3 2 2 3 3 2 1 3 2 3 2 2 3 2 3 2 3 2 3 2 3 2 3 3 2 3 3 3 2 3 3 3 3 3 3 3 3 3 3 3 3 4 3 4 3 4 3 3 4 3 4 3 3 4 3 4 4 3 4 3 4 4 4 4 3 4 3 4 4 3 4 4 4 4 3 4 4 4 4 4 4 4 3 4 4 4 4 4 4 4 4 4 4 5 4 4 4 4 5 4 4 4 4 4 6 5 4 4 4 5 4 4 5 4 5 5 5 4 5 5 7 6 0 0 7 7 0 7 0 0 7 0 7 0 7 6 7 0 7 7 6 0 7 6 7 7 7 6 7 6 7 7 6 7 7 6 7…
36_a_2_21 100 100 100 100 0 1 0 0 0 0 0 0 0 1 0 0 0 0 0 1 0 1 0 7 0 1 0 1 0 1 0 0 1 0 1 0 1 0 1 1 0 0 1 1 1 0 1 1 1 0 1 1 1 1 0 2 1 1 1 1 1 1 2 1 1 2 1 2 1 0 2 1 2 2 1 1 2 2 2 1 2 1 2 2 1 2 2 2 1 3 1 2 2 2 3 2 2 2 1 2 2 2 2 3 2 2 3 2 3 3 4 3 4 3 5 3 5 4 4 5 5 4 5 4 4 5 5 5 4 5 4 4 5 4 4 4 4 3 4 3 4 4 4 4 4 4 4 5 4 5 4 5 5 6 5 5 5 5 5 6 5 5 5 6 5 4 6 5 6 5 4 6 5 5 5 6 5 5 5 4 5 5 5 5 5 5 6 5 4 5 5…
37_a_2_22 100 100 100 100 0 1 0 0 0 0 0 0 1 0 0 0 0 0 1 0 0 0 1 0 1 0 0 1 0 1 0 1 0 1 0 1 1 0 1 1 0 1 1 1 1 1 1 1 1 1 1 2 1 1 1 1 1 1 1 2 1 1 2 2 1 2 1 2 1 2 1 1 2 2 2 1 2 1 2 2 2 1 3 2 1 2 2 2 2 1 3 2 1 2 3 2 2 2 3 1 2 2 2 2 3 2 2 3 2 3 2 3 5 5 4 5 6 5 5 6 5 4 5 4 5 5 5 4 6 5 4 4 4 5 5 4 4 4 4 5 4 4 5 4 4 5 4 5 4 5 4 5 4 5 4 5 4 5 4 5 4 4 5 4 5 5 4 4 5 4 5 4 4 5 4 4 4 5 4 5 4 4 5 4 5 4 5 5 5 6 6…
38_a_2_23_1 100 100 100 100 0 1 0 0 1 0 0 0 0 1 0 0 0 0 1 0 1 7 0 1 1 1 0 0 1 1 0 0 1 1 1 1 0 0 1 1 1 1 1 0 1 3 1 0 1 2 1 1 1 1 2 1 2 1 1 2 1 2 2 2 2 2 2 2 2 3 2 3 4 3 4 4 3 4 4 4 4 4 4 4 4 4 4 4 4 4 4 4 4 3 4 3 4 3 3 3 4 3 4 4 4 4 3 4 4 4 5 4 4 5 4 4 4 5 4 4 4 5 4 5 4 4 4 5 4 4 5 4 4 4 4 5 5 4 4 5 4 4 4 5 4 4 5 4 5 4 4 5 4 4 5 4 4 5 4 5 4 5 4 4 5 5 4 5 4 4 4 4 5 4 4 4 4 4 4 4 4 4 4 4 4 4 3 4 4 4…
39_a_2_23_2 100 100 100 100 0 1 0 1 0 1 1 1 0 3 1 2 2 3 2 2 2 3 2 2 2 2 3 2 2 2 1 2 2 2 2 2 1 2 2 1 2 2 2 1 2 2 3 2 3 3 2 3 3 3 2 3 3 3 2 3 3 3 3 3 3 2 3 2 3 4 3 2 2 3 2 4 3 2 3 2 3 4 3 3 3 3 2 2 4 3 4 3 2 2 3 3 3 2 3 2 3 3 3 2 3 2 3 2 2 3 2 2 3 2 2 3 2 4 5 4 6 5 4 3 2 5 5 5 6 5 4 6 5 5 7 5 5 5 6 5 6 5 6 6 6 6 5 6 6 5 6 5 6 6 6 6 5 6 6 6 6 6 5 6 6 6 5 6 6 6 6 6 6 6 6 6 6 6 7 6 6 6 7 6 6 6 7 6 7 6…
40_a_2_23_3 100 100 100 100 0 1 0 1 0 0 1 1 1 0 1 1 1 1 1 1 1 1 1 2 1 1 1 2 1 1 2 2 1 1 2 2 1 1 2 2 1 2 1 2 2 2 1 2 2 2 2 2 1 2 2 2 2 2 2 1 2 2 2 2 2 2 2 2 2 2 2 3 2 2 2 2 3 2 2 2 2 3 2 2 3 2 2 2 3 2 2 3 2 3 2 3 2 3 2 3 2 3 3 3 2 3 3 3 2 3 3 3 3 4 3 3 2 3 4 3 3 4 3 4 4 4 3 4 4 5 6 6 6 6 6 6 6 6 6 5 6 6 6 5 6 5 6 5 6 6 6 5 6 5 6 5 6 6 6 5 6 6 6 6 5 6 6 5 6 6 5 6 6 5 6 6 5 6 6 6 6 5 6 5 6 5 6 6 6 5…
41_a_2_26 100 100 100 100 0 1 1 0 2 1 0 0 1 2 1 1 1 1 1 0 1 1 0 1 1 0 1 1 0 1 0 1 1 1 0 1 1 0 2 1 1 0 1 1 0 1 1 1 0 1 1 0 2 1 0 1 1 0 1 1 0 1 1 1 0 1 1 1 0 1 1 1 0 1 1 2 1 2 1 2 2 2 2 2 2 2 1 2 2 1 2 1 0 2 1 1 1 0 2 2 2 1 0 2 1 2 2 2 2 2 3 3 2 3 3 3 3 3 3 4 4 3 4 4 3 4 3 4 4 4 4 4 4 4 4 4 4 4 4 4 4 4 4 5 4 4 4 5 4 4 5 4 4 5 4 4 5 4 5 5 4 4 5 4 6 5 4 5 4 5 4 4 6 5 5 5 5 5 5 5 5 5 6 5 4 6 5 5 4 7 5…
42_a_2_27_1 100 100 100 100 0 1 0 1 1 1 1 0 1 1 1 1 0 1 0 0 1 0 0 0 1 0 0 0 1 0 1 0 1 1 1 2 1 2 1 2 2 2 1 2 3 2 2 2 2 2 3 2 3 3 2 3 2 3 3 3 3 3 3 3 3 4 3 2 4 3 3 4 4 3 3 4 4 3 3 4 3 4 3 4 4 3 4 4 4 3 4 4 4 3 4 4 4 4 4 4 4 4 4 4 4 4 4 5 4 4 4 5 4 4 4 4 4 5 4 4 4 5 4 4 4 4 4 5 5 4 4 5 3 5 4 4 5 4 4 5 4 5 5 5 4 5 4 5 4 5 5 4 5 6 5 4 6 5 4 4 5 6 5 5 5 5 4 5 6 5 6 5 5 5 6 5 6 5 6 5 6 5 6 5 6 7 5 6 6 7…
43_a_2_27_2 100 100 100 100 0 1 1 0 0 1 1 1 1 1 2 2 1 1 2 2 2 1 2 1 2 1 2 2 2 2 1 2 2 1 2 2 2 2 2 2 3 2 1 2 2 2 2 2 2 2 2 2 2 3 2 2 2 2 3 2 2 2 2 3 2 2 3 2 3 2 2 4 3 2 2 2 3 2 3 2 3 2 3 2 3 3 2 3 3 2 3 3 3 3 2 3 2 3 2 3 3 2 4 3 3 4 3 4 3 3 4 3 4 3 4 3 4 3 4 4 4 3 4 4 4 4 3 4 3 4 4 4 4 3 4 4 5 4 4 4 4 4 4 4 6 7 6 7 6 6 0 7 6 7 5 7 6 7 6 6 5 6 7 6 7 6 6 6 6 6 7 5 6 7 6 6 6 7 6 6 6 6 6 6 7 6 6 6 6 7…
44_a_2_29_1 100 100 100 100 0 1 0 0 0 1 0 0 0 1 1 2 4 3 3 4 4 3 2 4 3 3 3 3 3 3 3 2 3 3 2 3 2 2 3 2 2 2 3 2 2 2 2 2 3 2 3 2 2 2 3 2 3 2 3 2 2 3 2 3 2 2 3 2 3 2 2 3 2 2 3 2 2 3 2 2 3 2 2 2 3 2 2 3 3 2 2 3 2 3 3 3 3 3 4 4 3 4 4 3 4 3 3 3 3 3 3 2 3 3 3 3 2 3 3 4 3 3 4 4 4 4 5 5 4 5 6 5 5 5 6 6 6 5 6 5 5 7 6 6 6 6 5 6 6 6 6 6 6 6 6 6 6 5 7 6 6 6 6 6 6 6 6 6 7 6 6 6 6 7 6 6 7 6 6 7 6 6 7 6 7 7 6 7 6 7…
45_a_2_29_2 100 100 100 100 0 1 0 1 1 2 2 1 2 2 1 1 2 2 2 2 2 2 2 1 2 2 2 2 2 2 2 1 2 3 2 1 2 2 3 2 2 2 2 2 2 2 2 2 2 2 2 3 2 2 2 3 2 4 3 2 2 3 3 2 3 3 2 3 3 3 3 3 3 3 3 3 3 3 3 3 4 3 3 3 3 3 4 3 3 4 3 4 4 3 3 4 3 4 4 3 3 4 4 3 4 4 4 4 3 4 4 3 4 4 4 4 4 4 4 4 3 4 4 4 4 4 4 4 4 4 5 3 3 5 4 4 5 4 5 4 4 5 5 4 4 4 6 7 7 7 7 0 7 6 7 7 7 7 7 7 6 7 7 6 6 7 7 7 6 6 7 6 6 7 7 6 6 7 7 7 6 7 6 7 7 6 7 7 7 6…
46_a_2_30 100 100 100 100 0 1 0 0 1 3 1 1 0 1 1 2 2 1 1 1 2 1 1 2 2 1 2 2 1 2 2 2 1 2 1 2 2 2 1 2 2 2 2 2 2 1 2 2 2 2 3 1 2 3 2 2 2 2 2 2 2 2 2 2 3 3 2 2 2 3 2 2 2 3 2 2 3 2 2 3 3 2 2 3 2 3 2 3 2 3 2 3 2 3 3 2 3 2 4 3 3 3 3 3 3 3 3 3 3 4 3 3 4 4 3 3 4 3 4 3 4 4 4 4 3 4 4 5 3 4 3 4 3 4 3 4 4 5 4 3 4 4 5 4 5 5 4 5 6 6 6 6 6 6 6 7 6 7 6 7 6 6 7 6 6 6 6 7 6 6 6 5 6 6 6 6 5 6 5 6 6 6 6 6 6 7 7 6 7 7 7…
47_a_2_31 100 100 100 100 0 1 1 0 1 2 1 2 2 1 2 2 2 2 2 2 1 2 2 2 2 2 2 1 2 1 1 2 1 2 1 1 2 1 2 1 3 2 1 3 2 2 2 2 2 2 2 3 2 3 2 2 2 3 2 2 2 2 3 3 2 2 2 2 3 2 2 2 3 2 2 2 2 3 2 2 3 2 2 2 2 2 3 2 3 2 3 2 3 2 3 2 3 2 3 2 2 3 2 2 2 2 3 2 1 2 2 2 2 1 2 3 2 1 3 2 3 4 4 4 5 4 4 5 4 5 5 4 5 5 5 4 5 5 5 5 4 5 5 6 5 5 5 6 5 4 6 5 5 6 5 6 5 5 6 6 6 6 5 6 6 6 6 5 6 6 5 6 6 6 6 6 6 6 6 5 6 6 6 6 6 6 7 5 6 6 6…
48_a_2_32_1 100 100 100 100 0 1 1 2 1 0 2 1 1 3 1 2 1 3 1 1 3 1 3 2 1 3 2 1 2 2 3 2 3 1 2 2 2 2 3 2 3 2 2 2 2 3 2 3 2 2 3 2 2 2 3 3 3 2 3 2 2 4 3 2 3 2 3 3 2 3 3 3 3 3 3 3 2 3 3 4 3 3 3 3 4 3 3 4 3 4 3 3 4 4 3 4 3 4 4 3 4 4 4 3 4 4 4 3 4 4 4 4 3 4 4 4 4 4 4 4 4 4 5 4 4 5 4 5 4 4 4 5 5 5 5 4 6 5 6 5 6 6 7 6 6 6 7 6 7 6 7 7 6 7 7 7 6 7 6 7 6 6 7 6 6 5 7 5 7 5 7 6 6 7 7 7 7 7 0 7 7 7 0 7 7 0 7 6 0 0…
49_a_2_32_2 100 100 100 100 7 1 1 0 1 0 2 1 1 2 2 1 2 2 1 2 3 1 2 1 2 2 2 2 2 1 2 2 1 1 2 1 1 2 2 2 1 2 1 3 2 2 2 2 2 3 2 3 2 2 2 2 3 2 2 2 2 2 3 2 2 3 2 2 2 2 2 3 2 2 2 2 2 2 3 2 2 3 2 2 3 2 2 2 3 2 2 2 3 3 3 2 3 2 2 2 2 2 2 2 2 2 2 1 2 3 2 1 2 2 2 1 2 2 4 3 3 2 3 6 5 4 4 5 4 4 5 5 5 5 5 5 5 5 5 5 5 5 6 5 5 5 6 5 5 6 5 6 5 6 5 6 5 6 6 5 6 5 6 6 6 5 6 6 6 6 5 6 5 6 6 6 5 5 6 6 6 6 7 6 6 6 7 6 6 6…
50_a_2_33_1 100 100 100 100 0 1 0 0 0 0 1 0 0 0 0 1 0 0 1 0 0 1 0 0 1 1 0 1 0 1 1 1 1 0 2 1 0 2 2 1 1 2 3 4 4 4 3 4 4 4 4 3 4 4 3 4 4 3 3 4 3 4 3 2 3 3 3 3 3 3 2 4 3 3 3 3 3 3 4 3 2 3 3 4 3 3 3 3 2 4 3 3 2 4 3 2 3 3 3 3 3 2 4 3 2 4 3 3 3 3 3 3 4 3 3 4 4 3 4 4 4 4 4 5 4 4 4 4 4 4 4 3 4 3 4 3 4 3 4 4 3 4 3 4 4 4 4 4 5 4 4 5 4 5 5 6 5 5 6 6 5 6 5 6 6 6 5 6 6 6 6 6 6 6 6 6 7 6 6 6 7 6 6 7 7 6 6 7 7 6…
51_a_2_33_2 100 100 100 100 0 1 0 1 2 1 2 2 1 2 2 2 1 3 2 1 2 2 2 2 1 1 1 1 0 1 1 1 0 2 1 1 2 2 2 2 2 2 2 2 2 2 2 3 2 1 3 2 2 2 2 2 2 3 2 2 2 2 2 2 2 3 1 2 2 2 2 2 2 3 1 2 2 2 2 2 2 3 2 2 2 2 2 2 2 3 2 2 2 3 2 2 2 2 2 3 2 2 1 2 2 3 2 1 2 1 2 2 1 2 2 1 0 3 3 2 4 4 5 4 4 5 4 5 4 5 4 5 4 5 4 5 4 4 5 5 4 5 5 5 5 5 5 4 5 6 5 5 5 5 5 6 5 6 5 5 6 5 5 6 5 6 5 6 5 6 5 5 6 6 5 6 6 6 5 4 6 6 6 6 6 6 6 5 7 5…
52_a_2_34_1 100 100 100 100 0 1 0 0 0 1 1 0 0 1 1 0 1 0 1 1 0 2 1 0 1 1 2 1 1 1 1 2 1 2 1 1 1 2 2 1 1 2 1 2 2 1 2 1 2 2 2 2 1 2 2 1 2 2 2 2 2 2 1 2 2 2 2 2 2 2 2 2 2 2 2 2 1 3 2 2 2 2 2 2 2 3 2 2 2 2 2 3 2 2 3 2 2 3 2 3 2 2 3 2 3 2 3 2 3 3 2 3 2 3 3 2 3 4 3 2 3 2 3 3 4 3 3 4 3 3 4 4 3 3 3 5 6 5 0 0 7 5 4 6 6 6 6 6 6 5 6 6 6 6 6 6 5 6 5 6 5 6 6 5 5 6 5 4 6 5 6 6 5 6 6 5 6 6 5 6 6 5 6 6 6 6 5 6 6 5…
53_a_2_34_2 100 100 100 100 0 1 0 0 1 0 0 1 1 0 1 1 1 2 2 2 2 2 2 3 2 3 3 2 3 3 1 4 3 2 3 2 2 3 2 2 2 1 2 2 2 2 2 2 2 3 2 3 3 2 3 3 4 3 3 3 3 3 3 4 3 2 3 3 3 3 2 3 3 2 4 3 3 3 4 3 4 3 3 3 3 4 3 3 4 3 3 3 4 3 4 4 3 3 4 4 3 4 3 3 4 3 3 3 3 2 4 3 3 3 3 3 3 4 4 4 5 5 6 6 6 5 4 6 6 6 5 5 6 6 6 6 5 6 6 6 6 6 6 6 6 6 6 6 6 6 6 6 6 6 6 6 7 6 6 6 6 6 6 6 6 7 6 7 6 6 6 7 6 7 5 1 7 6 7 7 7 7 6 7 6 6 6 7 6 0…
54_a_2_36 100 100 100 100 0 1 0 0 0 0 1 0 0 1 0 7 0 1 0 0 1 0 1 0 0 1 0 1 0 1 0 1 1 0 1 1 1 1 1 0 2 1 1 1 1 1 1 1 2 1 1 1 2 1 2 2 1 1 2 1 2 2 2 1 2 1 2 2 2 2 3 2 2 2 4 4 3 4 4 4 4 4 4 4 4 4 4 4 4 5 4 4 3 5 3 4 4 5 3 2 3 4 4 3 3 2 4 4 4 3 4 4 4 4 4 5 4 4 5 4 4 5 4 5 4 5 4 4 5 4 4 5 4 4 5 4 5 4 4 4 5 4 5 4 4 4 4 5 4 5 4 4 4 5 4 5 4 4 4 4 5 4 5 4 5 5 5 4 4 5 4 6 5 4 4 4 5 4 4 5 3 5 4 4 5 4 4 4 4 6 5…
55_a_3_1 100 100 100 100 0 1 0 0 2 3 2 2 3 3 2 2 2 3 2 2 2 2 2 2 2 1 3 1 2 2 2 2 1 2 2 2 2 1 2 2 2 1 2 2 2 2 2 2 1 2 2 2 2 2 2 2 1 2 2 2 2 1 3 1 2 2 2 2 2 1 2 2 1 2 2 2 2 2 2 1 2 2 2 1 2 2 2 2 2 2 2 2 3 3 2 3 4 3 3 4 3 3 3 3 2 3 2 2 2 2 2 2 3 2 2 2 2 2 3 2 3 2 2 3 3 4 3 4 4 4 4 4 4 5 5 3 5 4 4 5 5 4 4 6 5 4 6 5 5 4 5 5 6 5 5 5 6 5 6 6 5 5 6 5 6 6 5 6 5 6 5 6 6 5 6 6 6 6 5 6 6 6 6 6 5 6 6 6 6 6 6 …
56_a_3_2 100 100 100 100 7 1 1 1 2 2 2 3 2 3 3 3 3 2 3 2 3 1 2 2 3 2 2 2 2 2 2 2 1 2 2 2 2 1 1 1 2 2 2 2 1 2 2 2 2 2 1 2 2 2 1 2 2 2 2 2 1 2 2 2 1 2 2 2 2 1 2 2 1 2 2 2 1 2 2 1 2 2 2 2 2 2 3 2 3 3 2 3 3 4 3 3 2 3 3 2 2 3 2 2 2 2 2 2 3 2 2 2 3 2 3 2 3 3 4 4 4 3 4 4 4 5 4 4 4 4 4 4 5 3 4 5 4 5 4 4 5 5 5 4 6 5 5 5 6 5 6 5 6 5 5 6 6 5 5 6 5 6 5 6 6 6 6 5 6 6 5 6 6 6 6 6 5 6 6 6 6 6 6 6 6 6 6 6 6 7 6 …
57_a_3_4 100 100 100 100 0 1 0 0 0 0 0 0 1 1 0 1 0 1 1 1 1 2 1 1 2 2 2 1 3 2 2 2 2 2 2 3 2 2 2 2 3 2 1 3 2 2 2 1 2 2 2 3 2 2 2 2 3 2 3 4 3 2 4 3 2 3 3 3 3 4 3 2 3 3 4 3 3 3 2 4 3 3 3 2 3 3 3 3 3 3 3 3 3 3 3 3 3 3 3 3 4 3 2 3 3 3 3 4 3 2 3 3 2 2 4 3 2 2 3 3 3 5 4 4 4 4 5 6 5 4 6 5 4 7 5 6 5 5 5 6 5 6 5 6 6 5 6 6 5 7 6 5 6 6 6 7 5 4 6 6 6 6 6 6 7 5 6 6 6 6 6 6 7 6 6 6 6 7 6 6 6 7 6 6 7 6 7 6 6 6 7 …
58_a_3_6 100 100 100 100 0 1 0 0 0 0 1 0 0 0 1 0 0 0 0 1 1 0 0 1 0 1 0 1 0 1 1 1 0 1 0 2 1 0 1 1 1 1 1 1 1 1 1 2 1 0 1 1 2 1 1 2 1 2 1 2 1 2 1 1 2 1 2 1 2 1 2 1 2 2 1 2 1 2 2 2 2 2 1 1 2 3 1 2 2 2 2 2 2 2 2 2 2 2 2 2 3 3 6 5 4 4 5 4 5 5 4 4 4 5 5 4 5 4 5 4 5 4 4 4 5 4 5 4 4 4 5 4 4 5 4 5 4 4 5 4 4 5 4 5 4 4 4 5 4 4 4 5 4 5 4 4 4 5 4 4 4 4 5 4 5 4 4 6 5 4 4 4 4 4 5 5 5 5 5 5 6 5 6 6 5 5 6 5 6 5 4 …
59_a_3_7_1 100 100 100 100 7 1 1 0 0 0 0 0 0 1 0 1 0 1 0 0 1 0 1 0 1 1 0 0 1 0 1 1 0 1 1 1 1 1 2 1 1 1 2 1 2 1 1 2 1 2 1 2 1 2 2 2 2 2 1 2 2 2 2 2 2 2 2 2 2 3 2 3 3 3 2 2 4 3 3 3 4 4 4 4 4 4 4 4 4 5 4 5 4 4 4 4 4 4 4 5 4 3 4 4 3 4 4 4 4 4 4 4 5 4 4 5 5 5 5 5 5 5 5 5 5 5 5 5 4 6 5 5 5 5 5 5 4 5 5 4 6 5 5 4 5 5 5 4 5 5 5 5 5 5 4 5 4 5 5 4 5 4 4 4 5 3 5 4 5 5 4 3 7 5 0 7 7 0 7 6 0 7 7 7 0 0 7 7 0 0 …
60_a_3_7_2 100 100 100 100 0 1 1 0 7 0 1 1 0 0 0 0 1 0 1 0 0 0 0 0 1 0 1 0 0 0 1 2 1 7 1 1 1 1 1 1 0 2 1 2 1 1 1 2 1 1 2 1 1 2 2 1 0 1 2 2 1 0 1 2 1 2 1 1 1 1 1 2 1 2 2 1 0 3 1 1 1 2 1 1 1 0 0 2 1 0 1 1 1 1 0 1 1 0 1 0 0 1 2 1 3 4 3 4 3 4 4 4 3 4 4 4 4 4 4 4 4 4 3 4 5 4 4 4 4 4 4 4 4 4 4 5 4 4 4 4 4 5 4 4 4 4 5 4 5 4 4 4 4 5 4 4 4 5 4 5 4 5 4 5 4 5 4 5 4 5 4 5 4 5 4 5 5 4 5 5 4 5 5 5 5 4 5 4 5 6 …
61_a_3_8_1 100 100 100 100 7 1 0 0 0 0 0 0 1 0 0 1 0 0 1 0 0 1 0 0 1 0 1 0 1 0 1 1 0 0 2 1 0 1 0 0 2 1 1 0 1 2 1 1 0 1 1 1 1 1 2 1 1 1 3 1 2 1 0 3 2 1 2 4 4 4 4 4 5 4 3 4 4 4 5 3 4 4 4 4 3 4 3 4 4 3 4 4 3 3 5 3 2 4 4 3 3 4 4 3 4 4 3 4 3 4 4 3 4 4 3 4 4 3 4 3 4 4 3 4 4 4 3 4 3 4 4 4 3 4 4 3 4 4 3 4 3 4 4 3 5 4 3 5 4 4 4 6 5 4 4 5 5 5 4 4 5 4 4 5 3 4 4 5 3 4 4 4 4 4 4 4 4 4 4 4 4 5 5 5 5 7 5 5 6 6 …
62_a_3_8_2 100 100 100 100 0 1 0 0 0 0 0 0 1 0 0 1 1 0 0 2 1 0 1 1 1 2 1 2 1 2 2 2 2 3 2 3 2 3 3 3 3 4 3 2 3 2 3 2 3 2 2 3 2 2 2 2 2 3 2 2 3 2 3 3 3 3 4 4 3 2 4 3 4 3 4 3 4 3 3 4 3 4 3 4 4 3 3 4 3 3 3 4 3 3 3 4 3 3 3 4 3 3 3 3 4 4 3 3 3 4 3 4 4 3 4 3 4 3 4 3 4 3 2 4 3 2 3 3 3 3 3 2 3 2 4 3 4 6 6 5 4 6 5 4 7 5 5 5 6 6 6 6 5 6 6 5 6 6 6 6 6 6 6 6 6 6 6 6 6 6 7 6 6 6 6 6 7 6 6 6 6 7 6 6 7 5 7 6 7 6 …
63_a_3_10_1 100 100 100 100 0 1 0 0 0 0 0 0 0 0 1 0 0 1 0 0 0 0 1 0 0 1 1 0 1 0 0 0 0 1 1 1 1 0 1 0 2 1 0 0 2 1 1 0 1 1 1 1 0 1 2 1 2 1 1 1 2 1 2 1 1 2 1 2 1 2 3 1 2 1 2 1 3 2 1 2 2 2 2 1 0 3 2 1 4 3 1 0 2 2 3 2 2 1 4 3 1 1 2 3 2 2 2 3 2 3 2 2 3 3 3 3 5 3 2 4 4 4 5 4 4 5 4 5 5 4 5 5 5 5 4 4 5 4 5 4 4 4 4 4 5 4 4 4 5 4 5 5 5 5 5 4 7 6 5 5 4 6 6 5 6 5 4 6 5 6 5 5 5 6 5 4 6 5 6 5 6 5 5 6 6 5 4 5 6 5…
64_a_3_10_2 100 100 100 100 7 1 0 0 0 0 0 1 0 0 1 1 0 1 2 1 2 1 0 2 1 1 1 0 1 0 1 1 0 0 0 1 0 1 0 0 1 0 1 0 1 2 1 3 1 2 2 2 2 2 2 3 2 3 2 2 2 3 2 3 3 2 4 3 3 4 3 4 3 3 3 5 4 3 3 4 4 3 4 3 4 4 4 3 4 4 4 4 3 4 4 3 4 5 3 4 4 4 4 4 4 4 4 4 4 4 4 5 4 3 4 4 4 5 4 4 5 4 4 4 4 5 5 4 4 5 4 4 7 5 4 4 4 4 4 5 5 5 4 5 4 4 5 5 5 5 4 5 5 5 4 6 5 5 6 5 4 5 5 4 6 5 6 5 4 6 5 6 5 5 6 5 6 6 5 4 6 6 5 5 6 6 6 5 7 6…
65_a_3_11 100 100 100 100 0 1 0 0 1 0 0 0 0 0 1 0 0 3 1 0 0 1 0 2 1 0 1 1 0 0 1 1 0 2 1 0 0 2 1 1 1 1 1 1 1 1 0 2 1 1 1 1 2 1 1 1 2 1 3 1 0 2 1 2 1 2 2 1 2 1 2 2 1 2 1 2 3 1 1 2 2 2 1 2 2 2 1 2 3 2 2 2 2 2 2 2 3 2 2 2 2 5 3 2 3 3 2 3 4 3 4 3 4 4 3 5 4 5 4 5 4 5 5 4 5 5 4 6 5 4 4 5 4 4 4 4 3 5 4 4 4 4 5 4 4 5 4 5 6 5 5 5 5 5 6 5 5 6 5 6 5 6 5 5 6 6 5 5 6 5 6 5 5 6 5 6 5 5 6 5 5 6 5 5 6 6 5 6 5 6 5…
66_a_3_14 100 100 100 100 0 1 0 0 0 0 1 0 0 1 1 0 0 1 1 0 1 1 1 1 1 0 1 1 1 1 2 1 1 1 1 2 1 2 1 1 1 2 2 1 2 1 2 1 2 1 2 2 1 2 2 1 2 2 2 2 2 1 2 2 1 2 2 2 2 2 2 2 2 2 2 2 2 2 2 2 2 3 1 3 2 2 2 2 2 2 2 2 3 2 2 3 2 2 3 2 2 3 2 2 2 2 5 3 2 2 2 3 3 2 3 3 3 2 3 3 2 3 1 4 4 3 3 3 4 3 3 3 4 3 5 4 3 4 3 4 4 6 6 6 6 5 6 5 7 6 6 5 6 6 5 6 6 6 5 6 5 6 6 6 5 4 6 5 6 5 6 6 5 4 6 6 6 5 6 6 5 6 5 4 6 6 5 6 5 6 6…
67_a_3_15 100 100 100 100 7 1 0 0 0 0 0 1 0 0 0 2 1 7 1 1 0 0 1 1 0 2 1 2 1 2 1 2 3 2 2 3 2 3 3 3 3 2 3 4 3 2 3 2 3 2 3 2 2 3 2 2 2 1 3 2 2 3 2 3 3 3 3 4 3 3 4 3 4 3 4 3 4 3 3 4 3 3 4 4 3 4 3 3 4 3 4 3 4 3 3 4 3 4 3 2 5 4 3 2 4 3 4 3 4 4 3 3 4 4 3 4 3 4 4 3 2 4 3 3 3 3 3 2 4 3 3 3 3 3 2 3 2 4 4 3 2 2 5 6 5 5 5 6 6 5 6 6 5 6 6 6 6 5 6 6 6 6 6 6 6 6 6 6 6 6 6 6 6 6 6 7 6 6 6 6 6 7 6 6 7 6 6 6 7 6 6…
68_a_3_16 100 100 100 100 0 1 0 1 0 2 1 2 2 1 1 2 2 1 2 2 2 2 1 2 2 2 2 2 2 2 2 2 2 3 2 2 2 2 3 2 3 2 2 3 2 3 2 3 2 2 3 4 3 1 3 3 2 3 2 3 3 2 3 3 3 4 3 2 3 3 3 4 3 2 4 3 3 4 3 3 3 5 3 3 3 3 4 3 4 3 4 4 4 3 3 4 4 4 3 4 4 3 4 4 4 3 4 4 4 4 4 4 4 3 4 4 4 4 4 4 4 4 4 4 4 4 4 4 4 4 4 4 4 4 5 4 4 5 4 4 4 5 4 5 4 4 5 4 5 4 5 5 5 4 5 0 7 5 4 0 1 0 7 6 0 1 7 7 6 0 7 0 0 7 0 7 6 7 7 7 7 7 7 6 7 6 7 7 7 7 6…
69_a_3_17 100 100 100 100 0 1 0 1 0 7 1 0 0 1 0 0 0 1 0 1 0 1 0 1 0 0 1 0 1 0 1 1 0 1 1 0 2 1 0 1 0 2 1 1 0 2 1 1 1 1 2 1 0 1 1 1 1 2 2 1 1 1 2 1 2 1 1 2 2 1 2 2 1 1 2 2 2 1 2 1 2 2 2 2 1 2 2 2 2 3 2 2 1 7 3 2 2 2 3 2 1 4 3 1 2 2 2 3 2 3 2 3 2 3 3 2 3 3 4 4 3 5 4 3 5 4 5 5 5 4 5 6 5 4 6 5 4 5 4 5 4 4 4 5 4 4 4 3 4 5 4 4 4 4 5 5 5 5 6 5 6 5 5 6 5 6 5 6 5 6 6 5 5 6 5 6 5 5 6 5 5 6 5 6 5 6 5 6 5 6 5…
70_a_3_18_1 100 100 100 100 5 1 0 1 1 0 1 0 1 7 0 0 1 0 0 1 0 0 0 0 1 0 0 0 0 0 1 0 0 1 1 0 1 0 1 0 0 0 1 0 1 1 0 0 1 0 0 0 0 1 1 0 0 0 0 1 0 0 0 1 0 0 1 0 0 0 0 1 0 0 0 1 0 1 0 1 1 2 2 1 2 2 1 2 1 1 1 1 0 1 0 1 0 1 1 0 1 1 1 1 2 2 2 2 3 2 3 2 2 4 3 3 2 5 4 3 2 4 4 3 3 4 4 3 2 4 3 4 4 4 4 3 4 3 4 5 4 3 3 5 4 4 3 5 4 4 4 4 4 3 5 4 4 4 4 5 4 4 4 4 5 4 4 5 5 4 4 5 4 5 4 5 4 5 4 5 5 5 4 5 4 5 5 5 5 4…
71_a_3_18_2 100 100 100 100 0 1 0 0 1 0 0 0 0 0 0 1 0 1 0 0 1 0 7 0 1 0 0 1 0 0 1 0 1 0 1 0 1 0 1 1 0 0 1 1 1 1 1 0 1 2 1 1 1 1 1 2 2 2 1 1 1 2 1 2 1 1 2 2 1 1 2 2 1 2 2 1 2 1 2 1 2 2 3 2 1 2 3 2 2 2 2 2 3 2 3 3 2 3 3 3 4 4 4 4 3 5 4 4 4 5 4 4 5 4 5 4 4 5 4 4 4 4 4 3 4 4 4 4 3 4 4 4 4 4 4 5 4 4 5 5 5 4 5 5 6 5 4 5 5 5 5 5 4 6 5 5 4 5 5 5 5 4 5 4 5 4 5 5 5 5 4 5 5 5 4 5 4 5 5 4 6 5 4 5 5 4 5 5 6 5…
72_a_3_18_3 100 100 100 100 0 1 0 1 0 1 0 0 1 1 1 1 1 1 2 1 0 1 1 1 2 1 2 1 1 1 2 1 2 1 1 2 2 1 1 2 2 1 2 2 1 2 2 1 2 1 3 2 1 2 2 2 2 2 1 2 3 2 1 2 2 2 2 2 2 2 3 2 1 2 3 2 2 2 2 2 2 2 3 2 2 3 2 2 2 3 2 2 3 2 2 3 2 2 2 3 3 2 2 3 3 2 3 3 3 3 3 2 4 3 4 3 4 3 4 4 4 5 4 4 5 5 4 6 5 6 6 5 5 6 6 5 6 6 5 6 5 4 6 5 4 5 5 5 5 5 6 6 6 5 6 6 6 6 6 6 6 6 6 6 6 6 6 6 6 6 7 6 6 6 6 5 7 6 6 6 6 6 6 6 6 6 6 6 6 6…
73_a_3_19 100 100 100 100 7 1 0 0 1 0 0 0 1 0 0 0 0 1 0 1 0 0 1 1 0 1 0 1 1 7 1 0 1 0 0 0 1 0 1 0 0 1 0 1 0 0 1 0 0 1 0 0 1 1 0 0 0 1 0 2 1 0 0 0 0 1 0 0 1 0 0 1 0 0 2 2 1 2 2 2 3 3 4 3 3 3 3 2 3 3 4 3 3 4 3 3 4 3 4 4 3 4 3 4 4 3 3 4 3 4 4 4 3 4 4 3 4 4 4 3 4 4 4 4 3 4 4 4 4 4 4 4 4 4 4 4 4 4 4 5 3 4 4 4 4 4 5 4 4 4 5 4 4 5 4 4 4 5 4 5 4 5 5 4 5 4 5 4 5 5 4 6 5 4 6 5 4 6 5 4 6 5 4 5 6 6 5 5 6 5 4…
74_a_3_21 100 100 100 100 7 1 0 0 0 0 0 0 0 0 0 0 0 0 1 0 0 0 1 0 0 0 0 0 0 1 0 0 0 0 1 0 0 1 0 0 1 0 1 0 1 0 1 0 1 0 2 1 0 1 1 2 1 0 1 1 1 1 2 1 1 1 1 1 2 1 2 2 2 2 2 1 3 2 3 2 4 3 2 4 4 4 4 4 4 4 4 4 4 4 5 3 5 4 4 4 4 4 3 4 4 3 3 3 3 4 3 3 4 4 4 3 4 4 4 4 4 5 4 5 4 4 4 5 4 5 4 4 5 4 4 5 4 4 4 5 4 4 4 5 4 5 4 4 5 4 4 4 5 4 4 5 4 4 5 5 5 5 4 4 5 4 5 4 5 4 4 5 4 3 5 4 5 4 4 4 4 4 5 4 5 3 5 4 4 4 6…
75_a_3_24 100 100 100 100 0 1 0 0 1 1 0 1 0 1 2 1 1 1 3 1 2 2 1 2 3 2 2 2 3 3 3 2 2 2 3 3 3 2 2 2 2 2 2 2 2 2 3 2 2 2 2 3 2 3 2 5 3 2 2 4 3 3 4 3 3 3 4 3 2 4 3 3 4 3 3 3 4 3 3 4 3 3 3 4 3 3 3 3 3 4 3 4 3 3 4 3 3 3 3 4 4 3 4 3 3 4 3 2 4 3 3 3 2 3 2 3 2 3 2 3 3 2 2 2 1 2 4 5 5 5 5 5 7 5 4 6 5 6 5 5 6 5 6 6 6 5 6 6 6 5 6 6 6 6 6 6 5 6 6 6 6 6 6 6 6 6 6 7 5 6 6 7 6 7 6 6 6 6 7 6 7 6 7 6 6 6 7 7 6 7 5…
76_a_3_25 100 100 100 100 0 1 0 1 1 1 1 1 1 2 2 3 1 2 1 2 2 1 1 2 1 2 2 2 1 2 2 1 2 2 2 1 2 2 2 2 2 2 2 2 2 2 3 1 2 2 3 2 2 2 2 2 3 2 2 2 2 2 3 2 2 2 3 2 3 2 2 4 3 2 3 2 2 3 2 3 3 3 2 2 3 4 3 2 3 3 3 3 3 3 2 4 3 3 3 3 3 4 3 3 4 3 3 3 4 3 5 4 3 2 4 4 3 4 3 4 4 4 3 4 4 4 4 3 4 5 4 3 4 6 5 6 6 6 7 0 7 6 5 4 6 6 6 6 7 6 7 6 6 6 6 6 6 6 6 6 6 7 6 6 6 6 6 6 6 7 6 7 5 7 6 6 7 6 6 6 7 5 7 7 6 6 6 6 6 7 6…
77_a_3_27 100 100 100 100 0 1 0 2 1 1 1 2 2 2 2 2 2 3 2 2 2 2 2 3 2 2 2 2 2 1 2 2 1 1 1 2 1 2 1 2 1 2 2 2 3 2 2 3 2 3 2 3 2 3 2 2 3 3 2 3 2 3 2 2 3 2 2 4 3 2 2 2 3 2 3 2 2 2 3 2 3 2 2 3 2 3 2 2 2 3 2 3 3 2 2 3 3 2 3 2 3 2 3 2 2 2 3 2 3 2 2 2 2 2 3 1 3 1 2 3 1 2 4 4 4 5 5 5 4 4 5 5 4 5 6 5 5 4 6 5 4 6 6 5 5 5 6 5 6 5 7 5 4 6 6 5 6 5 5 6 6 6 5 6 5 6 6 6 6 5 6 6 6 6 6 6 6 6 5 6 6 6 6 7 5 6 6 6 6 7 6…
78_a_3_28 100 100 100 100 0 1 0 2 1 1 1 1 1 2 2 2 1 1 2 2 1 2 1 2 2 2 1 2 2 1 3 2 2 2 2 2 2 1 3 2 2 2 2 2 3 1 3 2 2 2 2 3 2 3 2 3 2 2 3 2 3 2 4 3 1 3 3 2 3 2 3 3 3 3 2 3 3 3 3 3 3 4 3 3 3 3 4 3 3 3 5 3 2 3 4 3 4 3 3 4 3 4 3 4 3 3 4 5 3 4 4 3 4 4 3 5 4 3 4 3 4 4 4 4 4 5 4 4 4 4 4 4 4 6 5 4 4 4 4 5 5 4 0 7 6 7 7 7 7 6 7 7 6 7 7 6 7 6 0 7 6 6 7 6 6 7 6 6 7 6 7 6 7 6 6 0 7 6 7 6 7 6 7 6 7 6 7 7 6 6 6…
79_a_3_29 100 100 100 100 0 1 0 0 0 0 0 0 1 0 0 0 0 0 1 0 2 1 0 0 0 1 0 1 1 0 0 1 0 1 0 1 1 1 0 2 1 0 1 1 2 1 0 2 1 1 1 1 2 1 2 1 2 1 0 2 2 1 2 1 2 1 2 1 2 1 2 2 2 1 2 2 2 1 2 1 3 2 1 2 2 2 2 1 2 2 2 2 2 2 2 2 2 2 2 2 3 2 2 2 2 2 2 2 2 2 3 1 3 3 2 2 3 2 1 4 3 2 3 3 3 2 2 4 6 6 5 4 6 5 5 5 5 5 5 4 6 5 4 5 5 4 4 5 4 4 4 5 4 5 4 5 4 5 5 4 5 5 5 4 6 5 4 5 5 4 5 5 5 4 5 4 5 5 4 5 5 6 5 6 5 4 6 5 6 5 6…
80_a_3_30 100 100 100 100 0 1 0 0 1 0 1 0 1 0 1 1 1 2 1 1 1 2 2 1 2 1 2 2 1 2 1 2 2 2 2 1 2 2 2 2 1 3 2 2 2 1 2 2 2 3 1 2 2 2 2 2 2 3 2 2 2 2 2 2 2 3 2 3 2 2 2 3 3 2 2 2 3 2 2 3 2 3 3 2 3 2 3 3 3 2 3 3 3 3 3 2 3 3 3 3 3 3 4 3 3 2 4 4 3 2 6 5 3 2 3 4 3 3 4 3 4 4 3 4 3 4 4 4 4 4 3 4 3 4 4 4 6 5 4 3 4 4 4 4 4 5 4 6 6 7 6 6 7 6 5 7 6 0 7 6 6 6 7 6 6 7 6 6 6 6 6 6 6 6 7 6 6 6 6 6 6 7 6 6 7 6 6 5 7 7 6…
81_a_3_31 100 100 100 100 7 1 0 0 0 1 0 0 1 0 1 1 1 0 1 1 0 1 0 1 0 1 0 1 0 1 0 1 1 0 0 1 0 1 0 0 1 0 1 0 1 0 1 0 0 0 1 1 0 1 0 1 1 0 0 0 1 1 0 1 1 0 0 0 0 0 1 0 1 7 0 1 0 0 0 1 1 1 2 4 3 2 3 2 3 3 2 3 4 3 3 4 3 3 4 3 3 4 3 3 4 3 4 3 4 3 4 3 4 4 4 3 4 4 3 4 4 4 3 4 4 4 3 4 4 4 4 4 4 4 4 4 4 3 5 4 3 4 4 4 4 4 5 4 4 4 4 4 4 5 4 4 4 4 5 4 4 4 4 5 5 4 4 5 4 5 5 4 4 5 4 5 5 4 5 4 6 5 5 4 5 5 5 6 5 4 5…
82_a_3_32 100 100 100 100 0 1 0 2 1 2 2 1 1 1 2 2 2 2 2 2 3 2 2 2 2 2 3 2 3 2 2 3 2 3 3 2 2 2 4 3 2 2 3 2 2 3 2 3 3 2 3 3 3 3 2 3 3 3 3 3 3 3 4 3 3 3 3 4 3 3 3 4 3 3 3 4 4 4 3 3 4 3 4 4 3 4 4 4 3 4 4 3 4 4 4 3 4 4 4 4 4 4 3 4 4 4 4 4 5 3 4 4 4 4 4 4 5 4 4 5 4 4 4 4 5 4 4 4 5 5 5 4 3 6 6 7 5 4 3 5 6 6 7 6 7 0 0 7 7 0 0 7 6 6 0 7 7 7 7 6 7 7 7 6 7 7 7 6 7 7 7 7 7 6 7 0 7 7 7 7 0 7 7 7 7 6 0 7 7 6 7…
83_a_3_34 100 100 100 100 0 1 0 1 1 2 1 2 2 1 2 2 2 2 1 2 3 2 2 2 3 2 3 2 3 1 3 3 2 2 3 2 3 3 2 3 3 2 3 3 2 3 2 3 2 3 3 2 3 3 3 2 3 3 3 3 4 3 3 4 3 4 3 4 4 3 4 3 4 4 4 3 4 4 3 4 4 4 3 4 4 4 4 4 4 4 3 4 4 4 4 4 3 4 4 4 4 4 3 4 4 4 5 4 3 4 4 5 4 4 4 4 4 4 5 4 5 4 3 4 5 4 5 4 3 5 5 4 5 4 5 4 5 4 5 4 4 5 4 5 5 5 4 5 4 5 6 5 5 5 4 6 5 7 0 7 0 1 0 0 0 0 0 0 0 0 0 7 0 7 0 0 0 7 0 7 0 7 0 7 7 7 7 7 7 7 7…
84_a_3_36_1 100 100 100 100 0 1 0 0 0 0 1 0 1 0 0 0 0 1 0 0 1 0 1 0 0 0 1 1 1 0 1 0 1 1 0 0 1 1 1 1 1 1 0 1 2 2 1 0 2 1 0 2 1 1 1 2 1 2 1 2 3 1 0 2 2 1 2 1 3 1 2 2 1 2 2 2 2 2 2 2 2 2 4 3 3 2 4 4 3 3 4 4 4 6 5 3 2 4 5 4 4 5 4 4 4 4 4 5 4 3 4 4 4 3 3 5 3 4 4 5 4 5 4 4 5 4 5 5 4 5 5 5 4 5 4 5 5 5 4 5 5 4 4 5 5 4 5 5 4 5 4 4 5 4 5 4 5 5 5 4 5 4 5 5 5 5 4 4 6 5 5 5 5 5 5 4 5 4 4 5 5 4 6 5 4 5 6 6 6 7…
85_a_3_36_2 100 100 100 100 0 1 0 0 0 0 0 0 1 0 0 0 1 0 0 0 1 0 1 0 1 0 0 1 0 0 1 0 1 1 1 1 0 1 0 2 1 1 1 1 0 0 2 1 0 2 1 1 1 1 2 1 0 2 2 1 2 2 1 2 2 1 3 2 3 2 2 3 4 4 3 4 3 5 4 4 4 4 4 4 4 3 4 4 4 3 2 4 4 3 3 4 3 3 3 4 3 4 5 3 4 4 4 4 5 4 4 4 5 4 4 5 4 4 4 5 4 5 5 4 4 4 4 4 4 4 4 4 4 4 5 4 4 4 5 4 4 4 4 4 4 4 4 4 5 4 4 4 4 5 4 4 5 4 5 4 4 5 5 4 4 5 4 4 4 4 5 4 5 5 4 4 4 4 3 2 6 5 5 6 6 6 6 7 6 7…
86_a_3_37_1 100 100 100 100 0 1 1 7 0 1 1 1 1 1 1 2 1 0 2 1 2 1 2 1 2 1 1 1 2 2 1 2 1 2 1 2 2 1 2 2 2 1 2 2 1 2 2 2 2 2 2 1 2 2 2 2 2 3 1 2 2 2 2 2 2 3 2 2 2 2 2 3 2 2 2 2 2 3 2 2 3 2 2 2 2 3 2 3 2 2 3 2 3 2 3 2 2 3 2 3 2 3 3 3 3 4 3 2 2 3 4 3 2 3 2 3 5 3 2 3 3 4 4 3 3 3 4 4 4 3 4 4 3 5 4 4 4 5 6 6 6 6 6 5 7 6 6 6 6 6 6 7 6 5 6 5 6 6 6 5 6 6 5 6 6 5 6 7 5 6 6 5 6 6 6 6 6 6 6 5 6 6 6 6 6 6 6 6 6 5…
87_a_3_37_2 100 100 100 100 0 1 0 1 1 1 2 2 2 2 2 2 2 2 1 3 2 2 2 2 1 2 2 2 1 2 1 0 2 1 0 1 1 2 1 2 2 2 2 2 2 2 3 2 2 2 2 2 3 2 2 2 2 3 2 2 3 2 2 2 2 2 2 2 3 2 2 2 2 3 2 2 2 3 2 2 3 2 2 2 2 2 3 2 2 3 2 2 2 2 3 2 3 2 2 2 2 2 2 3 2 2 2 2 2 2 1 3 1 2 2 2 3 1 1 2 3 4 5 4 4 5 5 4 5 4 5 5 5 4 5 5 5 4 5 5 5 6 5 5 6 5 5 5 6 5 6 6 5 4 6 6 6 5 6 5 6 6 5 6 6 5 6 6 5 6 6 6 6 5 6 6 6 5 6 6 6 6 6 6 6 6 5 6 6 6…
88_a_3_39_1 100 100 100 100 0 1 0 1 0 1 0 0 1 0 0 0 2 1 7 0 0 0 1 0 0 0 1 0 0 0 0 1 1 1 2 1 2 2 2 2 2 3 2 3 2 3 2 3 3 3 3 2 3 3 3 4 3 2 3 4 3 3 2 3 3 4 4 3 4 3 4 4 3 3 3 3 3 4 4 4 3 4 4 3 4 4 3 4 4 4 4 3 3 4 4 4 3 4 4 4 5 3 4 4 4 4 4 4 3 4 5 4 5 3 4 4 4 4 4 4 4 4 4 4 5 4 5 4 4 4 4 5 4 4 4 4 6 5 4 4 5 4 4 5 4 5 4 5 4 5 5 5 4 5 5 5 5 5 5 5 5 6 6 5 5 5 6 5 6 6 6 6 6 6 6 7 0 1 7 1 1 1 0 1 0 1 0 0 0 0…
89_a_3_39_2 100 100 100 100 0 1 0 1 0 1 0 0 1 0 0 0 2 1 7 0 0 0 1 0 0 0 1 0 0 0 0 1 1 1 2 1 2 2 2 2 2 3 2 3 2 3 2 3 3 3 3 2 3 3 3 4 3 2 3 4 3 3 2 3 3 4 4 3 4 3 4 4 3 3 3 3 3 4 4 4 3 4 4 3 4 4 3 4 4 4 4 3 3 4 4 4 3 4 4 4 5 3 4 4 4 4 4 4 3 4 5 4 5 3 4 4 4 4 4 4 4 4 4 4 5 4 5 4 4 4 4 5 4 4 4 4 6 5 4 4 5 4 4 5 4 5 4 5 4 5 5 5 4 5 5 5 5 5 5 5 5 6 6 5 5 5 6 5 6 6 6 6 6 6 6 7 0 1 7 1 1 1 0 1 0 1 0 0 0 0…
90_a_3_40_1 100 100 100 100 7 2 1 7 0 0 0 1 0 0 0 1 0 0 1 1 1 1 0 0 1 1 1 0 2 2 1 0 1 1 1 1 1 2 1 2 1 2 1 2 1 1 2 1 2 1 2 1 2 2 1 2 2 2 1 1 2 2 2 2 2 2 2 2 1 2 2 1 2 2 2 2 2 2 2 2 2 2 2 2 2 3 1 2 2 2 2 2 3 2 3 2 2 2 2 2 3 2 2 2 3 2 2 2 3 3 2 2 2 3 2 3 3 2 4 3 2 2 3 3 3 3 4 3 4 4 3 3 4 4 4 4 4 6 5 4 5 5 6 5 6 6 5 4 7 5 6 6 5 6 6 6 5 4 5 6 5 5 4 5 5 4 5 5 6 5 6 6 6 5 6 6 6 6 7 6 6 5 6 6 6 7 6 5 6 6…
90_a_3_40_1 100 100 100 100 7 2 1 7 0 0 0 1 0 0 0 1 0 0 1 1 1 1 0 0 1 1 1 0 2 2 1 0 1 1 1 1 1 2 1 2 1 2 1 2 1 1 2 1 2 1 2 1 2 2 1 2 2 2 1 1 2 2 2 2 2 2 2 2 1 2 2 1 2 2 2 2 2 2 2 2 2 2 2 2 2 3 1 2 2 2 2 2 3 2 3 2 2 2 2 2 3 2 2 2 3 2 2 2 3 3 2 2 2 3 2 3 3 2 4 3 2 2 3 3 3 3 4 3 4 4 3 3 4 4 4 4 4 6 5 4 5 5 6 5 6 6 5 4 7 5 6 6 5 6 6 6 5 4 5 6 5 5 4 5 5 4 5 5 6 5 6 6 6 5 6 6 6 6 7 6 6 5 6 6 6 7 6 5 6 6…
91_a_3_40_2 100 100 100 100 0 3 1 0 7 1 0 1 7 0 1 0 1 1 0 0 1 1 0 1 1 1 1 0 1 1 1 1 1 1 2 1 0 1 2 1 2 1 1 1 2 1 2 1 2 1 1 1 2 2 2 1 2 1 2 2 1 2 2 2 1 2 2 1 1 2 2 2 2 2 3 1 2 1 2 2 2 2 2 2 2 2 2 3 2 2 3 1 2 2 3 2 3 2 2 2 3 2 3 2 3 2 3 2 3 3 2 2 2 2 4 3 2 3 3 2 3 3 2 3 3 3 3 3 4 3 4 3 4 4 4 4 4 4 6 5 5 6 5 6 5 5 6 5 6 6 6 5 6 5 6 6 5 5 5 5 5 4 5 5 5 6 5 6 6 5 6 6 6 6 5 6 7 5 6 7 6 5 6 7 6 5 7 6 6 6…
92_f2 100 100 100 100 0 1 1 0 1 0 1 0 1 1 0 1 0 1 0 0 0 0 0 0 0 0 7 0 0 0 7 0 0 1 0 1 0 1 1 1 1 1 1 1 1 1 1 1 1 1 1 1 1 1 1 1 1 0 1 1 1 1 0 1 1 1 0 1 1 1 0 1 1 1 1 1 1 1 1 1 1 1 1 1 1 0 1 1 0 0 1 0 0 1 0 0 0 1 0 0 0 0 2 2 2 3 3 3 3 3 4 3 3 4 3 4 3 4 3 4 3 3 4 4 3 4 4 3 4 4 3 4 4 4 4 3 4 4 4 4 4 4 4 4 4 4 4 4 4 4 4 4 5 4 4 4 4 4 4 5 4 4 4 5 4 4 5 4 4 5 4 4 5 4 5 4 5 4 5 4 4 5 5 4 5 5 4 5 5 5 4 5 5…
93_f3 100 100 100 100 0 1 0 0 0 0 0 0 0 0 1 0 0 0 0 1 0 0 1 0 0 1 0 0 0 1 1 0 0 1 0 1 0 1 0 1 0 1 1 0 1 0 1 1 0 1 0 1 1 1 0 1 1 1 1 2 1 1 1 1 1 2 1 1 2 1 2 1 2 1 2 1 2 1 2 1 2 2 1 2 2 1 2 2 1 2 1 2 2 2 1 2 2 2 2 2 2 2 2 3 2 2 2 2 3 2 2 3 2 3 3 2 3 3 4 3 4 4 4 4 4 5 4 5 4 5 4 5 5 5 4 5 5 4 5 5 4 4 4 4 3 4 4 4 3 4 4 5 4 4 4 5 4 5 5 5 5 5 6 5 5 5 6 5 5 5 5 5 6 5 5 5 5 5 5 6 5 5 5 5 6 5 5 5 5 5 6 5 5…
94_f4_1 100 100 100 100 7 1 0 0 0 1 0 1 0 1 1 1 1 1 1 2 1 2 1 2 2 1 2 1 2 2 2 2 1 2 3 2 2 2 2 2 2 2 2 2 3 2 2 2 2 2 2 3 2 2 3 2 3 2 2 2 3 3 2 3 2 3 3 3 3 3 2 3 3 3 3 3 3 3 3 4 3 3 4 3 3 3 4 4 3 3 3 4 3 4 3 4 3 3 4 3 4 3 4 4 3 4 3 4 3 4 4 4 3 4 4 3 4 4 4 3 4 4 4 4 3 4 4 4 4 4 4 4 4 4 4 4 5 4 4 4 5 4 4 5 4 4 5 4 6 6 0 7 7 0 7 7 7 0 7 7 7 7 7 7 6 7 7 6 6 7 6 6 7 6 6 7 6 6 6 7 6 7 6 6 6 7 6 7 6 6 6 7…
95_f4_2 100 100 100 100 7 1 0 0 0 0 0 0 1 0 0 1 0 0 1 0 0 1 0 1 2 2 1 2 4 3 3 4 3 3 3 3 3 2 3 3 3 2 2 3 2 3 2 3 2 3 2 2 3 3 2 2 3 2 3 2 3 2 3 2 3 2 3 2 3 2 3 2 3 3 2 2 3 2 3 2 3 2 2 3 2 2 3 3 2 3 2 3 2 3 3 3 2 3 3 4 3 3 4 4 4 3 3 4 4 4 3 4 3 4 3 3 3 3 3 4 3 3 4 3 4 3 4 3 4 4 4 4 4 4 5 5 4 5 4 5 5 5 5 6 5 6 6 5 6 6 5 6 6 5 6 6 6 6 6 6 6 6 6 6 6 6 6 6 6 6 6 7 6 6 6 6 6 6 7 6 6 7 6 7 6 6 7 6 7 6 7 6…
96_f5 100 100 100 100 0 1 0 0 0 0 1 0 0 0 1 0 0 0 1 0 0 1 0 1 0 1 0 1 0 1 0 1 0 1 1 1 0 1 1 1 1 1 1 1 0 2 1 1 1 1 2 1 2 1 1 2 2 1 2 1 2 2 2 2 2 3 4 4 4 4 5 4 4 4 4 4 4 4 4 4 4 4 4 4 3 4 4 4 4 3 4 3 4 3 4 4 4 3 4 4 3 4 4 4 4 4 3 4 4 4 4 4 3 4 4 4 4 3 4 4 4 4 3 4 4 3 4 4 3 4 4 4 3 4 4 3 4 4 4 3 4 4 5 4 4 5 4 5 5 5 5 5 5 4 5 4 5 4 4 4 4 4 4 4 4 5 4 4 4 5 4 5 4 5 5 6 5 6 6 6 6 6 7 6 6 6 6 7 6 7 6 7 6…
97_f7 100 100 100 100 0 1 0 1 1 1 1 2 1 2 1 1 2 1 2 1 2 1 2 2 2 2 2 2 2 2 2 2 2 2 2 3 2 2 2 3 2 2 2 3 2 2 3 2 2 3 2 3 2 3 2 3 2 3 2 3 3 2 3 2 3 3 3 3 3 3 2 3 3 3 3 3 3 4 3 3 4 3 3 4 3 3 4 3 4 3 4 3 4 3 4 4 3 4 3 4 4 4 3 4 4 4 4 4 3 4 4 4 4 4 3 4 4 4 4 4 4 4 4 4 5 4 4 4 4 4 4 4 5 4 4 4 5 4 4 4 5 4 5 4 4 5 4 5 4 5 5 6 5 4 6 7 7 0 0 0 0 0 0 7 0 7 0 7 0 7 7 0 7 6 7 7 7 7 7 7 6 7 7 6 7 7 6 7 6 7 7 6 7…
98_f8 100 100 100 100 0 1 2 2 2 1 2 2 2 1 2 1 2 1 1 1 1 2 1 1 0 1 1 0 1 1 1 0 1 1 1 1 1 1 1 1 1 1 1 1 1 1 1 1 0 1 2 1 1 1 0 1 1 1 1 0 1 1 1 1 1 1 1 0 1 1 2 1 2 2 1 2 2 2 2 2 2 2 2 2 2 2 1 2 1 1 1 1 1 1 2 1 1 2 1 2 1 2 1 2 2 2 3 2 3 2 3 4 3 3 4 3 4 3 4 4 4 3 4 4 4 4 4 3 4 4 5 4 4 4 4 4 4 4 4 5 4 4 4 5 4 4 5 4 5 4 4 5 4 4 5 5 4 5 4 5 4 5 5 5 4 5 5 5 5 5 5 5 5 5 6 5 5 5 5 6 5 5 5 6 5 6 5 6 5 5 6 6 5…
99_f9 100 100 100 100 0 2 3 2 1 2 3 2 2 2 2 2 2 2 2 2 2 1 2 2 2 2 1 2 1 2 2 1 1 2 1 2 1 2 2 1 2 2 1 2 2 1 2 1 2 2 1 2 2 2 1 2 1 2 1 2 2 2 1 1 2 1 2 1 2 1 2 1 2 1 2 1 2 1 2 2 1 2 2 2 2 2 2 2 3 2 3 3 3 2 3 2 2 2 2 2 2 2 2 2 2 2 1 2 2 2 2 2 2 2 2 2 2 3 3 3 4 3 4 4 4 3 4 4 4 4 4 4 4 4 5 4 4 4 4 5 4 5 4 5 4 5 5 4 5 5 5 4 5 5 5 6 5 4 5 6 5 5 5 5 6 5 6 5 5 6 5 5 6 6 5 6 5 6 6 5 6 5 6 6 6 6 5 6 6 6 6 6 6…
100_f10 100 100 100 100 0 1 0 0 1 0 1 1 0 1 1 1 1 2 1 1 2 1 2 1 2 1 2 1 2 2 1 2 2 1 2 2 2 2 2 1 2 2 2 2 2 2 2 2 2 2 2 2 2 2 2 2 2 2 2 2 2 2 3 2 2 2 2 3 2 2 3 2 2 3 2 2 2 3 3 2 2 3 2 3 3 2 3 2 3 2 3 2 3 3 3 3 2 3 3 3 3 3 3 3 2 4 3 3 3 3 4 3 3 3 4 3 3 4 3 4 3 4 3 4 3 4 4 3 4 3 4 4 4 3 4 4 4 4 3 4 4 4 4 4 4 4 4 4 4 4 5 4 5 6 7 7 7 7 7 7 6 7 7 6 7 6 6 7 6 6 7 6 6 6 7 6 6 6 6 6 6 6 7 6 6 6 6 6 6 6 6 7…
101_f11 100 100 100 100 7 1 1 0 1 1 1 2 1 1 0 0 1 0 1 0 1 0 0 0 1 0 0 0 1 0 0 0 0 0 0 0 0 1 0 0 0 0 0 1 0 0 0 0 0 0 0 1 0 0 0 0 0 0 1 0 0 0 0 0 0 1 0 0 0 0 0 0 0 0 1 0 0 0 0 1 0 0 0 0 1 0 1 1 0 1 1 2 1 2 1 2 1 1 1 1 0 1 0 0 1 0 0 1 0 0 1 0 1 1 1 1 2 1 2 2 2 2 2 2 3 2 3 2 2 3 3 2 3 3 3 3 4 3 3 3 4 3 4 3 4 3 4 4 3 4 4 4 3 4 4 3 4 4 4 3 4 4 4 4 4 3 4 4 4 4 4 4 4 4 4 4 4 4 4 4 4 5 4 4 4 5 4 4 4 5 4 4…
102_f12 100 100 100 100 0 1 1 0 2 1 1 0 1 1 0 1 1 1 1 0 0 1 1 0 1 0 0 1 0 1 0 0 0 1 0 0 1 0 1 0 1 0 1 0 0 1 0 1 0 1 0 1 1 0 1 0 1 1 0 1 0 0 1 0 1 0 1 0 1 0 1 0 1 0 1 0 1 0 1 1 1 2 1 2 2 2 2 2 1 2 2 2 1 2 1 1 1 1 1 0 1 1 1 1 1 1 2 1 2 2 2 2 3 2 3 3 3 3 3 3 3 4 3 4 3 4 3 4 4 3 4 4 4 4 4 3 4 4 4 4 4 4 4 4 4 4 4 4 5 4 4 4 4 4 4 4 5 4 4 4 5 4 4 4 5 4 4 5 4 5 5 4 4 5 5 4 5 5 4 5 5 5 5 4 5 5 5 5 5 5 5 5…
103_f13 100 100 100 100 0 1 1 2 2 2 2 2 2 2 2 2 2 2 3 2 2 2 3 2 3 2 2 2 3 2 3 2 3 2 2 3 2 3 3 2 3 2 3 3 3 3 2 3 3 3 2 3 3 3 3 3 3 3 3 4 3 3 4 3 3 4 3 3 4 3 4 4 3 4 3 4 4 3 4 4 3 4 3 4 4 4 3 4 4 3 4 4 4 4 3 4 4 4 4 4 4 4 4 4 4 4 4 4 4 5 4 4 4 5 4 4 4 5 4 4 5 4 4 5 4 5 4 4 5 4 5 4 5 5 4 5 4 6 5 4 5 6 5 5 5 5 6 6 5 6 6 5 7 6 6 6 7 7 7 0 7 7 0 7 0 7 0 7 0 0 7 7 0 7 7 7 6 7 6 7 6 7 7 7 7 0 7 0 7 0 0 0…
104_f14 100 100 100 100 7 1 0 2 1 1 1 1 0 0 1 0 1 0 0 0 0 1 0 0 0 1 0 0 0 0 0 0 0 7 0 0 0 7 0 0 0 0 0 0 0 0 0 0 7 0 0 0 0 0 0 7 0 0 0 0 0 0 0 7 0 0 0 0 0 0 7 0 0 0 7 0 0 0 0 0 0 0 0 7 0 0 0 1 0 0 1 0 1 1 1 1 1 1 1 1 1 0 0 0 0 1 0 0 0 0 0 0 0 0 0 1 0 0 0 1 0 2 1 1 2 2 2 2 2 2 2 2 2 2 3 2 2 2 3 3 2 3 3 3 3 3 2 4 3 3 4 3 2 4 3 3 4 3 3 4 3 4 3 4 3 4 4 3 4 3 4 3 4 4 4 3 4 4 4 3 4 4 4 4 4 4 3 4 4 4 4 4…
105_f15 100 100 100 100 0 1 2 2 1 1 2 1 1 1 1 1 1 1 1 1 1 1 1 0 1 1 0 1 0 0 0 1 0 0 0 1 0 0 0 1 0 0 0 1 0 1 0 0 1 0 0 1 0 1 0 1 0 0 1 0 1 0 1 0 0 1 0 1 0 0 1 0 1 0 1 1 0 1 1 2 1 2 2 1 2 2 2 2 2 2 1 2 1 1 1 1 1 1 1 1 1 1 1 2 1 2 2 2 3 2 3 3 3 3 3 3 3 3 4 3 3 4 3 4 3 4 3 4 4 4 3 4 4 4 4 4 4 4 4 4 4 4 4 5 4 4 4 4 5 4 4 4 5 4 5 4 4 5 4 4 5 4 4 5 4 5 5 4 5 4 5 4 5 5 5 4 5 5 5 4 5 5 5 5 5 4 5 5 6 5 5 5…
106_f16 100 100 100 100 0 1 0 0 0 0 1 0 0 1 0 0 1 0 1 1 0 1 2 2 2 3 3 3 3 3 4 3 4 3 3 3 3 4 3 2 3 3 3 2 3 3 3 2 3 3 2 3 3 3 3 2 3 3 3 3 4 3 2 3 3 3 2 3 3 3 2 3 3 3 2 3 3 2 3 3 3 3 2 3 3 2 3 4 3 2 3 3 4 3 4 4 4 4 4 4 4 4 4 4 4 4 3 4 3 4 3 3 3 3 4 3 3 4 4 4 3 4 5 4 5 4 5 6 5 5 5 6 5 6 5 6 6 6 5 6 6 6 5 6 7 6 6 6 6 6 6 6 6 6 7 6 6 6 6 6 7 6 7 6 6 7 6 7 6 6 7 6 7 6 7 7 6 7 7 7 6 7 7 7 7 7 7 7 7 0 7 7…
107_f17 100 100 100 100 7 1 0 1 0 1 1 1 1 0 1 1 1 2 1 1 2 1 2 1 2 1 1 2 1 1 2 1 2 2 1 2 2 1 2 1 2 2 1 2 2 1 2 2 2 1 2 2 2 2 2 2 2 2 2 2 2 2 2 2 2 2 2 2 2 2 2 2 2 2 2 3 2 2 2 3 2 2 2 3 2 2 2 3 2 2 3 2 3 2 2 3 2 3 2 3 2 3 2 3 3 2 3 2 3 3 3 3 2 3 3 3 3 3 3 3 3 3 4 3 3 4 3 3 4 4 3 4 4 4 3 4 3 4 4 4 4 4 3 4 5 4 4 4 4 4 5 4 5 5 6 6 5 6 6 6 6 6 6 6 7 6 6 6 6 7 6 6 6 6 6 6 6 5 6 6 5 6 5 6 5 6 6 6 6 6 6 6…
108_f18 100 100 100 100 0 1 0 0 0 0 0 1 0 0 1 0 0 0 0 1 0 0 1 0 1 0 1 0 1 0 1 0 1 1 1 0 1 0 1 1 1 1 1 1 1 1 1 1 1 1 2 1 1 2 1 2 1 1 2 1 2 1 2 2 2 2 1 3 4 5 5 4 5 5 4 4 4 5 4 4 4 4 4 4 4 4 4 4 4 4 3 4 4 4 3 4 4 4 3 4 4 3 4 4 3 4 4 3 4 3 4 4 4 3 4 3 4 3 4 4 3 4 4 4 3 4 4 3 4 3 4 4 3 4 4 4 3 3 4 4 4 3 4 3 4 3 4 4 4 4 3 4 4 4 5 4 5 4 5 4 5 4 5 4 5 4 4 4 4 4 4 4 4 4 4 4 4 4 4 4 4 4 4 5 5 4 5 6 5 6 6 6…
109_f19 100 100 100 100 0 1 0 0 0 1 0 0 0 0 1 0 0 1 0 0 0 1 0 1 0 0 1 0 1 0 1 0 1 0 1 1 1 0 1 1 2 1 1 2 1 2 2 1 2 2 2 2 2 2 3 2 3 3 4 3 4 3 4 4 3 4 3 4 4 4 3 3 4 3 3 3 2 3 2 3 3 3 3 4 3 4 4 4 3 4 4 4 4 4 4 4 4 4 4 4 4 5 4 3 4 4 4 4 4 4 4 5 4 4 4 4 4 4 4 4 4 4 4 4 4 4 4 4 4 4 4 4 4 4 5 4 4 4 4 5 4 4 4 4 4 4 4 4 4 4 4 4 4 3 4 4 4 4 3 4 4 4 4 4 6 6 5 6 6 6 6 6 6 7 6 7 6 6 6 7 6 7 7 6 7 6 7 7 6 7 7 7…
110_f21 100 100 100 100 0 1 0 0 1 0 1 0 1 1 1 1 1 1 1 1 1 2 1 1 2 1 1 1 2 1 2 1 2 1 2 1 2 1 2 1 2 1 2 2 2 1 2 2 1 2 2 2 2 2 1 2 2 2 2 2 2 3 2 2 2 2 2 2 2 2 2 2 2 3 2 2 2 2 3 2 2 2 3 2 2 3 2 3 2 2 3 2 2 3 2 3 2 3 2 3 2 3 2 3 3 2 3 3 3 2 3 3 3 2 3 3 3 3 3 3 4 3 3 3 4 3 3 4 3 3 4 3 4 3 4 3 3 4 4 4 3 4 4 4 4 3 5 4 4 4 6 7 6 6 7 6 6 6 7 6 7 6 7 6 6 6 7 6 6 6 6 6 6 6 6 6 6 6 6 5 6 6 6 5 6 6 6 6 6 6 5 6…
111_f22 100 100 100 100 7 1 0 1 0 1 1 2 1 2 1 2 1 2 1 2 2 2 1 2 2 2 2 2 2 2 3 2 2 1 2 3 2 2 2 3 2 2 2 3 2 3 2 2 3 2 3 3 2 3 2 3 2 3 3 2 3 3 2 3 3 3 3 3 3 4 3 3 3 3 3 3 4 3 3 4 3 3 4 3 3 4 3 4 3 4 3 4 4 3 4 4 3 4 4 3 4 4 4 3 4 4 4 4 4 4 4 3 4 4 4 4 4 5 4 4 4 4 4 4 4 4 5 4 4 4 5 4 4 5 4 5 4 4 5 4 5 5 4 5 5 5 4 5 5 5 5 5 5 6 5 6 5 7 1 0 7 0 0 0 1 7 0 0 7 0 0 7 7 0 7 7 7 7 0 7 7 7 7 6 7 6 7 7 7 6 7 7…
112_f23 100 100 100 100 0 2 1 2 2 2 2 2 2 1 2 2 1 2 2 1 2 1 1 2 1 1 2 1 1 1 2 1 1 1 0 1 1 1 1 1 2 1 1 1 1 1 1 1 2 1 1 1 1 1 1 1 1 2 1 1 1 0 2 1 1 1 1 1 1 1 2 1 1 2 1 1 2 2 2 1 2 2 2 3 2 2 3 2 2 2 2 2 2 2 1 2 2 1 2 1 1 2 2 1 1 2 2 2 2 2 2 2 3 3 2 4 3 4 3 4 3 4 4 4 4 3 4 4 4 4 5 4 4 4 4 5 4 4 5 4 4 5 4 5 4 5 4 4 5 4 5 5 4 5 4 5 5 5 4 5 5 5 5 5 5 6 5 5 5 6 5 5 6 5 5 5 6 5 6 5 6 5 6 5 6 5 6 5 6 5 6 5…
113_f25_2 100 100 100 100 0 1 0 0 1 1 0 1 1 1 1 1 1 1 2 1 2 1 2 1 2 2 2 1 2 2 2 1 2 2 2 2 2 2 2 2 2 1 2 2 2 3 2 2 2 2 2 2 2 2 2 2 3 2 2 2 3 2 2 3 2 2 3 2 2 2 3 3 2 2 3 2 3 3 2 3 2 3 3 2 3 2 3 3 3 3 3 3 2 3 3 3 3 3 3 3 4 3 3 3 3 4 3 3 4 4 3 3 4 3 4 3 4 3 4 4 4 3 4 3 4 4 3 4 4 4 4 4 4 3 4 4 4 4 4 4 4 4 4 4 4 4 5 3 5 4 5 4 6 6 7 7 7 6 7 0 7 7 7 6 7 7 6 7 7 6 7 6 7 6 7 6 6 7 6 6 6 6 6 6 7 6 6 6 6 6 7…
114_f25_1 100 100 100 100 0 1 0 0 0 1 0 0 1 0 1 0 1 0 1 1 1 1 1 0 1 2 1 1 1 1 1 2 1 2 1 2 1 2 1 2 1 2 1 2 1 2 1 2 2 2 2 1 2 2 2 1 2 2 2 2 2 2 2 2 2 1 2 2 2 3 2 1 2 2 2 2 2 3 2 2 2 2 2 2 2 3 2 2 2 2 3 2 2 3 2 2 3 2 3 2 2 2 3 2 3 3 2 3 2 3 2 3 3 2 3 3 3 3 3 3 2 3 3 4 3 3 3 4 3 3 4 3 4 3 3 4 3 4 4 4 3 4 3 4 4 5 4 6 6 7 6 6 6 6 6 6 7 6 6 6 6 6 6 7 6 6 6 6 6 6 5 6 6 6 5 6 5 6 6 5 6 5 6 6 6 6 6 5 6 5 6…
115_f26 100 100 100 100 0 1 0 0 1 0 1 0 1 1 0 1 0 1 1 1 1 1 1 1 1 1 2 1 1 2 1 2 1 2 1 2 1 2 1 2 1 2 2 1 2 2 1 2 2 2 2 2 2 2 2 1 2 2 2 2 2 2 2 2 2 2 3 2 2 2 2 2 2 3 2 2 2 2 3 2 2 3 2 2 3 2 2 3 2 3 2 3 2 3 2 3 2 3 3 2 3 3 3 2 3 3 3 3 2 3 4 3 3 3 2 3 4 3 3 4 3 3 3 4 3 3 4 3 4 3 4 4 3 4 3 4 4 4 4 3 4 4 5 5 6 6 6 7 6 7 6 6 6 7 6 6 6 6 6 6 6 6 6 6 6 6 6 6 6 6 6 5 6 6 6 6 6 6 6 5 6 6 6 6 6 6 6 6 6 6 6 6…
116_f27 100 100 100 100 0 1 0 0 1 0 1 0 1 0 1 0 1 1 0 1 1 0 1 1 1 1 0 1 1 1 2 1 1 1 2 1 1 2 1 2 1 2 1 1 2 1 2 1 2 1 2 2 1 2 2 1 2 2 2 1 2 2 2 1 2 2 2 2 2 2 1 2 2 2 2 2 2 2 2 2 2 2 2 2 2 2 3 2 2 2 2 3 2 2 2 2 3 2 2 2 3 2 3 2 3 2 3 2 3 3 2 3 3 2 3 3 3 4 3 4 3 4 5 4 6 6 6 6 5 5 5 6 5 5 6 5 6 5 5 6 5 5 5 5 5 5 5 6 5 5 6 5 5 6 5 5 5 5 6 5 6 5 5 6 5 5 6 5 5 5 5 5 5 6 5 5 5 5 6 5 5 5 6 5 6 5 6 5 6 6 6 6…
117_f28 100 100 100 100 0 1 0 1 0 0 1 0 0 1 0 0 1 0 1 0 1 0 1 0 1 1 1 1 1 1 1 1 1 1 2 1 1 1 2 1 2 1 2 1 2 1 2 1 2 1 2 2 2 1 2 1 2 1 2 2 2 2 2 2 1 2 2 2 2 2 2 2 2 2 2 2 2 2 2 2 2 2 2 2 3 2 2 2 2 2 3 2 2 2 3 2 2 3 2 2 3 2 2 3 2 3 2 3 2 3 2 3 3 3 2 3 3 3 3 4 3 3 2 4 3 3 4 4 3 4 6 6 6 7 6 6 6 7 6 5 6 5 6 5 6 6 6 6 6 5 6 6 5 6 5 6 6 5 6 5 5 6 5 5 5 5 5 5 5 6 5 5 6 5 5 6 5 6 5 5 6 5 5 5 6 5 5 6 6 5 5 5…
118_f30 100 100 100 100 0 1 2 2 2 2 2 1 2 2 3 2 2 2 2 2 2 2 2 3 2 2 2 3 2 2 3 2 3 2 3 2 2 3 2 3 3 3 2 2 3 3 3 2 3 3 3 3 3 3 3 3 3 3 3 3 4 3 3 3 3 4 3 3 4 3 4 3 4 3 4 4 3 4 3 4 3 4 4 3 4 3 4 4 4 4 4 4 3 4 4 4 4 4 4 4 4 4 4 4 4 4 4 4 4 4 4 4 4 4 4 4 5 4 4 4 4 4 5 4 5 4 5 4 5 5 4 5 4 5 6 5 5 5 5 6 5 6 6 6 6 6 6 6 6 7 7 7 7 7 0 7 7 0 7 0 7 7 7 7 7 6 7 6 6 7 6 7 6 7 7 7 0 7 0 0 7 0 0 0 0 0 0 7 0 0 0 0…
119_f31 100 100 100 100 0 1 1 0 1 1 1 0 1 0 1 0 1 0 0 0 1 0 0 0 0 1 0 0 0 0 0 7 0 0 0 0 7 0 0 0 0 0 7 0 0 0 0 0 0 0 0 0 0 7 0 0 0 0 0 0 0 0 0 0 0 0 0 0 7 0 1 0 0 7 0 0 0 0 0 0 0 0 0 0 0 7 0 1 0 0 0 1 1 0 2 1 1 2 1 1 2 1 1 0 1 0 0 0 0 1 0 0 0 0 0 1 0 0 1 0 1 1 1 1 2 1 2 2 2 2 1 2 2 2 2 2 2 3 2 2 3 3 3 2 3 3 2 3 3 3 4 3 4 3 3 4 3 4 3 4 3 4 3 4 3 4 4 3 4 4 3 4 4 3 4 4 4 3 4 4 4 4 4 4 4 4 4 3 4 4 4 4…
120_f32 100 100 100 100 0 1 0 0 0 0 0 1 0 0 0 1 0 0 1 0 0 1 0 1 0 0 1 0 1 0 1 0 1 0 1 0 1 0 1 1 1 1 0 1 1 1 1 1 1 1 1 1 1 1 2 1 1 2 1 1 1 2 1 2 1 2 1 2 1 2 1 2 1 2 2 1 2 2 1 2 2 2 1 2 2 2 2 2 1 2 2 2 2 2 2 2 2 2 3 1 3 2 2 2 2 3 2 2 3 2 2 3 2 2 3 3 2 3 3 3 4 4 6 5 6 6 5 6 5 5 6 5 5 5 6 5 5 4 5 5 5 5 4 5 4 5 4 4 5 4 4 5 4 5 4 5 5 4 5 4 5 4 5 5 4 5 5 4 5 4 5 5 4 5 4 5 4 5 4 5 5 4 5 4 4 5 4 5 4 5 5 4…
121_f33 100 100 100 100 0 1 0 0 0 1 0 0 1 0 1 0 1 1 1 1 1 1 1 1 2 1 1 2 2 1 2 1 2 1 2 1 2 2 1 2 2 1 2 1 2 2 2 2 2 2 2 1 2 2 2 1 2 2 2 2 2 2 2 2 2 2 2 3 2 2 2 2 2 3 2 2 2 2 3 2 2 2 2 3 2 2 2 3 2 3 2 2 3 2 2 3 2 3 2 3 2 3 3 2 3 3 2 3 3 3 3 2 3 3 3 3 3 3 3 3 4 3 3 4 3 4 3 3 4 3 4 3 4 3 4 3 4 4 4 4 3 4 4 4 4 4 4 4 6 6 6 7 7 7 7 6 7 6 6 7 6 6 6 7 6 6 7 6 6 5 6 6 6 6 6 6 5 6 6 6 5 6 6 6 5 6 6 6 6 6 6 6…
122_f34 100 100 100 100 0 1 0 0 1 0 1 0 1 1 0 1 1 0 1 0 0 0 0 7 0 0 0 0 0 0 0 0 1 0 0 1 1 1 1 1 1 1 1 1 1 1 1 1 2 1 1 1 0 1 1 1 1 1 1 1 1 1 1 1 0 1 1 1 0 2 1 0 1 2 1 1 1 1 1 1 1 0 1 1 0 1 0 1 0 1 0 1 0 0 1 0 0 0 0 1 0 2 2 2 3 2 3 3 3 3 3 3 4 3 4 3 4 3 4 3 4 4 3 4 4 3 4 4 4 4 4 3 4 4 4 4 4 3 4 4 4 4 4 4 4 4 4 4 4 4 4 4 4 4 4 4 4 5 4 4 4 4 5 4 4 5 4 4 5 4 4 5 4 4 5 4 5 4 5 4 5 4 5 4 5 5 4 5 5 5 4 5…
123_f35 100 100 100 100 0 2 1 2 1 1 1 1 1 1 0 1 1 1 1 1 1 0 1 0 0 0 1 0 0 0 0 0 1 0 0 1 0 0 1 0 1 0 1 0 1 0 1 0 1 0 0 1 0 1 0 1 0 1 0 1 0 0 1 0 0 0 1 0 0 0 1 0 1 0 0 1 0 1 1 0 1 2 1 2 2 2 1 2 2 2 2 1 2 2 1 1 1 1 1 0 1 1 1 0 1 1 2 1 2 2 2 1 2 3 2 2 3 2 3 3 2 3 3 3 3 4 3 3 4 4 3 4 4 3 4 4 4 4 4 4 4 4 4 4 4 4 4 4 4 4 4 4 4 4 4 5 4 4 4 4 5 4 4 4 4 5 4 4 5 4 4 5 4 5 4 5 4 5 4 5 4 5 4 5 5 5 5 4 5 5 5 5…
124_1 100 100 100 100 0 1 0 0 0 1 1 0 0 1 1 1 0 2 1 1 1 1 1 1 1 1 1 2 1 2 1 1 2 1 1 2 1 2 1 2 2 1 2 2 1 2 2 1 2 2 1 2 2 1 2 2 2 2 2 1 2 2 2 2 2 2 2 2 2 2 2 2 2 2 2 2 2 2 2 2 2 3 2 2 2 3 2 2 2 3 2 2 3 2 3 2 3 2 3 2 3 2 3 2 3 2 3 3 3 3 2 3 3 2 3 3 3 3 3 3 3 3 3 4 3 4 3 4 3 4 4 3 4 4 4 4 4 4 4 4 4 4 4 5 4 5 6 5 6 5 6 6 7 6 6 6 6 6 6 6 6 6 7 6 6 5 6 5 6 5 5 6 5 5 5 5 6 5 6 6 6 6 7 6 6 7 6 7 6 6 6 7 6…
125_2 100 100 100 100 0 1 0 0 0 0 0 0 0 0 1 0 0 0 1 0 0 1 0 0 1 0 1 0 1 0 1 0 0 1 0 1 0 1 1 0 1 1 1 0 1 1 0 1 1 1 1 1 1 1 1 1 2 1 1 1 1 1 2 1 2 1 1 2 1 2 1 2 2 1 2 2 1 2 1 2 1 2 2 2 2 2 2 1 2 2 2 2 2 2 2 2 2 2 2 2 2 2 2 3 2 2 2 2 2 3 2 2 3 2 3 2 2 3 3 3 3 3 2 4 3 3 4 3 4 4 3 4 4 5 4 4 5 4 5 6 5 5 5 5 5 5 5 5 5 5 5 4 4 5 4 4 4 5 5 4 5 4 5 5 5 6 5 5 6 5 6 6 5 6 5 5 6 6 6 6 5 5 6 6 5 6 5 5 6 6 5 6 5…
126_3 100 100 100 100 0 1 1 1 1 0 1 2 1 1 2 1 1 2 1 2 1 2 1 2 2 1 2 2 1 2 2 2 1 2 2 2 2 2 2 1 2 2 2 2 2 2 2 2 2 2 2 2 2 2 2 2 2 2 2 3 2 2 2 2 3 2 2 2 2 3 2 2 3 2 3 2 2 2 3 2 3 2 3 3 2 2 3 3 2 3 2 3 2 3 3 2 3 3 3 3 3 3 3 3 3 3 3 3 4 3 3 3 4 3 4 3 4 3 3 4 3 4 3 4 3 4 4 4 3 4 4 3 4 3 4 4 4 4 4 4 4 4 4 4 4 4 4 4 5 4 4 5 5 4 5 5 5 6 5 6 6 5 6 6 6 7 6 6 6 7 7 6 7 7 7 6 7 7 6 7 6 6 6 6 6 6 6 6 5 6 6 6 5…
127_4 100 100 100 100 0 2 1 2 2 1 2 1 1 2 1 2 1 0 1 2 1 0 1 1 1 1 1 1 1 1 1 1 1 1 1 2 1 1 1 1 1 1 1 1 2 1 1 1 1 2 1 1 1 1 1 1 1 1 1 1 2 1 1 1 1 1 2 1 2 2 1 2 2 2 3 2 2 3 3 2 2 2 2 2 2 1 2 1 2 1 2 1 2 1 2 1 1 2 2 1 2 2 2 2 2 3 3 3 3 3 3 4 4 3 4 4 4 4 4 4 4 5 4 4 4 4 4 4 5 4 4 5 4 4 4 5 4 4 5 4 5 4 5 5 4 4 5 4 5 5 4 5 4 5 4 5 5 5 4 5 6 5 6 5 5 6 6 5 5 6 5 6 5 6 5 6 5 6 6 5 6 5 6 5 6 5 6 6 5 6 6 6 5…
128_5 100 100 100 100 0 2 1 3 2 2 2 2 2 2 2 2 2 2 2 2 2 2 1 2 2 2 1 2 2 2 1 2 2 2 1 2 2 2 2 2 1 2 2 2 2 1 2 2 2 2 2 1 2 2 2 2 1 2 2 2 2 1 2 2 1 2 2 2 2 1 2 2 2 1 2 2 2 2 2 2 2 2 3 2 2 2 3 3 4 3 3 3 3 2 3 3 2 3 2 2 3 2 3 2 2 2 2 2 3 2 3 3 4 3 4 4 4 4 4 5 4 4 4 5 4 5 4 5 4 5 5 4 5 5 5 5 5 5 6 5 5 6 5 5 5 6 5 6 5 6 5 6 5 6 5 6 5 6 6 5 6 6 6 5 6 6 6 6 6 6 6 6 6 6 6 6 6 6 6 7 6 6 6 6 7 6 6 6 7 6 6 7 6…
129_6 100 100 100 100 0 2 1 3 2 2 2 2 2 2 2 2 2 2 2 2 2 2 1 2 2 2 1 2 2 2 1 2 2 2 1 2 2 2 2 2 1 2 2 2 2 1 2 2 2 2 2 1 2 2 2 2 1 2 2 2 2 1 2 2 1 2 2 2 2 1 2 2 2 1 2 2 2 2 2 2 2 2 3 2 2 2 3 3 4 3 3 3 3 2 3 3 2 3 2 2 3 2 3 2 2 2 2 2 3 2 3 3 4 3 4 4 4 4 4 5 4 4 4 5 4 5 4 5 4 5 5 4 5 5 5 5 5 5 6 5 5 6 5 5 5 6 5 6 5 6 5 6 5 6 5 6 5 6 6 5 6 6 6 5 6 6 6 6 6 6 6 6 6 6 6 6 6 6 6 7 6 6 6 6 7 6 6 6 7 6 6 7 6…
130_7 100 100 100 100 0 1 0 0 1 0 1 1 0 1 0 1 0 0 0 0 0 0 0 0 0 0 0 0 0 0 7 0 0 0 0 0 1 0 0 1 1 2 1 2 2 2 2 1 3 2 2 2 2 2 2 2 3 2 2 3 2 3 2 3 2 3 3 3 2 3 3 3 3 3 3 3 3 3 4 3 3 3 3 4 3 3 4 3 4 3 4 3 4 3 4 4 3 4 4 3 4 4 3 4 4 4 4 4 3 4 4 4 3 4 4 4 4 4 4 4 4 4 5 3 5 4 4 4 4 4 4 4 5 4 4 4 5 4 4 4 5 4 4 5 4 5 4 4 5 4 5 4 5 4 5 4 5 4 5 5 5 4 5 5 5 5 5 4 6 5 6 5 5 6 6 5 5 5 6 7 0 0 0 7 0 0 0 0 0 7 0 0 0…
131_8 100 100 100 100 0 1 1 1 0 1 0 1 2 1 1 0 1 2 1 1 2 1 2 1 2 1 1 2 1 2 1 1 2 2 1 2 2 1 2 2 2 1 2 2 1 2 2 2 2 1 2 2 2 2 2 2 2 2 2 2 2 2 2 2 2 2 2 2 2 2 3 2 2 2 2 2 3 2 2 3 2 2 2 3 2 2 3 2 2 3 2 2 3 2 3 2 3 2 3 2 3 3 2 3 3 3 2 3 3 3 3 3 3 2 3 4 3 3 3 3 4 3 4 3 3 4 3 4 3 4 3 4 4 3 4 3 4 4 4 4 4 4 4 5 4 4 5 4 4 5 6 5 6 5 6 6 6 6 6 6 7 6 6 6 6 6 7 6 6 6 6 6 6 6 6 6 6 6 5 5 6 5 6 6 6 5 6 6 6 6 7 6 6…
132_11 100 100 100 100 0 1 1 0 1 0 1 1 1 2 1 1 0 2 1 2 1 1 1 1 2 1 2 1 2 1 2 1 2 2 1 2 1 2 1 2 2 2 2 1 2 2 2 2 1 2 2 2 2 2 2 2 2 2 2 1 2 2 2 2 2 2 2 2 2 2 3 2 2 2 2 2 3 2 2 2 3 2 2 2 3 2 2 3 2 3 2 3 2 3 2 2 3 3 2 3 3 3 2 3 3 3 2 3 3 3 2 3 3 3 3 4 3 3 4 3 4 3 4 3 4 4 4 4 4 3 4 4 4 4 4 5 4 4 4 4 5 4 5 5 5 6 6 6 6 6 6 6 6 6 6 6 7 6 6 6 6 7 6 5 6 6 5 5 5 5 6 5 6 5 6 6 6 7 6 6 6 7 6 7 6 7 6 7 7 6 6 7 …
133_13 100 100 100 100 0 2 1 3 2 1 2 2 3 2 2 3 2 2 3 2 2 3 2 3 2 3 2 2 3 3 2 3 2 3 3 3 2 2 3 3 3 3 3 3 3 3 3 3 4 3 3 3 3 3 4 3 3 3 4 3 4 3 4 3 4 3 3 4 4 3 4 4 3 4 3 4 4 4 3 4 4 4 4 3 4 4 4 4 3 4 4 4 4 4 4 4 4 4 4 4 4 5 4 4 4 4 4 4 5 4 4 5 4 4 4 4 5 4 5 4 5 4 5 4 4 5 5 4 5 5 5 5 6 5 5 5 5 5 5 6 5 6 6 5 6 6 6 6 6 7 6 7 7 7 0 7 0 7 0 0 7 0 0 7 0 0 7 0 7 7 7 7 7 6 7 7 7 6 0 7 7 0 7 0 0 0 0 0 0 0 0 0 …
134_14 100 100 100 100 0 1 0 0 0 0 0 0 0 0 0 0 1 0 0 0 0 1 0 0 1 0 1 0 0 1 0 1 0 1 0 1 0 1 1 0 1 1 1 0 1 1 0 1 1 1 1 1 2 1 1 2 1 2 1 1 2 2 1 2 2 2 2 2 3 5 4 5 4 4 4 4 4 3 4 4 4 4 4 4 4 4 4 4 4 3 4 4 4 3 3 4 3 4 3 4 4 3 4 3 4 3 4 3 4 4 4 3 4 3 4 4 3 4 4 3 4 3 4 4 3 4 4 3 4 3 4 4 3 4 3 4 4 3 4 3 4 4 3 4 4 4 4 5 4 4 5 4 5 5 4 4 4 5 4 4 4 4 4 4 4 4 4 4 4 4 4 4 4 5 4 5 4 5 6 6 5 5 6 6 6 6 6 5 7 6 6 6 …
135_15 100 100 100 100 0 1 0 1 1 1 1 0 2 1 1 1 2 1 2 2 2 1 2 2 2 2 2 2 2 2 3 2 2 2 2 2 2 3 2 2 2 3 2 3 2 3 2 3 2 2 3 3 2 3 2 3 3 3 3 3 3 3 4 3 3 3 4 3 3 4 3 3 4 3 4 3 4 3 4 4 3 4 3 4 4 4 3 4 4 3 4 4 4 4 4 3 4 4 4 4 4 4 4 4 4 4 4 4 4 4 4 4 4 4 4 4 4 4 5 4 4 4 5 4 4 4 5 4 5 4 5 4 5 4 5 5 4 5 5 5 6 6 5 7 0 0 0 7 0 0 7 7 0 7 7 7 0 7 7 7 7 7 6 7 6 7 7 7 6 7 7 6 7 7 7 6 7 7 7 7 7 6 7 7 6 7 7 7 7 6 7 7 …
136_16_1 100 100 100 100 0 1 0 0 0 0 0 0 0 1 0 0 0 0 1 0 0 0 1 0 1 0 0 1 0 1 0 1 0 1 1 0 1 1 0 1 1 1 1 0 1 1 1 1 2 1 1 1 1 2 1 1 2 1 1 2 1 2 1 1 1 2 1 2 2 1 2 1 2 2 1 2 2 1 2 1 2 2 2 1 2 2 2 2 1 2 2 2 2 2 2 2 2 2 2 2 3 2 2 2 2 3 2 2 3 2 2 2 3 2 2 3 2 2 3 3 2 2 3 2 3 3 3 2 3 3 3 3 3 3 4 4 3 4 4 4 4 4 5 5 4 5 5 6 5 6 5 6 5 5 6 5 6 5 5 6 5 4 5 5 4 5 4 5 5 4 5 6 5 6 5 6 5 6 6 6 6 5 6 6 6 6 5 6 6 6 6 …
137_16_2 100 100 100 100 0 1 0 0 0 0 1 0 0 0 0 1 0 1 0 0 0 1 0 1 0 1 0 1 0 0 1 0 1 1 1 1 1 1 1 1 2 1 2 1 2 1 2 1 2 2 2 2 2 2 3 2 3 3 3 3 4 3 4 4 3 4 4 4 3 4 4 4 3 4 4 3 3 3 3 3 2 3 3 2 3 4 3 4 4 4 3 4 4 4 4 4 4 4 4 4 4 4 4 4 4 4 4 4 4 4 5 4 4 4 3 5 4 4 3 4 4 5 4 4 4 4 4 4 4 4 4 4 4 4 4 4 4 4 4 4 4 4 5 4 4 4 5 4 4 4 4 4 4 4 4 3 4 4 4 3 4 4 3 4 3 4 4 4 4 4 6 6 6 6 6 6 6 6 6 7 6 6 7 6 6 7 7 6 6 7 7 …
138_17_1 100 100 100 100 7 1 0 2 1 1 2 2 1 2 2 2 2 2 1 2 2 2 2 2 2 2 2 2 2 2 2 2 2 2 2 3 2 2 2 2 2 2 3 2 2 2 3 2 2 3 2 2 3 2 3 2 3 2 3 2 3 3 2 3 2 3 2 3 3 2 3 3 3 3 2 3 3 3 3 3 3 3 2 4 3 3 3 3 4 3 3 3 4 3 3 4 3 4 3 3 4 4 3 4 3 4 3 4 4 4 3 4 4 4 4 4 4 3 4 4 4 4 4 4 4 4 4 4 4 4 4 4 4 5 4 4 4 5 4 4 5 4 4 5 5 4 5 5 5 5 5 6 6 6 6 6 6 6 7 7 6 7 7 7 7 0 7 7 7 7 6 7 7 6 6 6 6 6 6 6 7 6 7 6 7 0 7 7 0 7 0 …
139_17_2 100 100 100 100 0 1 0 0 2 2 3 2 2 3 2 2 3 2 2 2 2 2 2 2 1 2 2 2 2 1 2 2 1 2 1 1 2 1 1 2 1 1 2 2 2 1 2 1 2 1 2 1 2 2 1 2 1 2 1 2 1 2 2 1 2 1 2 1 2 1 2 1 2 1 2 1 2 1 2 2 1 2 2 2 1 2 2 2 3 2 2 3 3 2 3 2 3 2 2 2 2 2 2 2 1 2 2 2 2 2 2 2 2 2 2 2 3 2 3 3 3 4 4 3 4 4 4 4 5 4 4 4 4 4 5 3 5 4 4 5 4 4 5 5 4 5 4 5 5 5 5 4 6 5 5 5 5 5 5 5 5 6 5 5 6 5 5 5 6 6 5 5 6 5 6 6 5 5 6 6 6 5 6 6 6 5 6 6 6 5 6 …
140_18_1 100 100 100 100 0 1 0 0 2 2 3 2 2 3 2 2 3 2 2 2 2 2 2 2 1 2 2 2 2 1 2 2 1 2 1 1 2 1 1 2 1 1 2 2 2 1 2 1 2 1 2 1 2 2 1 2 1 2 1 2 1 2 2 1 2 1 2 1 2 1 2 1 2 1 2 1 2 1 2 2 1 2 2 2 1 2 2 2 3 2 2 3 3 2 3 2 3 2 2 2 2 2 2 2 1 2 2 2 2 2 2 2 2 2 2 2 3 2 3 3 3 4 4 3 4 4 4 4 5 4 4 4 4 4 5 3 5 4 4 5 4 4 5 5 4 5 4 5 5 5 5 4 6 5 5 5 5 5 5 5 5 6 5 5 6 5 5 5 6 6 5 5 6 5 6 6 5 5 6 6 6 5 6 6 6 5 6 6 6 5 6 …
141_18_2 100 100 100 100 7 1 0 2 1 1 2 2 1 2 2 2 2 2 1 2 2 2 2 2 2 2 2 2 2 2 2 2 2 2 2 3 2 2 2 2 2 2 3 2 2 2 3 2 2 3 2 2 3 2 3 2 3 2 3 2 3 3 2 3 2 3 2 3 3 2 3 3 3 3 2 3 3 3 3 3 3 3 2 4 3 3 3 3 4 3 3 3 4 3 3 4 3 4 3 3 4 4 3 4 3 4 3 4 4 4 3 4 4 4 4 4 4 3 4 4 4 4 4 4 4 4 4 4 4 4 4 4 4 5 4 4 4 5 4 4 5 4 4 5 5 4 5 5 5 5 5 6 6 6 6 6 6 6 7 7 6 7 7 7 7 0 7 7 7 7 6 7 7 6 6 6 6 6 6 6 7 6 7 6 7 0 7 7 0 7 0 …
142_20 100 100 100 100 0 1 0 0 0 0 0 0 1 0 0 0 1 0 0 1 0 1 0 1 0 1 0 1 0 1 0 2 1 0 1 1 1 2 1 2 1 1 2 1 2 2 2 2 2 2 3 2 3 2 3 4 3 3 4 3 4 3 4 3 4 4 3 4 3 4 3 3 4 3 2 3 3 2 3 2 3 3 3 3 4 3 4 3 4 4 4 4 4 4 3 4 4 4 4 4 4 4 4 4 4 3 4 4 4 4 4 4 3 4 4 4 4 4 4 3 4 4 4 4 4 4 4 3 4 4 4 4 4 4 4 4 3 4 4 4 4 4 4 4 4 4 4 4 4 4 4 4 4 3 4 3 4 3 3 4 3 4 3 4 5 6 6 5 6 7 6 6 6 6 6 7 6 6 6 6 6 7 6 6 7 6 6 7 6 7 6 7 …
143_21_1 100 100 100 100 0 1 1 0 1 1 0 1 1 1 1 1 2 2 2 1 2 1 2 2 2 1 2 2 2 2 2 1 2 2 2 2 2 2 2 2 2 2 2 2 2 1 2 2 3 2 2 2 2 2 3 2 2 3 2 3 3 3 2 3 2 3 2 2 2 3 2 2 3 2 3 2 3 2 3 3 3 3 3 2 3 3 3 3 3 3 3 3 3 3 3 3 4 3 3 3 4 3 3 4 3 4 3 4 3 3 4 3 4 3 4 4 3 4 3 4 3 4 4 4 3 4 4 4 3 4 4 4 4 4 4 4 3 4 5 3 4 4 4 5 4 5 4 4 6 5 6 6 0 7 0 7 7 7 7 6 7 7 6 7 6 7 7 6 6 7 6 7 6 6 6 7 6 6 6 6 6 7 6 6 6 7 6 7 6 6 6 …
144_21_2 100 100 100 100 0 1 0 1 0 1 0 1 1 1 1 1 2 1 2 2 1 2 1 2 2 1 2 2 2 2 1 2 2 2 1 2 2 2 2 2 2 1 2 2 2 2 2 2 2 2 2 2 2 2 2 2 2 2 2 2 3 2 2 2 2 3 2 2 3 2 2 3 2 3 2 2 3 2 3 3 2 2 3 3 2 3 2 3 3 3 2 3 3 2 3 3 3 3 3 3 3 3 4 3 3 3 3 3 3 3 4 3 3 4 3 4 3 4 3 4 3 4 3 3 4 4 3 4 4 3 4 4 3 4 4 4 3 4 4 4 4 4 4 4 4 4 5 7 7 0 7 7 6 7 7 7 6 7 6 6 7 6 7 6 6 6 7 6 6 6 7 6 6 6 5 6 6 7 6 6 6 6 6 6 6 6 6 6 7 6 6 …
145_21_2 100 100 100 100 0 2 1 2 2 1 2 2 2 2 1 2 2 2 2 2 2 2 2 3 2 2 2 2 2 2 2 2 3 2 2 2 3 2 2 3 2 2 3 2 2 2 3 2 3 2 3 2 3 2 3 3 2 3 2 3 3 3 3 2 3 3 2 3 3 4 3 3 3 3 3 3 3 4 3 3 4 3 3 3 4 3 4 3 3 4 3 4 3 4 3 4 4 4 3 4 4 3 4 4 4 3 4 4 4 4 4 4 4 4 3 5 4 3 4 4 4 4 4 4 5 4 4 4 4 4 5 4 4 4 5 4 5 4 5 5 5 4 6 5 5 5 6 6 5 6 5 7 6 6 6 7 6 7 7 7 7 0 7 7 0 7 7 7 7 7 7 7 6 7 6 6 6 7 6 6 7 6 7 7 7 7 0 7 0 7 0 …
146_22_1 100 100 100 100 0 1 2 2 2 2 3 2 2 3 2 3 2 2 2 2 2 3 2 2 2 2 2 2 1 2 2 2 2 1 2 2 1 2 2 1 2 2 1 2 2 2 1 2 2 2 2 1 2 2 2 2 1 2 2 2 1 3 1 2 2 2 1 2 2 2 1 2 2 2 1 2 2 2 1 2 2 2 1 2 2 1 2 2 2 3 2 3 2 3 2 3 2 3 2 3 2 2 2 2 2 2 2 2 2 2 2 2 3 2 2 2 2 3 3 3 3 4 3 4 4 4 4 4 4 4 4 5 4 4 5 4 5 4 5 4 5 5 5 5 5 5 5 5 6 5 5 5 5 6 5 6 5 5 6 5 6 6 5 5 6 6 6 5 6 5 6 6 6 6 5 6 6 6 5 6 6 6 6 6 5 6 6 6 6 7 6 …
147_22_2 100 100 100 100 0 1 0 0 0 0 0 1 0 1 1 0 1 0 1 0 1 1 0 1 1 0 1 1 1 1 1 1 2 1 1 1 1 1 1 2 1 1 2 1 1 2 1 2 1 2 2 1 2 1 2 1 2 1 2 2 1 2 2 1 2 2 2 1 2 2 1 2 2 2 2 2 1 2 2 2 2 2 3 1 2 2 3 2 2 2 2 2 2 2 3 2 2 2 3 2 2 2 3 2 2 3 2 2 2 3 2 3 2 3 2 2 3 3 2 3 3 3 3 3 3 3 3 3 3 3 3 4 3 3 3 5 4 3 4 4 5 4 4 4 5 4 5 6 5 5 6 5 6 6 6 6 6 6 5 6 6 6 6 6 6 6 6 5 6 5 5 5 4 5 5 5 5 5 5 6 5 6 6 6 6 6 6 6 6 6 6 …
148_22_3 100 100 100 100 0 2 1 2 2 1 2 2 2 2 1 2 2 2 2 2 2 2 2 3 2 2 2 2 2 2 2 2 3 2 2 2 3 2 2 3 2 2 3 2 2 2 3 2 3 2 3 2 3 2 3 3 2 3 2 3 3 3 3 2 3 3 2 3 3 4 3 3 3 3 3 3 3 4 3 3 4 3 3 3 4 3 4 3 3 4 3 4 3 4 3 4 4 4 3 4 4 3 4 4 4 3 4 4 4 4 4 4 4 4 3 5 4 3 4 4 4 4 4 4 5 4 4 4 4 4 5 4 4 4 5 4 5 4 5 5 5 4 6 5 5 5 6 6 5 6 5 7 6 6 6 7 6 7 7 7 7 0 7 7 0 7 7 7 7 7 7 7 6 7 6 6 6 7 6 6 7 6 7 7 7 7 0 7 0 7 0 …
149_23 100 100 100 100 0 1 0 0 1 0 1 1 1 0 2 1 1 0 1 1 1 0 1 0 1 0 0 0 0 1 0 0 1 0 1 1 0 1 1 1 2 2 1 1 2 1 2 1 2 1 2 1 2 1 2 1 2 1 1 2 2 1 1 2 1 2 1 2 1 1 1 2 2 1 1 2 1 1 1 2 1 2 1 2 1 2 1 2 1 2 1 2 1 1 2 1 1 1 1 1 1 1 1 0 1 0 1 0 1 3 2 2 4 3 4 3 4 3 4 3 4 4 4 4 3 4 4 4 4 4 3 4 4 5 4 3 4 4 4 5 4 4 4 4 4 4 5 3 5 4 4 5 4 4 4 5 4 4 4 5 4 5 4 4 5 4 5 4 5 4 5 4 5 5 4 5 5 4 5 5 5 5 5 5 5 5 5 5 5 5 5 4 …
150_24 100 100 100 100 0 1 0 0 0 0 0 1 0 0 1 0 0 1 0 1 1 1 0 1 1 1 1 1 2 1 2 1 2 1 2 2 2 2 2 2 3 2 3 3 3 4 3 3 3 4 3 4 3 4 3 3 3 3 3 2 3 2 2 2 3 2 3 3 3 3 4 3 4 4 3 4 4 4 3 4 4 4 3 4 4 4 4 4 3 4 4 3 4 4 4 3 4 4 3 4 4 4 4 3 4 4 4 3 4 3 4 4 3 4 4 4 4 4 4 3 4 4 4 4 4 4 3 4 4 4 3 4 3 3 4 3 3 4 3 3 2 3 3 3 3 3 2 2 3 4 4 6 5 6 6 5 6 6 5 6 6 6 6 6 6 6 6 7 6 6 6 6 7 6 6 6 6 6 6 7 6 6 7 6 6 7 6 7 6 6 7 6 …
151_26_1 100 100 100 100 0 1 0 0 0 0 0 0 1 0 0 0 0 1 0 0 0 1 0 0 1 0 1 0 0 1 0 1 0 1 1 1 0 1 1 1 1 1 1 1 1 2 1 2 1 2 2 2 1 2 2 3 2 3 3 4 3 4 4 3 4 4 3 4 4 4 3 4 4 4 3 4 3 4 3 3 3 3 2 3 3 3 2 3 4 3 4 4 3 4 4 4 5 4 4 4 4 4 4 4 4 4 4 4 4 5 4 3 4 5 4 4 4 4 4 4 4 4 4 5 4 4 4 4 4 4 4 4 4 4 5 4 4 4 5 4 4 4 5 4 4 4 4 4 4 4 4 4 4 4 3 4 4 3 4 4 4 4 3 4 4 3 4 4 3 4 4 4 6 6 6 6 6 7 6 6 7 6 6 7 6 7 6 7 7 6 7 …
152_26_2 100 100 100 100 0 1 0 1 0 2 1 1 2 1 2 2 1 2 2 1 2 2 2 2 2 2 2 2 2 2 2 3 2 2 2 3 2 3 2 2 3 3 2 3 2 3 2 3 3 3 2 3 3 3 2 3 3 3 3 4 3 3 4 3 3 4 4 3 3 4 3 4 3 4 3 4 4 3 4 3 4 3 4 4 4 3 4 4 3 4 4 4 4 3 4 4 4 4 4 4 4 4 4 4 4 4 4 4 4 4 4 4 4 5 4 4 4 4 4 4 5 4 4 4 5 4 4 4 4 5 4 4 5 4 5 4 4 5 4 5 4 5 5 4 5 4 6 5 5 4 5 6 6 6 0 0 0 0 0 7 0 0 0 0 7 0 7 7 0 0 7 0 7 7 7 0 7 6 7 7 7 7 7 0 7 7 7 0 7 7 7 …
153_27 100 100 100 100 0 1 0 0 1 0 1 1 1 1 2 1 1 1 1 1 0 1 0 0 1 0 0 0 0 0 1 0 1 1 0 1 2 1 2 1 2 2 1 2 1 2 2 1 2 2 1 2 2 1 2 1 2 1 2 1 2 2 1 2 1 2 1 2 1 2 1 2 1 2 1 2 2 1 2 1 1 2 2 1 2 2 1 2 1 2 1 2 1 1 1 2 1 1 1 1 1 1 0 1 1 1 0 0 1 1 2 2 3 3 4 3 4 4 4 3 4 4 4 4 3 4 4 4 4 4 4 4 4 4 4 4 4 4 4 4 5 4 4 4 4 5 4 4 4 5 4 4 5 4 4 5 4 4 5 4 5 4 5 4 4 5 4 5 4 5 4 5 5 4 5 5 5 4 5 5 5 5 5 5 5 5 5 5 5 5 6 5 …
154_30 100 100 100 100 0 1 0 1 0 1 1 1 1 1 1 0 0 1 0 0 0 0 0 0 0 0 0 0 0 0 0 1 0 0 1 0 1 1 1 2 1 2 2 2 2 2 2 2 2 3 2 2 2 3 2 3 3 2 3 3 3 3 2 3 3 3 4 3 3 3 4 3 3 4 3 3 3 4 3 4 3 3 4 3 4 4 3 4 3 4 4 4 3 4 4 3 4 4 4 4 3 4 4 4 4 4 4 4 4 4 4 4 4 4 4 4 4 4 4 5 4 4 4 4 4 4 5 4 4 4 4 4 5 4 4 4 4 5 4 5 4 4 5 4 5 4 5 4 4 5 4 5 4 5 4 5 4 5 5 5 4 5 5 5 4 5 5 5 5 5 5 5 5 6 5 5 5 6 5 5 6 6 5 6 5 6 6 5 6 0 0 0 …
155_31_1 100 100 100 100 0 1 0 0 1 0 1 0 1 1 1 1 2 2 1 2 1 2 2 2 2 1 2 2 2 2 2 2 2 2 3 2 2 2 2 2 3 2 2 3 2 2 3 2 2 3 2 2 3 2 3 3 2 2 3 3 2 2 3 2 3 3 3 3 3 2 3 3 3 3 3 3 3 3 4 3 3 4 3 3 4 3 4 3 3 4 3 3 4 4 3 4 3 4 4 3 4 3 3 4 4 4 3 4 4 4 3 4 4 4 4 3 4 4 4 4 4 4 4 4 4 3 4 4 4 4 4 4 5 4 4 4 4 4 4 4 5 4 4 4 5 4 5 4 4 5 4 4 5 4 5 4 6 5 4 6 5 4 6 6 0 7 0 0 0 0 7 0 7 0 0 7 7 7 0 7 7 0 7 6 7 7 7 7 6 7 7 …
156_31_2 100 100 100 100 7 1 0 0 0 0 0 0 0 0 0 0 0 0 1 0 1 0 1 1 0 1 1 1 1 2 2 2 2 2 2 3 2 3 2 3 3 3 3 3 2 3 3 3 2 3 2 2 2 2 2 2 2 2 2 2 2 2 3 2 3 3 3 3 3 4 3 3 3 3 4 3 3 4 3 3 4 3 3 4 3 3 3 3 4 3 3 3 3 3 3 3 3 3 4 3 3 3 3 4 3 3 4 3 3 3 3 3 4 3 2 3 3 2 3 3 2 2 2 3 2 2 2 2 3 2 2 4 5 5 4 5 5 6 5 6 5 6 5 6 5 6 5 6 6 5 6 6 6 5 6 6 6 6 5 6 6 6 6 6 6 6 6 6 6 6 6 6 6 6 6 6 6 7 6 6 6 6 7 6 6 7 6 6 6 7 6 …
157_32_1 100 100 100 100 0 1 0 0 0 0 1 0 0 0 1 0 0 0 0 1 0 0 0 0 0 1 0 0 0 0 1 0 0 0 0 0 0 0 0 1 0 0 0 0 0 1 0 0 1 0 0 1 0 0 1 0 0 0 0 1 0 0 0 0 0 0 7 0 0 1 0 0 0 0 0 7 0 0 2 2 3 2 2 2 3 2 3 3 2 3 2 3 3 3 3 3 3 3 3 3 3 3 3 4 3 3 4 3 3 4 3 3 3 4 3 4 3 4 3 4 3 4 3 4 4 3 4 3 4 4 4 3 4 4 4 3 4 4 4 4 4 4 4 3 4 4 4 4 4 4 4 4 4 3 4 4 4 5 4 4 4 4 4 4 5 4 4 4 4 5 4 4 5 4 4 5 4 4 5 4 5 4 5 4 4 5 5 4 5 5 4 …
158_32_2 100 100 100 100 0 1 2 1 1 0 2 1 1 1 2 1 2 1 1 1 2 2 1 1 2 2 1 2 2 1 2 2 2 1 2 2 1 2 2 2 1 2 2 2 2 2 2 1 3 2 2 2 2 2 2 2 2 1 2 3 2 2 2 2 2 2 3 2 2 2 2 2 3 2 2 3 2 2 2 3 2 3 2 3 2 2 3 2 3 2 2 3 2 3 3 2 3 2 3 3 3 3 3 4 3 3 3 3 3 4 3 4 3 3 4 4 3 4 4 3 3 4 4 3 4 4 3 4 4 4 4 4 4 4 4 4 4 4 4 4 4 4 5 4 5 4 5 5 5 5 5 5 6 5 6 6 6 6 6 6 7 6 6 6 7 6 6 7 6 6 7 6 6 6 6 6 5 6 6 6 6 5 6 6 6 6 6 6 7 6 7 …
159_33 100 100 100 100 0 1 0 0 0 0 0 0 1 0 0 0 0 1 0 0 1 0 0 1 0 0 1 0 1 0 1 0 1 1 0 1 0 1 0 1 1 0 1 0 1 2 1 0 1 1 1 1 1 1 2 1 1 1 1 2 1 1 2 1 1 2 1 2 1 2 1 2 1 2 2 1 2 2 2 1 2 2 1 2 2 2 2 2 2 2 2 2 2 3 2 2 3 2 2 3 2 3 3 3 2 3 3 3 4 3 3 4 4 4 4 5 4 4 4 5 4 5 4 5 5 4 5 4 5 4 5 4 4 4 4 4 3 4 4 4 4 3 4 5 4 4 5 4 5 5 5 5 5 5 5 5 5 6 5 5 5 6 5 5 5 5 6 5 5 5 5 5 5 5 5 6 5 5 5 5 5 5 5 5 6 5 6 5 5 6 5 5 …
160_34_1 100 100 100 100 7 2 1 1 1 2 1 1 1 0 1 1 1 0 1 0 1 1 0 1 0 0 1 0 7 1 0 0 0 0 0 1 0 0 0 0 1 0 0 0 1 0 1 0 0 0 1 0 1 0 0 0 1 0 0 1 0 0 1 0 1 0 0 1 0 0 1 0 1 0 0 1 0 0 1 0 1 1 0 1 2 1 2 2 2 1 2 2 2 2 1 2 1 1 1 0 1 0 1 0 1 0 1 0 1 0 1 1 1 1 2 2 2 1 2 2 3 2 3 3 2 3 2 3 3 2 4 3 4 3 3 4 3 4 4 3 4 4 4 3 4 4 4 4 4 4 4 4 4 4 4 4 4 4 4 4 4 4 4 4 4 5 4 4 4 5 4 4 4 4 5 4 4 4 5 4 4 5 4 5 4 5 4 5 4 5 4 …
161_34_2 100 100 100 100 0 1 0 0 0 1 0 0 0 0 0 1 0 1 0 0 0 1 0 1 0 1 0 1 1 0 0 2 1 0 1 1 2 1 1 1 1 2 2 1 2 1 2 2 2 2 2 3 2 3 3 3 3 4 3 4 4 3 4 4 3 4 4 3 4 3 4 3 3 3 2 3 2 3 2 3 2 3 3 3 4 4 3 4 3 5 4 4 4 3 4 4 4 4 4 4 4 4 4 4 4 4 4 4 3 4 4 4 4 4 4 4 4 4 3 4 4 4 4 4 4 4 4 3 4 4 4 4 4 4 4 4 4 4 4 4 5 4 4 4 4 4 3 4 4 4 4 3 4 3 4 3 4 3 4 3 4 3 3 3 3 3 3 3 4 5 5 6 6 6 6 6 6 5 6 7 6 6 6 7 6 7 6 6 6 7 7 …
162_34_3 100 100 100 100 0 1 0 0 0 0 0 0 0 0 0 0 1 0 0 0 1 0 0 1 0 0 1 0 1 0 0 1 0 1 0 1 0 1 0 1 1 0 1 1 1 1 1 2 1 1 1 2 1 2 2 1 2 2 2 2 2 2 2 2 2 2 2 2 3 2 3 3 4 3 4 3 4 4 4 4 4 4 4 4 3 4 4 4 3 4 4 3 3 3 3 3 3 3 3 3 4 3 4 4 4 4 4 4 4 4 4 4 4 5 4 4 4 4 5 4 4 4 4 5 4 4 4 4 4 4 5 4 4 4 4 4 4 4 4 4 4 5 4 4 4 4 4 4 4 4 5 4 4 4 4 5 4 4 4 5 4 4 5 4 4 3 4 4 5 4 3 4 4 4 3 4 4 3 4 3 4 3 3 4 4 6 6 6 6 5 7 …
163_34_4 100 100 100 100 0 1 0 0 1 0 1 0 0 1 1 1 1 0 1 1 2 1 2 2 2 2 2 2 3 3 2 3 3 3 3 3 3 3 3 3 3 2 3 2 2 2 2 2 2 3 2 2 2 2 3 2 3 3 3 4 3 3 4 3 4 3 3 3 4 3 3 4 3 4 3 4 3 4 3 3 3 4 3 2 3 4 3 3 3 4 3 4 3 3 3 4 3 4 3 4 3 4 3 4 4 3 3 4 3 4 3 3 3 3 3 3 2 3 2 3 3 2 4 3 2 2 2 3 2 2 3 2 2 3 4 5 5 5 6 5 5 5 6 6 5 6 5 6 6 6 6 5 6 6 6 6 6 6 6 6 6 6 6 6 6 6 6 6 6 7 6 6 6 6 6 7 6 6 6 6 7 6 6 7 6 6 7 6 7 6 7 …
164_34_5 100 100 100 100 0 1 0 1 1 0 1 1 2 1 1 2 2 1 2 2 1 2 2 2 2 1 2 2 2 2 2 2 2 2 2 2 3 2 2 2 2 2 3 2 2 2 2 3 2 2 2 3 2 2 3 3 2 2 3 2 3 2 2 3 2 3 2 3 2 3 3 3 3 2 3 3 3 3 2 3 3 3 3 4 3 3 3 4 3 3 3 4 3 4 3 4 3 4 3 4 3 4 3 4 3 4 4 3 4 4 3 4 4 3 4 4 4 4 4 3 4 4 4 4 4 4 4 4 3 4 4 4 4 4 4 4 5 4 4 4 5 4 4 5 4 4 5 5 5 6 7 7 7 7 0 7 7 7 7 7 7 7 7 6 7 7 7 6 6 7 6 7 7 6 6 7 6 7 6 7 6 7 6 7 7 6 6 7 7 6 7 …
165_34_6 100 100 100 100 0 1 0 0 1 0 0 1 1 0 1 1 1 1 1 2 2 1 2 1 2 2 2 1 2 2 2 2 1 2 2 2 2 2 2 2 2 2 2 2 2 2 2 2 3 1 3 2 2 2 3 2 2 2 2 3 2 3 2 2 3 2 2 3 2 3 2 2 3 3 2 3 2 3 3 2 3 3 3 3 2 3 3 2 3 3 3 3 3 4 3 3 2 3 4 3 3 4 3 3 4 3 3 3 4 3 4 3 4 3 3 4 4 3 4 4 3 4 3 4 3 4 4 4 3 4 4 4 3 4 4 4 4 4 4 3 4 4 4 4 4 4 4 4 4 4 4 4 4 4 4 4 4 5 6 6 6 7 0 7 7 7 7 0 7 7 7 7 6 7 6 7 7 6 7 6 7 6 6 7 6 6 7 6 6 6 6 …
166_34_7 100 100 100 100 0 1 0 0 0 0 0 0 0 1 0 0 0 0 1 0 1 0 0 0 1 0 1 1 0 1 0 1 0 1 1 1 1 1 2 1 2 1 2 2 1 2 2 3 2 2 2 3 3 3 3 4 3 4 3 4 4 3 4 3 4 4 4 3 4 3 4 3 3 2 3 2 3 2 3 2 3 3 3 3 4 4 3 4 4 4 4 3 4 4 4 4 4 4 4 4 4 4 4 4 4 4 3 4 4 4 4 3 4 4 4 4 4 3 4 4 4 4 3 4 4 4 4 4 3 4 4 4 4 4 4 3 4 4 4 4 4 4 4 4 4 4 4 3 4 4 3 3 4 3 4 3 4 3 3 3 3 3 2 3 4 4 3 6 6 5 6 6 6 6 6 6 6 6 6 6 7 6 6 6 6 6 6 7 6 7 6 …
167_35_1 100 100 100 100 0 1 0 1 0 1 1 1 2 1 1 1 1 1 1 0 0 0 1 0 0 0 0 1 0 0 1 0 0 1 1 1 2 1 1 2 2 2 2 2 2 3 2 2 2 3 2 2 3 2 3 3 2 3 3 2 3 3 3 4 3 3 4 3 4 3 4 4 3 4 4 3 4 4 3 4 3 4 4 4 4 3 4 4 4 4 4 3 4 4 4 4 4 4 4 4 4 4 4 4 4 4 4 4 4 4 4 5 4 4 5 4 4 4 5 4 4 5 4 4 4 5 4 5 4 5 4 4 5 5 4 5 4 4 5 5 4 5 5 4 5 5 5 5 5 5 5 5 5 5 5 5 5 5 6 5 5 6 5 5 6 5 5 6 5 6 6 5 6 6 5 6 6 5 6 6 6 7 1 1 0 1 0 0 1 0 0 …
168_35_2 100 100 100 100 0 2 1 3 2 2 2 2 2 2 2 1 2 2 1 2 1 2 1 1 2 1 2 1 1 1 1 1 1 0 1 1 1 0 1 1 0 1 1 1 1 1 0 1 1 0 1 1 0 1 1 1 1 0 1 1 1 0 1 1 1 0 1 1 0 1 1 1 0 1 1 1 1 0 2 1 1 1 2 1 2 2 2 2 2 2 2 2 2 2 2 2 1 2 1 2 1 1 1 1 1 2 1 2 1 2 1 2 2 2 2 3 2 2 3 3 2 3 3 3 3 3 4 3 3 4 4 3 4 4 4 3 4 4 4 4 4 4 4 4 4 4 5 4 4 4 4 4 5 4 4 4 5 4 4 4 5 4 5 4 4 5 4 5 4 5 4 5 5 5 4 5 4 5 5 5 5 5 4 5 5 5 5 5 5 5 6 …
169_36 100 100 100 100 0 1 1 1 1 1 2 1 2 1 2 1 2 2 1 2 2 2 1 2 2 2 2 2 2 2 2 2 2 3 2 2 2 3 2 2 2 3 2 2 2 3 2 2 3 2 2 3 2 3 2 3 2 3 3 2 3 3 3 3 3 3 3 3 3 3 4 3 3 3 4 3 3 4 3 4 3 4 3 4 3 4 3 4 3 4 4 3 4 4 3 4 4 4 3 4 4 4 3 4 4 4 4 3 4 4 4 3 4 4 4 4 4 4 4 4 4 5 4 4 4 4 4 5 4 4 4 4 4 5 4 4 4 5 4 5 4 5 4 5 4 5 4 4 4 5 6 6 6 0 0 7 0 7 7 0 7 0 7 7 7 0 7 7 7 7 7 6 7 7 7 6 7 6 7 6 7 7 7 7 7 6 7 7 7 7 6 7 …
170_37 100 100 100 100 0 1 0 0 1 0 0 1 0 1 0 1 1 0 1 1 2 1 2 1 1 2 1 2 1 2 2 1 2 3 2 2 2 3 2 3 3 3 3 4 3 3 4 3 4 3 4 3 3 3 3 3 2 3 2 2 3 2 2 3 2 3 4 3 3 4 3 4 4 4 3 4 4 4 3 4 4 4 4 3 4 4 3 4 4 3 4 4 4 3 4 4 4 3 4 4 3 4 4 4 4 3 4 3 4 4 3 4 4 4 3 4 4 3 4 4 4 4 3 4 4 3 4 3 4 3 4 3 4 3 3 3 3 3 3 3 3 2 3 3 4 4 5 5 6 6 6 5 6 6 6 6 6 6 6 6 6 6 6 6 6 6 6 6 6 7 6 6 6 6 6 7 6 6 6 6 7 6 7 6 7 6 6 7 6 7 6 7 …
171_38_1 100 100 100 100 0 1 0 0 0 0 0 0 1 0 1 0 0 1 1 0 1 1 1 1 1 1 1 2 2 2 2 2 2 2 3 3 3 2 3 3 3 3 3 3 3 3 3 2 3 2 2 3 2 2 2 2 2 2 3 2 2 3 3 3 3 3 4 3 4 3 4 3 4 3 4 3 4 3 4 3 4 3 4 3 4 3 3 4 3 4 3 3 4 3 3 4 3 4 3 4 4 3 4 3 3 4 4 3 4 3 4 4 3 4 4 3 3 4 3 3 3 4 3 2 3 3 3 2 3 3 3 3 2 2 3 3 2 4 4 5 4 6 6 6 5 6 6 5 6 6 5 6 6 6 6 5 6 6 6 6 6 6 6 6 6 6 6 6 6 6 7 6 6 6 6 6 7 6 6 6 7 6 6 7 6 6 7 6 7 6 7 …
172_38_2 100 100 100 100 0 1 0 0 0 0 1 0 1 1 1 1 0 2 1 2 2 1 2 1 2 2 2 1 2 2 2 2 2 2 2 2 3 2 2 2 2 2 2 3 2 2 2 3 2 2 3 2 3 2 2 3 2 3 2 3 2 3 2 3 2 3 3 3 2 3 3 3 3 3 3 3 3 3 3 4 3 3 3 4 3 3 3 4 3 4 3 3 4 3 4 3 4 3 4 4 3 4 3 4 4 4 3 4 4 3 4 4 4 4 3 4 4 4 4 4 4 4 3 4 4 4 4 4 4 4 4 4 4 4 4 4 5 4 4 4 4 4 5 4 4 5 4 4 5 4 4 4 5 4 5 4 5 5 5 5 5 5 5 5 5 0 0 0 0 7 1 0 0 0 0 0 7 7 0 7 7 7 7 0 7 7 7 0 7 7 7 …
173_38_3 100 100 100 100 0 1 0 0 0 0 0 0 1 0 0 0 0 0 1 0 0 0 1 0 1 0 0 1 0 1 0 1 0 1 0 1 0 1 0 1 1 0 1 0 1 1 1 1 0 1 1 1 1 1 0 2 1 1 2 1 2 1 1 2 2 2 2 2 2 4 4 4 4 4 4 4 4 4 4 4 4 4 4 4 4 3 4 4 4 3 4 4 3 4 3 4 3 4 4 4 3 4 4 3 4 4 3 4 4 3 4 4 4 3 4 4 3 4 4 3 4 3 4 3 4 3 4 4 3 3 4 3 4 3 4 3 4 3 4 4 3 4 4 3 4 4 4 4 4 4 4 5 4 4 5 5 5 4 4 5 4 4 4 4 4 4 4 4 4 4 4 4 4 4 4 4 4 5 4 5 5 5 5 6 6 6 6 5 6 6 6 …
174_38_4 100 100 100 100 0 1 0 0 0 0 0 1 0 0 1 0 0 0 1 1 0 1 0 1 1 1 0 1 1 2 1 1 2 1 2 2 2 2 2 2 2 2 3 2 3 3 3 3 4 3 4 3 4 3 4 4 3 4 3 4 3 3 3 3 3 2 2 3 3 2 2 3 3 3 3 4 3 4 4 3 4 4 4 4 4 3 4 4 4 4 3 4 4 4 4 4 3 4 4 4 4 4 3 4 4 4 4 4 3 4 4 4 3 4 4 4 3 4 4 4 4 3 4 4 4 4 4 4 4 4 4 4 4 4 4 4 3 4 4 4 3 4 3 4 4 3 3 3 4 3 3 3 4 3 4 3 5 5 5 6 6 7 6 6 6 6 7 6 6 6 6 7 6 6 6 7 6 6 7 6 7 6 7 6 7 6 7 6 7 6 7 …
175_38_5 100 100 100 100 0 1 0 0 0 0 0 1 0 0 0 1 0 0 0 1 0 0 1 0 0 1 0 1 0 1 0 0 1 0 1 0 1 1 0 1 1 1 0 1 1 1 1 0 1 1 2 1 1 1 2 1 1 0 2 1 2 1 1 1 2 1 2 1 2 1 2 1 2 1 2 1 2 2 1 2 2 1 2 2 2 2 2 1 2 2 3 2 2 2 2 2 3 2 2 3 3 3 3 2 4 3 4 4 4 4 4 4 4 4 5 4 5 5 4 4 5 5 4 5 4 5 4 4 4 5 4 4 4 3 4 4 4 4 3 4 4 5 4 4 4 5 5 4 5 5 5 4 5 5 5 5 5 5 5 5 5 5 5 5 5 5 5 4 5 6 5 4 5 5 5 6 5 4 5 5 6 5 5 5 5 5 5 5 6 5 5 …
176_39 100 100 100 100 0 1 0 0 0 0 0 0 0 0 1 0 0 1 0 0 1 0 0 1 0 1 1 0 1 1 1 1 1 2 1 2 2 2 2 2 2 3 2 3 3 3 3 4 3 4 3 3 4 3 4 3 3 3 3 2 3 2 2 2 2 3 2 2 2 3 3 2 3 3 4 3 4 3 3 4 3 4 3 4 3 4 3 4 3 4 4 3 4 3 4 3 4 3 4 3 4 4 3 3 4 3 4 3 4 4 3 4 4 3 4 3 4 4 3 4 4 3 4 4 4 4 3 4 4 3 4 4 3 3 4 3 3 4 3 2 3 3 3 3 3 2 3 3 3 3 2 3 4 3 4 5 6 5 6 5 6 6 6 5 6 6 6 6 6 6 6 6 6 6 6 6 6 7 6 6 6 6 7 6 6 7 6 6 6 7 6 6 …
177_40_1 100 100 100 100 0 1 0 0 0 1 1 0 1 0 1 1 0 1 1 1 1 1 2 2 1 2 2 3 2 2 2 3 2 3 2 3 3 2 3 3 3 2 3 3 2 2 3 2 3 2 3 2 2 2 3 2 3 2 3 3 3 3 4 3 3 3 4 3 4 3 4 3 3 4 3 4 3 4 4 3 3 4 3 4 3 3 4 3 3 4 3 4 3 3 4 3 4 3 4 3 3 4 4 3 4 3 3 4 3 4 3 3 3 4 3 3 3 4 3 3 3 3 2 3 3 3 2 3 4 4 4 5 6 5 4 6 5 6 6 6 5 6 6 6 5 6 6 6 6 6 5 6 6 6 6 6 6 6 6 6 6 6 6 7 6 6 6 6 6 7 6 6 6 7 6 7 6 6 7 6 6 6 7 7 6 7 6 7 7 6 7 …
178_40_2 100 100 100 100 0 1 0 0 0 1 0 0 0 0 1 0 0 0 1 0 1 0 0 0 1 0 1 0 0 0 0 1 0 0 1 0 0 0 1 0 0 1 0 1 0 0 0 1 0 0 0 1 0 1 0 0 0 1 0 0 0 0 7 0 0 0 0 0 0 0 0 0 7 0 0 7 0 0 0 7 0 2 2 2 2 2 1 3 2 2 2 3 2 3 3 2 3 2 3 3 3 2 3 3 3 2 4 3 3 3 3 3 3 4 3 3 3 3 4 3 4 3 3 4 3 4 4 3 4 3 4 3 4 3 4 4 3 4 3 4 4 3 4 4 4 4 3 4 4 4 4 4 4 3 5 4 4 4 3 4 4 4 4 4 4 4 4 4 4 4 4 4 4 5 4 4 4 5 4 4 5 4 4 5 4 4 5 4 5 4 4 …
179_40_3 100 100 100 100 7 1 0 0 0 0 0 0 0 0 1 0 0 0 0 0 0 1 0 0 0 1 0 0 1 0 1 0 1 0 0 0 1 0 1 1 0 0 1 1 1 0 1 1 1 1 2 1 1 1 1 2 1 2 2 4 4 4 4 3 4 4 4 4 4 3 5 3 4 4 4 4 3 4 4 4 3 4 3 4 3 4 3 3 3 4 3 3 3 3 3 3 4 3 3 4 3 4 3 3 3 3 4 3 3 4 3 3 3 3 4 3 3 3 4 3 3 3 4 3 4 3 3 3 4 3 4 3 4 3 4 3 4 4 4 5 4 4 4 4 5 4 4 4 4 5 4 4 3 4 4 4 4 3 4 4 4 4 3 4 4 4 3 4 4 4 4 5 4 4 4 5 5 5 6 5 6 6 6 6 6 6 6 6 6 6 6 …
180_41 100 100 100 100 0 1 0 0 1 0 0 1 0 1 0 1 0 1 0 0 0 1 0 7 0 0 7 0 0 7 0 0 1 0 1 0 1 0 1 1 1 1 0 1 1 1 1 1 1 1 1 1 1 1 1 1 1 1 1 1 1 1 0 1 1 1 1 1 1 2 1 1 1 2 1 1 0 1 2 1 0 1 1 1 0 0 1 1 0 1 0 1 0 0 1 0 2 1 0 1 0 2 3 3 4 4 3 3 4 3 3 4 3 4 4 3 4 4 3 4 4 4 3 4 4 3 4 4 4 4 4 4 3 4 4 4 4 4 4 4 4 4 4 4 4 4 4 4 4 4 4 4 4 4 5 4 4 4 5 4 4 4 5 4 4 4 5 4 5 4 5 4 5 4 5 4 4 5 4 5 5 4 5 4 5 5 5 5 5 5 5 4 …
181_42 100 100 100 100 0 1 0 0 1 0 0 1 0 1 0 1 0 1 0 0 0 1 0 7 0 0 7 0 0 7 0 0 1 0 1 0 1 0 1 1 1 1 0 1 1 1 1 1 1 1 1 1 1 1 1 1 1 1 1 1 1 1 0 1 1 1 1 1 1 2 1 1 1 2 1 1 0 1 2 1 0 1 1 1 0 0 1 1 0 1 0 1 0 0 1 0 2 1 0 1 0 2 3 3 4 4 3 3 4 3 3 4 3 4 4 3 4 4 3 4 4 4 3 4 4 3 4 4 4 4 4 4 3 4 4 4 4 4 4 4 4 4 4 4 4 4 4 4 4 4 4 4 4 4 5 4 4 4 5 4 4 4 5 4 4 4 5 4 5 4 5 4 5 4 5 4 4 5 4 5 5 4 5 4 5 5 5 5 5 5 5 4 …
182_43_2 100 100 100 100 0 1 0 0 1 0 1 1 1 1 1 1 2 1 2 1 1 2 2 1 2 1 2 2 1 2 2 2 1 2 2 2 2 2 2 2 2 2 2 3 2 1 3 2 2 2 3 2 2 2 2 2 2 2 3 2 3 2 2 3 2 2 3 2 3 2 3 3 2 3 2 3 3 2 3 3 3 2 3 3 2 3 3 2 3 3 3 3 3 3 4 3 3 3 4 3 3 3 3 4 3 3 4 3 4 3 4 3 3 4 3 4 3 4 4 3 4 3 4 4 3 4 4 4 3 4 4 4 4 4 4 3 4 4 4 4 4 4 4 4 4 5 4 4 4 4 4 4 5 4 4 5 5 5 7 0 0 7 0 7 0 7 7 7 7 7 0 7 7 6 7 6 7 7 6 7 6 7 6 6 6 7 6 6 6 6 7 …
183_44 100 100 100 100 0 1 0 1 0 1 0 1 0 0 0 0 0 0 0 7 0 0 0 0 0 0 0 0 0 0 0 0 1 0 2 1 2 2 1 2 2 2 2 1 2 2 2 2 3 2 2 2 2 3 2 2 3 2 2 3 2 3 3 2 3 3 2 3 3 3 2 3 3 4 3 3 3 4 3 3 3 4 3 3 4 3 4 3 3 4 3 4 4 3 4 3 4 3 4 4 3 4 4 4 4 3 4 4 4 4 4 4 4 4 4 4 3 4 5 4 3 4 4 5 4 4 4 4 3 5 4 4 4 5 4 4 4 4 5 4 4 4 5 4 4 5 4 4 5 4 4 5 4 5 4 4 5 5 4 5 5 4 5 5 4 5 5 5 5 5 4 5 5 5 5 6 5 6 5 6 5 7 0 0 0 1 0 0 0 0 0 0 …
184_45 100 100 100 100 0 1 1 1 2 1 2 1 1 2 2 1 2 2 1 2 2 2 1 2 1 2 2 2 2 2 2 2 2 2 2 2 2 2 2 2 2 2 2 2 2 2 2 2 3 2 2 2 3 2 2 2 3 2 2 3 2 2 3 2 3 2 3 2 3 2 3 2 3 3 2 3 2 3 3 2 3 3 3 2 4 3 2 3 3 3 3 4 3 3 3 3 4 3 3 4 3 4 3 3 4 3 4 3 4 3 4 3 4 4 3 4 4 4 3 4 4 4 3 4 4 3 4 4 4 4 4 4 4 4 4 4 4 4 4 4 4 4 5 4 5 4 5 4 5 5 4 6 5 5 5 5 5 6 6 6 6 5 6 7 6 6 7 6 7 7 7 7 7 6 0 7 7 6 7 7 6 6 6 6 6 6 6 6 6 6 7 6 …
185_46 100 100 100 100 0 1 2 2 3 2 3 2 3 2 2 2 2 2 2 2 2 2 2 2 1 2 2 2 1 2 2 1 2 2 1 2 2 2 2 1 2 2 2 2 1 2 2 2 1 2 2 1 2 2 2 2 1 2 2 1 2 2 2 1 2 2 2 1 2 2 1 2 2 1 2 2 1 2 2 2 2 2 1 2 3 2 2 2 2 3 2 3 3 3 3 3 2 3 2 3 2 3 2 2 2 2 2 2 2 2 2 3 2 2 2 3 2 3 2 3 4 3 4 3 4 4 4 5 4 3 4 4 5 4 4 4 5 4 5 5 4 5 4 5 4 5 5 5 5 5 5 5 5 6 5 5 5 6 6 5 5 5 6 5 6 6 5 6 5 6 6 5 6 6 6 5 6 6 6 6 6 6 6 6 5 6 6 6 6 6 6 6 …
186_47 100 100 100 100 7 1 0 1 2 1 0 1 2 2 2 1 2 2 1 2 1 2 2 2 2 1 2 2 2 2 2 2 2 1 2 2 2 2 3 2 2 2 2 2 2 2 2 2 3 2 2 2 2 2 3 2 2 3 2 3 2 2 3 2 3 2 3 3 3 2 2 3 2 3 3 3 2 3 2 3 3 3 3 3 3 3 3 3 3 3 4 3 3 3 3 4 3 3 4 3 4 3 4 3 4 3 4 4 3 4 4 3 4 4 4 3 4 4 3 4 4 4 4 4 4 3 4 4 4 4 4 4 4 4 4 4 4 4 5 5 4 5 4 5 5 5 4 6 5 5 5 6 5 6 6 6 6 6 6 6 7 6 7 7 7 7 7 7 7 7 7 6 6 7 6 6 6 7 6 5 6 6 6 7 6 7 6 7 7 7 7 0 …
187_48 100 100 100 100 0 1 0 2 2 2 1 2 1 2 1 1 2 1 1 1 1 1 1 0 1 1 1 0 0 1 0 1 0 1 0 1 0 1 0 1 0 1 1 0 1 0 1 1 0 0 1 0 1 1 0 1 1 0 0 1 0 1 1 0 1 0 1 0 1 0 1 1 0 1 1 1 1 2 1 2 2 2 2 1 2 2 2 2 2 1 2 1 1 1 1 1 1 1 0 1 1 1 2 1 2 1 2 2 2 2 2 3 2 3 3 2 3 3 4 3 4 3 3 4 3 4 4 3 4 4 3 4 4 4 4 4 4 4 4 4 4 4 5 4 4 4 4 4 5 4 4 5 4 4 5 4 4 5 4 5 4 4 5 4 5 4 5 4 5 4 5 5 4 5 5 4 5 5 5 4 5 5 5 5 5 5 5 5 6 5 5 5 …
188_49 100 100 100 100 0 1 1 1 1 1 1 2 1 2 2 1 2 1 2 2 1 2 2 2 2 1 2 2 2 2 2 2 1 3 1 2 2 2 2 3 2 2 2 2 2 2 2 2 2 3 2 2 2 2 3 2 2 2 3 2 2 2 3 2 2 3 2 2 3 2 3 2 2 3 3 2 3 2 3 2 3 3 2 3 2 3 3 3 2 3 3 3 3 3 3 3 3 4 3 3 3 4 3 4 3 4 3 4 3 4 3 4 3 4 3 4 3 4 4 3 4 3 4 4 4 4 3 4 4 4 4 4 3 4 4 4 4 4 4 4 4 4 5 4 4 5 4 4 5 5 4 5 5 5 5 6 6 5 6 6 6 7 6 6 7 6 7 7 6 7 7 6 7 7 7 6 7 7 6 7 6 6 6 6 6 6 6 5 6 6 6 7 …
189_50_1 100 100 100 100 0 1 1 0 1 2 1 1 1 2 2 1 1 2 2 1 2 1 2 2 1 2 2 2 2 1 2 2 2 2 2 2 2 2 2 2 2 2 2 2 2 2 2 2 2 2 3 2 2 2 2 2 3 2 2 2 2 3 2 2 3 2 3 2 3 2 2 3 2 3 3 2 3 2 3 3 2 3 3 3 2 3 3 3 3 2 3 3 3 3 3 4 3 3 3 3 4 3 3 4 3 4 3 4 3 4 3 4 3 4 3 4 3 4 4 3 4 4 3 4 4 4 4 3 4 4 4 4 4 4 4 4 4 4 4 4 5 4 4 4 4 5 4 5 5 4 5 5 5 4 6 5 6 5 6 6 6 6 6 7 6 7 6 7 6 7 7 7 7 6 7 7 6 6 7 6 6 6 6 6 6 6 6 6 6 7 6 …
190_50_2 100 100 100 100 0 1 0 0 1 0 0 1 0 1 0 1 1 1 1 1 1 1 2 1 1 2 1 2 2 2 2 2 3 2 3 3 2 3 4 3 3 4 3 3 3 4 3 3 3 3 3 2 2 2 3 2 2 2 3 2 3 2 3 3 4 3 4 3 4 4 3 4 4 3 3 4 4 3 4 4 3 4 3 4 4 3 4 3 4 4 3 4 4 3 4 4 3 4 3 4 4 3 4 4 4 3 4 3 4 4 4 3 4 4 4 4 4 3 4 3 4 3 4 3 4 3 4 3 2 3 3 3 3 3 2 3 2 3 2 3 2 3 2 4 4 4 6 5 6 5 6 5 6 6 6 5 6 6 6 6 6 6 6 6 6 6 6 6 6 6 6 6 7 6 6 6 6 7 6 6 6 6 7 6 6 7 6 6 7 6 7 …
191_50_3 100 100 100 100 0 1 0 0 0 0 0 0 0 0 1 0 0 0 0 1 0 0 1 0 0 1 1 0 1 1 0 1 1 1 1 2 1 1 2 2 1 2 2 2 2 2 2 2 3 2 3 3 3 4 3 3 4 3 4 3 4 3 3 3 4 3 3 2 3 2 3 2 2 3 2 3 2 3 3 3 4 3 3 4 3 4 3 4 4 4 3 4 3 4 4 4 4 4 3 4 4 3 4 4 3 4 4 4 4 3 4 4 4 3 4 3 4 4 4 4 3 4 4 4 4 4 3 4 4 4 4 4 4 3 4 3 4 3 4 3 3 3 3 3 3 3 3 3 3 2 3 2 2 2 2 2 3 4 6 5 5 5 6 5 6 5 6 6 6 5 6 6 6 6 6 6 6 6 6 6 6 6 6 6 7 6 6 6 6 7 6 …
192_53 100 100 100 100 0 1 0 0 0 0 0 0 1 0 0 0 1 0 0 1 0 0 1 0 1 0 0 1 0 1 1 0 1 0 1 1 0 1 1 1 1 1 2 1 1 1 1 1 2 1 1 2 2 2 1 1 2 2 2 1 2 1 2 2 1 2 2 1 2 3 2 2 2 2 3 3 3 4 4 4 4 4 4 4 4 4 4 4 4 5 4 4 4 4 4 4 3 4 4 3 4 3 4 4 3 4 4 4 4 4 5 4 5 4 4 5 4 5 4 5 5 4 4 5 4 5 4 5 4 5 4 4 5 4 5 4 4 5 4 5 4 4 5 5 4 4 5 4 5 4 5 4 4 5 4 5 5 5 4 5 4 5 5 5 4 4 5 4 4 4 5 4 4 4 5 4 4 4 5 4 4 4 4 4 4 4 6 7 6 7 7 7 …
193_54 100 100 100 100 0 2 3 2 2 2 2 2 3 2 2 2 3 2 2 2 3 2 2 2 2 2 2 2 2 2 2 2 2 1 2 2 2 2 2 2 2 2 2 2 2 3 1 2 3 2 1 2 2 3 2 2 2 1 2 3 2 2 2 2 2 2 2 2 2 2 2 2 2 2 2 2 2 2 2 2 2 3 2 2 3 2 3 3 3 4 4 3 4 3 4 3 3 2 3 2 2 3 2 3 2 2 2 3 2 3 2 3 3 3 3 4 3 4 4 4 4 4 4 4 4 4 5 4 4 5 4 5 5 5 5 5 5 6 5 5 6 5 6 5 6 5 6 5 6 6 6 5 6 6 6 5 6 6 6 5 6 6 6 6 5 7 6 6 5 6 6 6 6 6 6 6 6 6 6 6 6 6 7 6 6 6 6 7 6 6 7 6 …
194_55 100 100 100 100 0 1 0 0 0 0 0 1 0 0 1 0 1 0 0 1 0 1 1 0 1 0 1 0 1 1 1 0 1 1 0 1 1 1 1 1 1 1 1 2 1 1 1 1 1 2 1 1 1 1 2 1 2 1 2 1 1 2 1 2 1 2 1 2 1 2 2 1 2 2 1 2 2 1 2 2 2 2 1 2 2 2 2 2 2 2 2 2 2 2 2 2 2 1 3 2 2 2 2 2 2 2 2 2 3 2 2 3 2 2 2 3 2 2 3 2 3 2 2 3 3 2 3 3 3 2 4 3 3 4 3 3 4 4 3 4 4 4 4 4 4 5 4 5 5 5 6 5 6 5 6 5 6 6 5 6 5 6 5 5 5 5 5 4 5 4 5 4 5 5 6 5 5 6 6 6 5 6 6 6 6 6 6 6 6 6 5 6 …
195_56 100 100 100 100 0 1 0 0 0 1 0 0 1 0 1 1 0 0 1 1 0 1 0 1 1 0 1 1 1 1 1 0 1 1 1 1 1 1 1 2 1 1 2 1 1 2 1 2 1 2 1 1 2 1 2 1 2 1 2 2 1 2 1 2 2 2 2 1 2 2 2 1 2 2 2 2 2 1 2 2 2 2 2 2 2 2 2 2 2 2 2 2 2 2 2 2 3 2 2 2 2 3 2 2 2 3 2 2 3 2 3 2 2 3 3 2 3 2 2 3 2 3 2 3 3 4 5 4 6 6 6 5 6 6 6 6 6 5 5 6 6 5 5 6 5 6 5 5 5 5 5 5 5 4 5 5 4 5 5 5 5 5 5 5 5 4 6 5 5 5 5 5 5 5 5 5 5 5 5 5 5 5 5 5 6 5 5 4 5 6 5 5 …
196_57 100 100 100 100 0 1 1 0 0 1 1 0 1 1 1 1 1 1 1 0 1 2 1 1 2 1 1 2 1 2 1 2 1 2 1 1 2 1 2 2 1 2 1 2 2 1 2 2 1 2 2 2 1 2 2 2 2 2 1 2 2 2 2 2 2 2 2 2 2 2 2 2 2 2 2 2 2 2 3 2 2 2 3 2 2 2 3 2 2 2 3 2 3 2 2 3 2 2 3 2 3 2 3 2 3 3 2 3 3 3 2 3 3 3 3 3 3 4 3 4 3 3 4 4 3 4 4 4 4 3 4 4 4 4 4 4 4 4 5 4 5 4 5 6 6 5 6 6 6 6 6 6 6 6 6 6 5 6 6 6 6 5 6 5 5 6 5 5 6 5 6 5 6 6 6 6 6 6 6 6 7 7 6 6 6 7 6 6 7 6 7 6 …
197_58_1 100 100 100 100 0 1 1 2 1 0 1 2 1 1 2 1 1 2 1 2 1 2 1 2 2 2 1 2 2 1 2 2 2 2 2 2 1 2 2 2 2 2 2 2 2 2 2 2 2 2 2 3 2 2 2 2 2 2 3 2 2 2 2 3 2 2 2 3 2 2 3 2 2 3 2 3 2 3 2 2 3 2 3 3 2 3 2 3 2 3 3 2 3 3 3 2 3 3 3 3 3 3 3 4 3 4 3 3 4 3 3 4 3 4 3 4 3 4 3 4 3 4 3 4 4 3 4 4 3 4 4 4 3 4 4 3 4 4 4 4 4 4 4 4 4 4 4 5 4 5 4 5 4 5 5 6 5 5 6 5 6 6 6 6 6 6 6 6 7 6 7 6 7 6 7 6 7 7 6 7 6 7 6 6 6 6 6 6 6 5 6 …
198_58_2 100 100 100 100 0 1 0 0 1 0 0 1 0 0 0 1 0 1 1 1 0 1 0 1 1 0 1 1 1 0 1 1 1 1 1 1 1 1 1 1 1 2 1 1 1 2 1 1 2 1 2 1 2 1 2 1 2 1 2 2 1 2 1 2 2 1 2 2 1 2 2 1 2 2 1 2 2 2 2 1 2 2 2 2 2 2 2 2 2 2 2 2 2 2 2 2 2 2 2 3 2 2 2 2 2 2 3 2 2 2 3 2 2 2 3 2 2 3 3 2 3 3 3 3 4 3 3 3 4 3 4 3 4 3 4 4 4 4 4 4 4 4 5 5 5 5 6 5 6 5 6 5 6 6 5 6 5 6 6 5 5 5 4 5 5 5 4 5 5 5 6 5 6 6 6 5 6 6 6 6 6 6 5 6 7 6 6 6 6 6 6 …
199_59_1 100 100 100 100 0 1 1 2 1 0 1 2 1 1 2 1 1 2 1 2 1 2 1 2 2 2 1 2 2 1 2 2 2 2 2 2 1 2 2 2 2 2 2 2 2 2 2 2 2 2 2 3 2 2 2 2 2 2 3 2 2 2 2 3 2 2 2 3 2 2 3 2 2 3 2 3 2 3 2 2 3 2 3 3 2 3 2 3 2 3 3 2 3 3 3 2 3 3 3 3 3 3 3 4 3 4 3 3 4 3 3 4 3 4 3 4 3 4 3 4 3 4 3 4 4 3 4 4 3 4 4 4 3 4 4 3 4 4 4 4 4 4 4 4 4 4 4 5 4 5 4 5 4 5 5 6 5 5 6 5 6 6 6 6 6 6 6 6 7 6 7 6 7 6 7 6 7 7 6 7 6 7 6 6 6 6 6 6 6 5 6 …
200_59_2 100 100 100 100 0 1 0 0 1 0 0 1 0 0 0 1 0 1 1 1 0 1 0 1 1 0 1 1 1 0 1 1 1 1 1 1 1 1 1 1 1 2 1 1 1 2 1 1 2 1 2 1 2 1 2 1 2 1 2 2 1 2 1 2 2 1 2 2 1 2 2 1 2 2 1 2 2 2 2 1 2 2 2 2 2 2 2 2 2 2 2 2 2 2 2 2 2 2 2 3 2 2 2 2 2 2 3 2 2 2 3 2 2 2 3 2 2 3 3 2 3 3 3 3 4 3 3 3 4 3 4 3 4 3 4 4 4 4 4 4 4 4 5 5 5 5 6 5 6 5 6 5 6 6 5 6 5 6 6 5 5 5 4 5 5 5 4 5 5 5 6 5 6 6 6 5 6 6 6 6 6 6 5 6 7 6 6 6 6 6 6 …
201_61_1 100 100 100 100 0 1 0 1 1 1 2 1 1 2 1 2 2 2 2 2 2 2 2 2 2 2 2 2 2 2 2 2 3 2 2 2 2 3 2 3 2 2 3 2 2 3 2 3 2 2 3 3 3 2 3 3 2 3 3 3 3 3 3 2 3 3 3 4 3 3 3 3 4 3 3 4 3 4 3 4 3 4 3 3 4 4 3 4 4 4 3 4 3 4 4 4 3 4 4 4 3 4 4 4 4 4 4 4 4 4 4 4 4 4 4 4 4 4 4 4 4 4 4 4 5 4 4 4 4 5 4 4 4 5 4 4 5 5 4 5 4 4 4 5 4 5 5 4 5 5 5 5 5 5 5 4 6 6 6 7 1 0 0 0 0 0 0 0 0 0 7 0 7 0 0 7 0 7 7 0 7 7 7 7 7 6 7 7 7 7 7 …
201_61_2 100 100 100 100 0 1 0 0 0 0 1 0 0 0 0 1 0 0 0 1 0 1 0 1 0 1 0 1 1 1 1 1 1 1 2 1 1 2 1 2 2 2 2 2 2 2 3 2 3 3 3 4 3 3 4 3 3 3 3 3 3 2 2 3 3 3 3 3 3 3 4 4 4 3 4 4 4 4 4 4 3 4 4 4 3 4 4 4 4 4 4 3 4 4 4 4 3 4 4 4 4 4 3 4 4 3 4 4 4 3 4 4 4 4 4 3 4 4 4 3 4 4 4 4 3 4 3 4 4 3 3 4 3 3 3 4 3 2 3 3 2 3 2 4 4 5 6 5 6 5 6 6 5 6 6 6 6 6 6 6 6 6 6 7 6 6 6 6 6 6 7 6 6 6 7 6 6 6 7 6 7 6 7 6 7 6 7 7 6 7 7 …
202_62_1 100 100 100 100 0 1 0 1 1 1 2 1 1 2 1 2 2 2 2 2 2 2 2 2 2 2 2 2 2 2 2 2 3 2 2 2 2 3 2 3 2 2 3 2 2 3 2 3 2 2 3 3 3 2 3 3 2 3 3 3 3 3 3 2 3 3 3 4 3 3 3 3 4 3 3 4 3 4 3 4 3 4 3 3 4 4 3 4 4 4 3 4 3 4 4 4 3 4 4 4 3 4 4 4 4 4 4 4 4 4 4 4 4 4 4 4 4 4 4 4 4 4 4 4 5 4 4 4 4 5 4 4 4 5 4 4 5 5 4 5 4 4 4 5 4 5 5 4 5 5 5 5 5 5 5 4 6 6 6 7 1 0 0 0 0 0 0 0 0 0 7 0 7 0 0 7 0 7 7 0 7 7 7 7 7 6 7 7 7 7 7 …
203_62_2 100 100 100 100 0 1 0 0 0 0 1 0 0 0 0 1 0 0 0 1 0 1 0 1 0 1 0 1 1 1 1 1 1 1 2 1 1 2 1 2 2 2 2 2 2 2 3 2 3 3 3 4 3 3 4 3 3 3 3 3 3 2 2 3 3 3 3 3 3 3 4 4 4 3 4 4 4 4 4 4 3 4 4 4 3 4 4 4 4 4 4 3 4 4 4 4 3 4 4 4 4 4 3 4 4 3 4 4 4 3 4 4 4 4 4 3 4 4 4 3 4 4 4 4 3 4 3 4 4 3 3 4 3 3 3 4 3 2 3 3 2 3 2 4 4 5 6 5 6 5 6 6 5 6 6 6 6 6 6 6 6 6 6 7 6 6 6 6 6 6 7 6 6 6 7 6 6 6 7 6 7 6 7 6 7 6 7 7 6 7 7 …
204_63_1 100 100 100 100 0 1 0 0 0 0 0 0 1 0 0 0 0 1 0 0 0 1 0 0 1 0 1 0 1 0 1 1 0 0 1 0 1 1 0 1 0 1 1 1 1 1 2 1 0 2 2 2 2 3 4 4 4 4 3 4 4 3 4 4 4 4 3 4 4 4 3 4 3 4 3 3 3 3 4 3 3 3 4 3 3 3 4 3 4 3 3 4 3 4 3 4 3 3 4 3 4 3 4 3 4 3 3 4 4 3 3 3 4 3 3 4 3 4 3 4 3 4 3 4 4 3 4 4 4 4 5 4 5 4 5 4 4 4 5 4 3 4 4 3 4 4 4 3 4 4 3 4 4 4 4 4 4 4 4 5 4 5 5 5 6 5 5 6 6 5 6 6 6 6 6 6 6 6 6 7 6 6 7 6 6 7 6 7 6 7 6 …
205_63_2 100 100 100 100 0 1 0 0 1 1 0 1 0 1 1 1 1 2 2 1 2 1 2 2 2 1 2 2 1 2 2 2 2 2 2 2 2 2 2 2 2 2 2 2 3 2 2 2 2 2 2 2 2 2 3 2 2 2 3 2 2 2 3 2 2 3 2 3 3 2 3 2 3 2 3 3 2 3 3 3 3 3 2 3 3 3 3 2 4 3 3 3 2 4 3 3 3 3 4 3 3 3 4 3 4 3 3 3 4 4 3 4 3 4 4 3 4 3 4 4 3 4 4 4 3 4 4 3 4 4 4 3 4 4 4 4 4 4 4 4 3 4 4 5 4 4 4 4 5 4 4 5 4 5 6 0 0 7 7 0 7 7 7 7 7 7 7 7 6 7 7 7 6 7 6 7 6 6 7 6 6 6 6 7 6 6 6 7 6 6 7 …
206_64_1 100 100 100 100 0 1 0 1 2 1 2 1 2 2 1 2 2 2 2 2 2 2 2 2 2 2 2 2 2 1 2 2 2 1 1 1 2 1 1 2 1 2 2 2 2 2 2 2 2 3 2 2 2 2 3 3 2 2 2 3 2 2 3 2 2 3 2 2 3 2 2 2 3 2 2 2 2 3 2 2 2 3 2 2 2 3 2 2 3 2 3 2 2 3 2 3 2 2 2 3 2 3 2 2 3 2 2 2 3 2 2 2 2 2 1 2 2 2 1 2 2 3 4 4 4 4 5 4 5 4 5 5 4 5 4 5 5 5 5 5 4 6 5 5 4 5 6 5 5 6 5 5 5 6 5 5 6 6 5 5 6 6 5 6 5 6 5 6 6 6 5 6 6 5 6 6 6 6 6 6 5 6 6 6 6 6 6 6 6 6 6 …
207_64_2 100 100 100 100 0 1 0 0 1 1 2 1 2 1 2 1 2 1 2 2 1 2 2 2 2 2 1 2 3 2 2 2 2 3 2 2 2 2 3 2 3 2 2 3 2 2 3 2 3 2 2 3 2 3 2 3 3 2 3 2 3 3 3 2 3 3 3 3 3 3 4 3 3 3 4 3 3 3 3 4 3 4 3 4 4 3 3 4 3 4 3 4 4 3 4 3 4 3 4 4 4 4 4 3 4 4 4 3 4 4 4 4 4 3 4 4 4 4 4 4 4 4 4 4 4 4 4 4 4 4 4 4 4 4 4 5 4 4 4 4 5 4 4 4 5 4 4 4 5 4 4 4 5 4 5 5 4 4 5 5 5 4 5 6 6 7 0 0 0 0 0 0 0 7 0 0 0 7 7 0 0 7 7 0 7 0 0 7 7 7 7 …
208_65_1 100 100 100 100 0 1 2 1 2 2 2 1 2 1 2 1 2 1 2 1 1 1 1 1 1 0 1 1 0 1 0 0 1 0 1 0 0 0 1 0 1 0 1 0 1 0 0 1 0 1 1 0 1 1 0 1 0 1 0 1 1 0 0 1 1 0 1 0 1 1 1 0 1 0 1 0 1 0 1 1 0 1 0 1 1 1 2 1 2 2 1 2 2 2 2 1 2 2 1 1 1 2 1 1 0 1 1 1 1 2 1 1 2 2 2 2 2 2 3 3 2 3 3 3 3 4 3 4 4 3 3 4 3 4 4 3 4 3 5 4 3 4 4 4 4 4 5 4 4 4 4 4 4 5 4 4 4 4 5 4 4 4 5 4 4 5 4 5 4 5 4 5 4 4 5 4 5 5 4 5 4 5 5 5 5 5 4 5 5 5 5 …
209_65_2 100 100 100 100 0 1 0 0 0 0 1 0 0 0 0 0 1 0 0 0 0 1 0 1 0 1 0 1 0 1 0 0 1 0 1 0 1 1 1 0 1 1 1 1 2 1 1 2 1 2 1 2 2 2 2 2 2 2 3 2 3 3 2 4 3 4 3 4 4 3 4 4 4 3 4 4 4 3 4 4 3 4 3 3 4 3 2 3 3 3 3 3 4 3 4 4 4 4 4 4 4 5 4 4 4 4 4 4 4 5 4 4 4 4 4 4 4 4 4 4 4 4 4 4 4 4 4 4 4 4 4 4 4 4 4 4 4 4 4 4 4 4 4 4 4 4 4 5 4 4 4 4 5 4 4 4 4 4 4 4 4 3 4 4 4 4 4 4 4 4 4 6 5 6 6 6 7 6 6 6 7 6 7 6 7 6 7 7 6 7 6 …
210_66_1 100 100 100 100 0 1 0 1 0 1 1 1 1 1 1 1 2 1 2 1 2 2 2 1 2 2 2 2 2 2 2 2 2 2 2 2 2 2 2 3 2 2 2 2 3 2 2 2 3 2 2 3 2 2 3 2 3 2 3 2 3 2 3 2 3 3 3 2 3 3 2 3 3 3 3 3 3 3 3 3 3 3 3 4 3 3 4 3 3 3 4 3 4 3 4 3 4 3 4 3 4 4 3 4 3 4 4 4 3 4 4 3 4 4 4 4 4 3 4 4 4 4 4 4 4 4 4 4 4 4 4 4 4 3 5 4 4 4 4 5 4 4 5 4 5 5 5 4 6 0 0 7 7 0 7 0 7 7 7 7 7 7 7 7 6 7 7 6 7 6 7 6 6 7 6 7 6 6 6 7 6 7 6 7 6 7 6 6 7 6 7 …
211_66_2 100 100 100 100 0 1 1 1 1 1 2 1 2 2 1 2 2 3 1 2 2 2 2 2 2 2 2 2 2 3 2 2 2 2 2 2 3 2 3 2 2 3 2 2 3 2 3 3 2 3 2 3 2 3 2 3 3 3 2 3 3 3 2 3 4 3 2 4 3 3 3 3 4 3 3 3 4 3 4 3 4 3 4 3 3 4 3 4 3 4 4 3 4 3 4 4 4 3 4 4 3 4 4 4 4 4 4 4 3 4 4 4 4 4 4 3 4 4 4 4 4 4 4 4 4 5 4 4 4 4 4 5 4 5 4 4 4 4 5 4 6 5 4 5 6 6 0 0 7 6 6 7 0 7 0 0 7 6 7 7 7 7 7 7 7 7 6 6 7 7 7 6 7 7 7 7 6 7 7 7 7 7 6 7 7 7 7 7 6 7 7 …
212_66_3 100 100 100 100 0 1 0 0 0 0 0 0 0 0 0 0 0 1 0 1 0 0 0 1 0 0 1 0 1 0 0 1 0 1 0 1 0 1 1 1 1 0 1 2 2 4 4 4 3 3 3 4 4 3 3 4 3 4 3 3 3 3 3 3 3 3 3 2 3 3 3 2 3 3 3 3 2 3 3 3 4 3 2 3 4 3 2 3 3 3 3 3 3 2 3 4 3 3 2 3 3 3 3 3 2 3 3 3 3 4 3 4 3 4 4 4 4 4 4 4 5 4 4 4 4 4 3 4 4 3 4 3 3 3 4 3 4 3 4 3 4 3 4 4 4 4 4 5 4 5 4 5 6 5 5 6 5 5 6 6 5 6 5 6 6 6 5 6 6 6 6 6 6 6 7 6 6 6 7 6 7 6 7 6 6 7 7 6 6 7 7 …
213_67_1 100 100 100 100 0 1 0 1 0 1 1 1 1 1 1 1 2 1 2 1 2 2 2 1 2 2 2 2 2 2 2 2 2 2 2 2 2 2 2 3 2 2 2 2 3 2 2 2 3 2 2 3 2 2 3 2 3 2 3 2 3 2 3 2 3 3 3 2 3 3 2 3 3 3 3 3 3 3 3 3 3 3 3 4 3 3 4 3 3 3 4 3 4 3 4 3 4 3 4 3 4 4 3 4 3 4 4 4 3 4 4 3 4 4 4 4 4 3 4 4 4 4 4 4 4 4 4 4 4 4 4 4 4 3 5 4 4 4 4 5 4 4 5 4 5 5 5 4 6 0 0 7 7 0 7 0 7 7 7 7 7 7 7 7 6 7 7 6 7 6 7 6 6 7 6 7 6 6 6 7 6 7 6 7 6 7 6 6 7 6 7 …
214_67_2 100 100 100 100 0 1 1 1 1 1 2 1 2 2 1 2 2 3 1 2 2 2 2 2 2 2 2 2 2 3 2 2 2 2 2 2 3 2 3 2 2 3 2 2 3 2 3 3 2 3 2 3 2 3 2 3 3 3 2 3 3 3 2 3 4 3 2 4 3 3 3 3 4 3 3 3 4 3 4 3 4 3 4 3 3 4 3 4 3 4 4 3 4 3 4 4 4 3 4 4 3 4 4 4 4 4 4 4 3 4 4 4 4 4 4 3 4 4 4 4 4 4 4 4 4 5 4 4 4 4 4 5 4 5 4 4 4 4 5 4 6 5 4 5 6 6 0 0 7 6 6 7 0 7 0 0 7 6 7 7 7 7 7 7 7 7 6 6 7 7 7 6 7 7 7 7 6 7 7 7 7 7 6 7 7 7 7 7 6 7 7 …
215_67_3 100 100 100 100 0 1 0 0 0 0 0 0 0 0 0 0 0 1 0 1 0 0 0 1 0 0 1 0 1 0 0 1 0 1 0 1 0 1 1 1 1 0 1 2 2 4 4 4 3 3 3 4 4 3 3 4 3 4 3 3 3 3 3 3 3 3 3 2 3 3 3 2 3 3 3 3 2 3 3 3 4 3 2 3 4 3 2 3 3 3 3 3 3 2 3 4 3 3 2 3 3 3 3 3 2 3 3 3 3 4 3 4 3 4 4 4 4 4 4 4 5 4 4 4 4 4 3 4 4 3 4 3 3 3 4 3 4 3 4 3 4 3 4 4 4 4 4 5 4 5 4 5 6 5 5 6 5 5 6 6 5 6 5 6 6 6 5 6 6 6 6 6 6 6 7 6 6 6 7 6 7 6 7 6 6 7 7 6 6 7 7 …
216_68 100 100 100 100 7 1 1 2 3 2 2 2 2 1 2 2 2 1 2 2 1 2 1 2 1 1 1 1 1 1 1 2 1 1 1 2 1 2 1 1 2 2 1 1 2 1 2 1 2 1 1 2 1 2 1 1 2 1 1 2 1 2 1 1 2 1 1 1 2 1 1 2 1 1 2 1 2 2 2 2 2 2 2 2 2 3 2 2 3 2 2 2 2 2 2 2 2 2 1 2 2 2 1 2 2 2 2 2 2 2 2 2 3 3 3 4 3 3 4 4 3 4 4 4 4 4 4 4 4 4 5 4 4 5 3 5 4 5 4 5 4 5 5 4 4 5 4 5 5 5 5 4 5 5 5 5 4 5 5 5 5 5 6 5 5 5 6 5 5 6 5 6 5 6 6 5 6 5 6 5 6 6 5 6 6 6 5 6 6 6 6 6 …
217_69_1 100 100 100 100 0 1 0 0 0 0 0 1 0 0 0 0 0 0 1 0 0 1 0 0 1 0 1 0 1 1 1 0 1 1 1 1 1 2 1 2 2 1 2 2 2 2 2 2 2 3 2 3 3 3 3 4 3 4 3 4 3 4 4 3 3 3 3 3 2 2 3 2 2 3 2 3 3 3 3 4 3 4 4 4 4 3 4 4 4 4 4 3 4 4 3 4 4 4 3 4 4 4 3 4 4 4 3 4 4 3 4 4 3 4 4 3 4 4 3 4 4 4 3 4 4 4 3 4 4 4 4 4 4 3 4 4 4 4 4 3 4 3 4 4 3 4 3 4 3 3 4 3 4 4 3 4 3 4 6 5 6 5 6 6 6 6 6 6 7 6 6 6 6 6 7 6 6 6 7 6 6 7 6 6 7 6 7 6 6 7 7 …
218_69_2 100 100 100 100 0 1 0 1 0 0 1 1 2 1 2 1 1 2 2 2 1 2 1 2 2 2 1 1 2 1 2 1 1 1 1 1 2 1 2 1 2 2 1 2 2 2 2 2 2 2 2 3 2 2 2 3 2 2 2 2 2 2 2 2 3 2 2 2 2 2 3 2 2 2 2 2 3 2 2 2 2 2 2 3 2 2 2 2 2 3 2 2 3 2 2 2 2 2 2 2 2 2 2 2 1 2 2 2 1 2 1 2 1 2 1 2 2 1 1 0 0 1 3 4 4 5 4 3 4 5 4 4 5 5 4 5 4 5 5 5 4 4 5 5 5 4 5 5 5 5 4 5 5 5 5 5 5 5 5 6 5 5 5 5 6 5 6 5 5 5 6 5 5 6 6 5 6 5 6 5 6 6 5 6 6 5 6 6 5 6 6 …
219_69_3 100 100 100 100 0 1 0 0 1 0 1 1 1 1 0 2 1 2 1 2 1 2 2 2 1 2 2 2 2 2 2 2 2 2 2 3 2 2 2 2 3 2 2 2 3 2 3 2 3 2 3 2 3 3 2 3 2 3 2 3 2 4 3 2 3 3 3 3 3 3 3 3 3 3 3 3 4 3 3 3 3 4 3 4 3 3 4 3 4 3 4 3 4 4 3 4 4 3 4 3 4 4 4 3 4 4 4 3 4 4 4 4 4 4 4 4 3 4 4 4 4 4 4 4 4 4 4 4 5 4 4 4 4 5 4 4 4 5 4 4 4 5 4 4 5 4 5 4 5 4 5 5 5 5 5 5 6 7 7 0 0 0 7 0 0 7 7 0 0 7 7 0 7 0 7 6 7 7 7 7 6 7 7 6 7 6 7 6 7 7 7 …
220_70_1 100 100 100 100 0 1 0 0 0 0 0 1 0 0 0 0 0 0 1 0 0 1 0 0 1 0 1 0 1 1 1 0 1 1 1 1 1 2 1 2 2 1 2 2 2 2 2 2 2 3 2 3 3 3 3 4 3 4 3 4 3 4 4 3 3 3 3 3 2 2 3 2 2 3 2 3 3 3 3 4 3 4 4 4 4 3 4 4 4 4 4 3 4 4 3 4 4 4 3 4 4 4 3 4 4 4 3 4 4 3 4 4 3 4 4 3 4 4 3 4 4 4 3 4 4 4 3 4 4 4 4 4 4 3 4 4 4 4 4 3 4 3 4 4 3 4 3 4 3 3 4 3 4 4 3 4 3 4 6 5 6 5 6 6 6 6 6 6 7 6 6 6 6 6 7 6 6 6 7 6 6 7 6 6 7 6 7 6 6 7 7 …
221_70_2 100 100 100 100 0 1 0 0 1 1 0 1 1 1 0 1 1 1 1 1 0 1 0 0 0 0 0 0 0 0 0 0 0 1 1 0 2 1 1 1 2 1 2 1 2 1 2 2 1 2 1 2 1 1 2 1 2 1 1 1 2 1 2 1 2 1 1 1 1 2 1 1 2 1 1 2 1 2 1 2 2 1 1 2 1 1 1 1 1 1 1 1 1 1 1 2 1 1 2 3 2 3 3 4 3 4 3 4 3 4 4 4 3 4 4 4 4 3 4 4 4 4 4 4 4 4 4 4 4 4 4 5 4 4 4 4 4 4 5 4 4 4 5 4 4 5 4 4 5 4 5 4 5 4 4 5 5 4 5 5 4 5 5 5 4 5 4 5 6 5 4 5 6 5 5 5 5 5 5 6 5 5 6 5 5 6 5 6 5 6 5 …
222_70_3 100 100 100 100 0 1 0 0 1 0 1 1 1 1 0 2 1 2 1 2 1 2 2 2 1 2 2 2 2 2 2 2 2 2 2 3 2 2 2 2 3 2 2 2 3 2 3 2 3 2 3 2 3 3 2 3 2 3 2 3 2 4 3 2 3 3 3 3 3 3 3 3 3 3 3 3 4 3 3 3 3 4 3 4 3 3 4 3 4 3 4 3 4 4 3 4 4 3 4 3 4 4 4 3 4 4 4 3 4 4 4 4 4 4 4 4 3 4 4 4 4 4 4 4 4 4 4 4 5 4 4 4 4 5 4 4 4 5 4 4 4 5 4 4 5 4 5 4 5 4 5 5 5 5 5 5 6 7 7 0 0 0 7 0 0 7 7 0 0 7 7 0 7 0 7 6 7 7 7 7 6 7 7 6 7 6 7 6 7 7 7 …
223_70_4 100 100 100 100 0 1 0 1 0 0 1 1 2 1 2 1 1 2 2 2 1 2 1 2 2 2 1 1 2 1 2 1 1 1 1 1 2 1 2 1 2 2 1 2 2 2 2 2 2 2 2 3 2 2 2 3 2 2 2 2 2 2 2 2 3 2 2 2 2 2 3 2 2 2 2 2 3 2 2 2 2 2 2 3 2 2 2 2 2 3 2 2 3 2 2 2 2 2 2 2 2 2 2 2 1 2 2 2 1 2 1 2 1 2 1 2 2 1 1 0 0 1 3 4 4 5 4 3 4 5 4 4 5 5 4 5 4 5 5 5 4 4 5 5 5 4 5 5 5 5 4 5 5 5 5 5 5 5 5 6 5 5 5 5 6 5 6 5 5 5 6 5 5 6 6 5 6 5 6 5 6 6 5 6 6 5 6 6 5 6 6 …
224_71 100 100 100 100 0 1 0 0 0 0 0 0 0 1 0 0 1 0 0 1 0 0 1 0 0 1 0 0 1 0 1 0 1 0 1 0 1 1 0 1 1 0 1 1 1 1 1 2 1 1 2 1 2 1 3 3 3 4 4 3 4 4 4 3 4 4 4 4 3 4 4 3 4 3 3 4 3 4 3 3 4 3 4 3 4 3 4 3 3 4 4 3 4 3 4 4 3 4 3 4 4 3 4 4 3 4 3 4 4 3 4 3 4 3 4 4 3 4 4 3 4 3 4 4 4 4 4 4 4 5 4 5 5 5 5 4 5 5 4 4 4 4 4 4 4 4 4 4 4 4 4 4 3 4 4 5 4 4 5 4 5 5 6 6 5 6 6 6 6 6 6 6 6 6 6 6 7 6 7 6 7 6 7 6 7 7 7 7 7 7 7 7 …
225_72 100 100 100 100 0 2 1 2 2 2 2 3 2 2 2 3 2 2 3 2 3 3 2 3 2 3 3 3 2 3 3 3 2 3 3 2 3 3 3 3 4 3 3 3 3 3 4 3 3 3 4 3 3 4 3 3 4 3 3 4 3 4 4 3 4 4 3 4 3 4 4 3 4 3 4 4 4 3 4 4 4 4 3 4 4 4 4 4 4 4 4 4 4 4 4 4 4 4 5 4 4 4 4 4 4 5 4 4 4 4 5 4 4 4 5 4 4 5 4 4 5 4 4 4 5 4 5 4 5 5 5 5 5 5 5 6 5 5 6 6 6 5 6 6 6 6 6 6 6 6 6 7 7 7 7 0 7 0 0 7 0 0 7 0 0 0 0 0 7 0 0 7 7 7 7 7 7 6 7 7 7 7 0 7 0 0 0 0 0 7 0 1 …
226_73 100 100 100 100 0 1 0 1 0 1 1 0 0 1 0 0 1 0 0 0 0 1 0 7 0 1 7 0 0 0 0 7 0 0 0 0 0 0 0 0 0 7 0 1 0 0 0 7 0 0 0 0 0 0 0 0 0 0 0 0 0 0 0 0 7 0 0 0 0 7 0 0 0 0 0 7 0 0 0 0 0 0 0 0 1 0 0 1 1 1 0 2 1 1 1 1 1 1 0 0 0 1 0 0 0 0 1 0 0 0 1 0 0 1 0 1 0 1 2 1 2 1 2 3 2 2 1 2 2 2 2 3 2 2 2 3 3 2 3 3 2 3 3 3 4 3 3 3 4 3 4 3 3 4 4 3 4 3 4 3 4 4 3 4 4 3 4 4 3 4 4 4 3 4 4 4 4 3 4 4 4 5 4 3 4 4 4 4 4 5 4 4 …
227_74_1 100 100 100 100 0 1 0 0 1 0 0 0 1 0 0 1 0 0 0 1 0 1 0 0 1 1 0 1 0 1 1 0 1 1 0 1 1 1 2 1 1 2 1 3 5 4 3 4 3 4 4 4 3 4 4 3 4 3 4 3 4 3 3 4 3 4 3 3 3 3 3 4 3 3 4 3 4 3 4 3 4 3 3 3 3 4 3 4 3 4 3 3 4 3 3 4 3 3 3 3 3 4 3 3 3 4 3 2 4 3 4 3 4 3 4 4 4 4 4 5 4 4 5 4 4 5 4 4 4 4 4 4 4 3 4 3 4 4 4 3 4 4 3 4 4 4 4 4 4 4 4 4 5 4 5 6 5 6 5 6 6 6 6 5 6 6 6 6 6 6 6 6 6 7 6 6 6 7 6 7 7 6 7 7 6 7 7 7 6 7 7 …
228_74_2 100 100 100 100 0 1 0 0 0 1 0 1 0 1 0 1 0 1 0 1 1 1 1 0 1 1 1 0 1 2 1 1 1 1 1 2 1 2 1 2 1 1 2 1 2 1 2 1 2 2 1 2 1 2 2 1 2 2 2 2 1 2 2 1 2 2 2 2 2 1 2 2 2 2 2 2 2 2 2 2 2 2 2 2 2 2 2 2 3 2 2 2 3 2 2 3 2 2 2 3 2 2 3 2 3 2 2 3 3 3 2 3 3 3 2 3 3 3 2 3 3 2 3 3 4 3 2 3 4 3 4 3 3 4 4 3 4 4 4 3 4 4 5 4 4 5 5 6 5 6 6 6 6 6 5 6 6 6 6 6 6 6 6 5 6 5 5 5 5 4 5 5 5 6 5 6 6 5 6 6 6 6 6 7 6 6 6 6 7 6 6 …
229_75 100 100 100 100 6 1 0 1 1 1 1 0 0 1 0 0 1 0 0 1 0 0 0 1 0 0 0 0 7 0 0 0 0 0 7 0 0 0 0 0 7 0 1 0 0 7 0 0 0 0 0 0 0 0 0 0 0 0 0 0 0 0 0 0 7 0 0 0 0 0 0 0 7 0 0 0 0 7 0 0 0 0 0 0 0 0 0 1 0 1 0 1 1 1 2 1 1 1 1 0 1 0 1 0 0 0 0 1 0 0 0 1 0 0 0 1 0 1 1 1 1 2 1 2 2 2 2 2 2 2 2 2 2 2 3 2 2 3 2 3 3 3 3 3 2 3 4 3 3 4 3 3 4 4 3 3 4 4 3 4 3 4 3 4 4 3 4 3 4 4 4 4 3 4 4 4 4 3 4 4 4 4 4 4 4 4 4 4 4 4 4 4 …
230_76 100 100 100 100 0 1 0 0 1 1 1 1 1 2 2 1 2 2 2 2 2 2 2 2 1 2 2 2 2 2 2 2 1 1 1 1 1 1 2 1 1 2 2 1 2 2 2 2 2 2 2 2 3 2 2 2 3 2 2 2 2 3 2 2 3 2 2 2 2 3 2 2 2 2 3 2 2 2 3 2 2 2 2 3 2 2 2 3 2 2 2 2 3 2 3 2 3 2 2 3 2 3 2 2 2 2 2 2 3 2 1 2 2 2 2 2 2 1 2 2 1 2 1 2 2 2 2 2 4 4 4 5 4 4 5 4 5 5 4 5 5 4 5 4 5 5 5 4 5 5 5 5 5 5 5 5 5 6 5 5 5 5 6 5 5 6 5 6 5 6 5 6 5 6 5 6 6 5 5 6 6 6 5 6 6 5 6 6 6 5 6 6 …
231_77 100 100 100 100 0 1 0 1 0 1 1 1 1 1 1 1 2 1 1 2 1 2 2 1 2 1 2 2 2 2 1 2 2 2 1 2 2 2 2 1 2 2 2 2 2 2 2 2 2 2 2 2 2 2 2 2 3 2 2 2 3 2 2 2 2 3 2 2 3 2 2 3 2 2 3 2 3 2 3 2 3 3 2 3 3 2 3 3 3 2 3 3 3 3 2 3 3 3 3 3 3 3 3 4 3 3 4 3 4 3 3 4 3 3 4 3 4 3 4 3 4 3 4 4 3 4 4 3 4 4 4 4 3 4 4 4 4 4 4 4 4 4 4 4 4 4 4 5 4 4 5 6 6 0 7 7 7 7 7 7 7 7 6 7 7 6 7 6 7 6 7 6 7 6 6 6 7 6 6 6 6 6 6 6 6 6 6 6 6 7 6 6 …
232_78 100 100 100 100 0 1 0 0 0 1 0 0 0 1 0 0 0 0 1 0 0 1 0 1 0 0 1 0 1 0 0 1 0 1 0 1 0 1 0 1 1 0 1 0 1 1 1 0 1 1 1 0 2 1 1 1 2 1 1 2 2 1 2 2 2 4 5 4 4 5 4 4 4 4 4 4 4 4 4 4 4 4 4 4 4 4 4 3 4 4 3 4 3 4 3 4 3 3 4 3 4 3 3 4 3 4 3 4 3 4 3 4 3 4 3 3 4 4 3 3 4 3 4 3 4 3 4 3 4 3 4 3 3 4 3 4 3 4 3 4 4 4 4 4 4 4 4 5 5 4 5 5 4 5 4 4 5 4 4 4 3 4 4 4 4 3 4 4 4 4 4 4 4 4 4 5 4 5 4 6 5 5 6 5 6 6 6 5 6 6 6 6 …
233_79 100 100 100 100 0 1 0 0 0 0 0 1 0 0 0 0 1 0 0 1 0 1 0 0 1 0 0 1 1 0 1 0 1 0 1 1 0 1 1 1 0 1 1 1 1 1 0 2 1 1 1 1 1 1 1 1 1 1 2 1 1 2 1 2 1 1 2 1 2 1 2 1 2 1 2 1 2 2 1 2 1 2 2 2 1 2 2 2 2 1 2 2 2 2 2 2 2 2 2 2 1 2 3 2 2 2 2 2 2 2 3 2 2 2 3 2 2 3 2 3 2 3 3 3 3 3 2 4 3 3 3 4 3 4 4 4 5 5 4 5 5 5 5 5 5 6 5 5 5 5 5 5 5 4 5 4 4 5 4 4 5 4 5 4 5 5 6 5 6 5 6 5 6 5 6 6 6 5 6 6 5 6 5 6 6 6 5 6 6 5 6 5 …
234_80 100 100 100 100 0 1 0 0 0 0 1 0 0 0 1 0 0 1 0 0 1 0 1 0 1 0 0 1 1 0 1 1 0 1 1 1 0 1 1 1 1 1 1 0 1 1 1 1 1 2 1 1 1 1 1 2 1 1 2 1 2 1 1 2 1 2 1 2 1 2 1 2 2 1 2 2 1 2 1 2 2 2 2 1 2 2 2 2 2 2 2 2 2 2 2 2 1 3 2 2 2 2 2 2 2 3 2 2 2 2 3 2 3 2 3 2 3 3 2 3 3 3 3 3 4 3 4 4 4 4 5 4 5 5 5 5 5 5 5 6 5 5 5 5 5 5 4 5 4 5 4 4 4 4 5 5 4 5 5 6 5 6 5 6 6 5 6 6 5 6 6 5 6 6 5 6 6 5 6 6 5 6 5 6 6 5 6 6 5 6 6 5 …
235_81 100 100 100 100 7 1 0 0 0 0 0 0 0 0 0 1 0 0 1 0 1 0 0 1 0 0 1 0 0 1 1 0 1 0 1 1 1 1 1 0 1 1 1 1 1 1 1 1 1 1 1 1 1 2 1 1 2 1 2 1 1 2 1 2 1 2 1 2 2 1 2 1 2 2 1 2 1 2 2 2 2 1 2 2 2 1 2 2 2 1 2 2 2 2 2 2 2 2 2 2 2 3 2 2 2 2 2 2 2 2 2 3 2 2 2 2 3 2 2 2 2 2 3 2 3 2 2 3 2 3 2 3 2 3 2 2 3 3 3 3 3 4 3 4 3 4 3 4 3 4 4 4 4 4 4 4 4 5 4 5 4 5 6 5 6 5 6 5 6 6 5 6 6 6 6 5 6 6 5 6 5 5 5 5 4 5 5 4 5 5 5 4 …
236_82_1 100 100 100 100 0 1 0 0 0 0 1 0 0 0 0 1 0 0 0 1 0 0 1 0 0 1 0 0 1 0 1 0 0 1 1 0 0 1 1 0 1 0 1 1 0 1 1 0 1 1 1 1 1 0 1 2 1 2 1 2 1 2 1 2 3 4 4 4 4 5 4 4 4 4 4 4 4 4 4 4 4 4 4 4 4 4 4 3 4 4 3 4 3 4 3 3 4 3 3 4 3 4 3 4 3 3 4 3 4 3 4 4 3 3 4 3 4 3 4 3 4 3 4 3 4 3 4 3 3 4 3 4 3 4 3 4 3 4 3 4 4 4 4 4 4 4 5 4 5 5 4 5 5 4 5 4 4 4 4 4 4 3 4 4 4 3 4 4 4 4 4 4 4 5 4 5 4 5 5 5 6 6 5 6 5 6 6 6 6 6 6 …
237_82_2 100 100 100 100 7 1 0 1 7 3 4 3 2 3 2 3 2 3 2 3 2 2 3 3 2 2 2 3 2 3 2 2 2 2 2 2 2 2 2 2 2 2 2 2 3 2 2 2 2 2 2 2 2 3 2 2 2 3 2 2 2 2 2 2 2 3 2 2 2 2 3 2 2 2 2 2 2 2 2 3 2 2 2 2 3 2 2 2 2 3 2 3 2 3 2 4 3 3 4 3 4 3 3 4 3 3 2 3 2 3 2 3 2 3 2 3 2 2 3 3 2 3 3 4 4 3 4 4 4 4 4 5 4 5 4 4 5 5 5 4 5 5 5 6 5 6 5 6 6 5 6 6 6 5 6 6 6 5 6 6 6 6 6 6 5 6 6 6 6 6 6 6 6 6 6 6 6 6 6 6 6 6 7 6 6 6 6 7 6 6 6 …
238_82_3 100 100 100 100 0 1 0 0 1 1 1 2 1 2 1 2 1 2 2 1 2 2 1 2 2 2 2 2 2 2 1 2 2 2 2 2 2 2 2 3 2 1 2 3 2 2 2 2 2 3 2 2 2 3 2 2 2 3 2 2 3 2 3 2 3 2 3 2 3 2 3 2 3 3 2 3 3 3 2 3 3 2 3 3 3 3 3 3 3 3 3 4 3 3 4 3 3 4 3 4 3 4 3 4 3 3 4 4 3 4 3 4 4 4 3 4 4 3 4 4 4 4 3 4 4 4 4 4 4 4 3 4 4 4 4 4 4 4 4 4 5 4 4 4 4 5 4 5 4 5 5 4 5 5 5 6 5 6 6 5 6 6 6 6 7 6 7 6 7 7 7 6 7 7 7 6 7 6 6 7 6 6 6 6 6 6 7 6 6 7 6 …
239_82_4 100 100 100 100 0 1 0 1 0 1 0 1 1 0 2 1 2 1 1 1 2 1 2 1 2 1 2 2 1 2 1 2 2 2 1 2 2 2 2 1 2 2 2 2 2 2 2 2 2 2 2 2 2 2 2 2 2 3 2 2 2 2 3 2 2 3 2 2 3 2 2 3 2 2 3 2 3 2 2 3 2 3 2 3 2 3 2 3 3 3 2 3 3 3 2 3 3 3 3 3 3 3 3 3 4 3 3 3 4 3 3 4 3 3 4 3 4 3 4 4 3 4 3 4 4 4 3 4 3 4 3 4 4 4 4 3 4 4 4 4 4 4 4 4 4 4 4 5 5 4 4 6 6 7 0 7 0 7 7 7 7 7 6 7 6 7 6 6 6 7 6 6 7 6 6 6 6 6 6 6 6 6 6 6 6 6 6 7 6 6 6 …
240_82_5 100 100 100 100 0 1 0 1 0 1 1 1 1 1 2 2 1 2 2 2 2 2 2 2 2 3 2 2 2 2 2 2 2 2 2 2 1 2 1 2 1 2 2 1 2 2 2 2 2 2 2 2 3 2 2 2 3 2 3 3 2 3 2 3 3 2 2 3 3 2 2 3 2 3 2 3 2 2 3 2 3 2 2 3 2 3 2 2 3 2 3 2 2 3 3 2 2 3 3 2 2 3 2 3 2 2 2 3 2 2 2 3 2 2 2 2 2 2 2 1 2 2 2 2 1 2 3 4 4 4 5 4 5 4 5 5 5 5 5 5 6 5 5 5 6 5 5 6 5 5 6 5 5 6 6 5 5 6 6 5 6 6 6 5 6 5 6 6 6 5 6 6 5 6 6 6 6 5 6 6 6 6 6 6 6 6 6 6 6 6 6 …
241_83 100 100 100 100 0 1 0 0 0 0 1 0 0 0 0 1 0 0 0 1 0 0 1 0 1 0 0 0 1 0 1 0 1 0 1 1 0 1 1 1 0 1 1 1 0 1 1 1 1 1 1 1 1 1 2 1 1 2 1 2 2 2 1 2 1 2 2 2 2 2 1 2 3 2 2 2 3 2 2 3 3 3 4 3 4 3 4 4 4 4 4 4 4 4 4 5 4 4 4 4 4 4 3 4 4 3 4 3 4 3 4 3 4 4 4 4 4 4 4 4 5 4 5 4 4 5 4 5 4 5 4 5 4 5 4 5 4 4 5 4 5 4 4 5 4 5 4 4 5 4 5 4 4 4 5 4 5 4 5 4 4 5 4 5 4 5 5 4 5 4 5 4 5 5 4 4 4 5 4 4 4 5 4 4 4 4 5 4 4 4 4 4 …
242_84 100 100 100 100 7 1 0 0 0 0 1 0 0 0 0 1 0 0 0 1 0 1 0 0 0 1 0 1 0 1 0 0 1 1 0 1 1 0 1 1 0 1 1 1 0 1 1 1 1 1 1 1 1 2 1 1 0 2 1 1 2 1 1 2 1 1 2 2 1 1 2 1 2 1 2 1 2 2 1 2 2 1 2 2 1 2 2 2 2 1 2 2 2 1 2 2 2 3 2 1 2 2 2 3 2 2 2 2 2 2 2 3 3 2 2 3 2 3 5 5 4 5 5 5 6 5 5 4 5 4 6 5 4 5 4 5 5 4 4 5 4 4 5 4 5 4 4 5 4 5 4 4 5 4 5 5 4 5 4 5 5 5 4 5 4 5 4 4 5 5 4 5 4 4 5 4 5 4 5 4 5 4 4 5 4 4 5 4 5 4 5 5 …
243_85_1 100 100 100 100 0 1 0 1 0 1 1 1 2 1 1 1 2 2 1 2 1 2 2 2 1 2 2 2 2 2 2 2 2 2 2 2 2 2 3 2 2 2 2 2 2 3 2 2 3 2 2 2 3 2 3 2 2 3 2 2 3 2 3 3 2 3 3 2 3 3 3 2 3 3 3 3 3 3 3 3 3 3 3 3 4 3 3 3 3 4 3 4 3 3 4 3 4 3 4 4 3 4 3 4 3 4 3 4 3 4 4 3 4 4 3 4 4 4 4 4 3 4 4 4 4 4 4 3 4 4 4 4 4 4 4 4 4 5 4 4 4 4 4 4 4 5 4 5 4 4 5 4 4 5 5 4 5 5 0 0 7 0 7 7 0 7 0 0 7 7 0 7 7 7 7 7 7 6 7 7 6 6 7 7 6 7 6 7 6 7 7 …
244_85_2 100 100 100 100 0 2 2 1 2 2 2 2 2 2 2 1 2 1 2 2 1 2 1 2 1 1 2 1 1 1 2 1 1 1 1 2 1 1 2 1 2 1 2 1 2 1 2 1 1 2 2 1 2 1 2 1 1 2 1 2 1 2 1 1 2 1 2 1 2 1 2 2 1 1 2 1 2 1 2 2 1 2 2 2 2 2 2 2 2 3 2 3 2 3 2 2 3 2 2 2 2 2 1 2 2 2 1 2 2 2 2 2 2 2 3 2 3 2 3 3 3 3 4 3 4 4 3 4 4 4 4 4 5 4 4 4 4 5 4 4 4 5 4 5 4 5 4 5 5 4 5 5 5 4 5 5 5 5 5 5 5 5 5 5 5 6 5 5 6 5 5 6 5 6 5 6 5 6 5 6 5 6 5 6 6 5 6 6 6 5 6 …
245_1 100 100 100 100 0 1 0 1 1 1 1 0 1 1 1 1 1 2 1 2 1 2 1 2 1 2 1 1 2 1 2 1 2 2 1 2 1 2 2 1 2 2 2 1 2 2 2 2 2 2 1 2 2 2 1 3 2 1 2 2 2 2 3 2 2 2 2 2 2 2 2 3 2 2 2 3 2 2 2 2 3 2 2 3 2 3 2 3 2 3 2 3 2 3 2 3 3 2 3 3 3 2 3 3 3 3 3 2 3 3 4 3 3 3 3 4 4 3 4 3 4 3 4 4 4 3 4 4 4 4 4 4 4 4 4 5 4 4 5 5 5 6 6 6 6 6 6 6 6 6 6 6 6 6 6 7 6 6 5 6 6 5 6 5 6 5 5 6 5 6 6 6 6 6 6 6 7 6 6 7 7 6 7 6 7 7 6 6 7 6 7 6 7…
246_2 100 100 100 100 0 1 1 1 2 2 1 2 2 2 2 2 1 2 2 1 2 1 1 1 1 1 1 1 1 1 2 1 2 1 2 2 3 2 2 2 2 2 3 2 2 3 2 2 2 2 2 3 2 2 2 2 2 2 2 3 2 2 2 2 2 2 2 2 2 2 3 2 2 2 2 2 3 2 2 2 3 2 2 3 2 2 2 2 3 2 2 2 2 2 2 2 2 2 2 2 2 2 2 1 2 2 2 2 2 2 3 3 2 3 4 5 4 4 4 4 5 4 5 4 5 4 5 4 5 5 5 5 5 4 5 5 6 5 5 6 5 5 5 5 6 5 6 5 5 6 6 5 5 6 6 5 6 5 6 6 5 6 6 5 6 6 6 6 5 6 6 6 6 6 5 6 6 6 6 6 6 6 6 6 6 6 6 6 6 6 7 6 6…
247_3 100 100 100 100 0 1 0 0 1 0 0 1 0 0 0 1 0 0 1 0 0 0 0 1 0 0 0 0 1 0 0 1 0 0 0 0 0 1 0 0 0 1 0 0 1 0 0 1 0 1 0 1 0 0 1 0 0 0 1 0 1 0 0 0 0 0 0 0 0 0 0 0 1 0 1 1 1 2 3 2 2 2 3 3 3 2 3 3 3 3 3 3 3 2 3 4 3 3 3 4 3 3 4 3 3 4 3 4 4 3 4 3 4 3 4 4 3 4 4 3 4 4 4 4 3 4 4 4 4 4 3 4 4 4 4 4 4 4 4 4 4 4 4 4 5 4 4 4 4 4 4 4 5 4 4 4 4 4 5 4 5 4 5 4 4 5 4 4 5 4 4 5 5 4 5 5 4 5 4 5 5 4 5 5 5 5 5 5 5 5 6 5 6…
248_4 100 100 100 100 0 1 0 1 1 1 2 1 2 2 2 2 2 1 2 2 2 1 2 1 2 1 1 0 1 1 1 1 1 2 1 2 2 1 2 2 3 2 2 3 2 2 3 2 2 2 2 2 2 3 2 2 2 2 2 2 2 2 2 3 2 2 2 2 2 2 2 3 2 2 2 2 2 2 3 2 2 2 3 2 2 3 2 2 3 2 2 2 3 2 2 2 2 2 2 2 2 2 1 2 2 2 1 3 2 2 2 2 2 4 3 3 2 4 5 4 4 4 4 5 4 5 4 5 4 5 5 5 5 5 5 5 5 5 5 5 5 5 6 5 5 6 5 5 6 5 6 6 5 6 5 6 5 6 6 5 6 5 6 6 5 6 6 6 6 5 6 6 6 6 6 6 6 5 6 6 6 6 6 6 6 6 6 6 6 6 6 6 6…
249_5 100 100 100 100 0 1 1 1 1 2 1 2 2 1 2 2 1 2 1 2 1 1 1 1 1 0 1 1 1 0 2 1 2 1 2 2 1 2 3 2 2 2 2 2 2 2 2 2 2 2 2 2 2 3 2 2 2 2 2 2 2 2 2 2 2 2 1 2 2 3 1 2 2 2 2 2 2 2 3 2 2 2 2 2 2 2 2 2 2 2 2 2 3 2 1 2 2 2 2 2 2 1 2 2 1 2 2 2 2 2 2 2 1 0 2 3 3 4 5 4 4 3 4 5 4 4 5 4 4 5 4 5 4 5 4 5 5 4 5 5 4 5 4 5 5 5 5 5 5 4 5 6 5 5 5 5 6 5 5 6 5 5 6 6 5 5 6 6 5 6 5 6 5 6 6 6 5 6 6 5 6 6 6 6 5 6 6 6 5 6 6 6 6…
250_6 100 100 100 100 0 1 0 1 1 1 1 2 1 2 1 1 2 1 1 1 0 0 1 0 0 0 1 0 1 0 1 1 1 1 2 2 1 2 1 2 2 2 2 1 2 2 1 2 2 1 2 1 2 2 1 2 2 2 1 2 2 2 1 2 1 2 2 1 2 2 1 2 1 2 2 1 2 2 1 2 2 2 2 2 2 2 2 1 2 2 2 2 2 1 2 1 1 2 1 1 2 1 2 1 2 1 2 2 3 3 3 4 4 4 4 4 4 4 4 4 4 4 4 5 4 4 4 5 4 5 4 4 5 4 4 5 5 4 5 4 5 5 4 5 4 5 5 5 4 5 4 5 6 5 4 6 5 5 5 5 5 5 5 6 5 6 5 5 5 6 5 6 5 5 6 5 6 6 5 6 5 6 5 6 6 5 6 6 5 6 6 6 5…
251_7 100 100 100 100 0 1 0 2 2 2 2 2 1 2 3 2 2 2 2 2 2 2 3 2 2 2 2 3 2 2 2 3 2 3 2 2 3 3 2 3 2 3 2 3 3 2 3 3 3 3 3 3 3 3 3 3 3 3 4 3 3 3 3 4 3 3 4 3 4 3 3 4 4 3 4 3 4 3 4 3 4 4 3 4 4 4 3 4 4 4 3 4 4 4 4 4 3 4 4 4 4 4 4 4 4 4 4 5 4 4 4 4 4 5 4 4 4 4 5 4 5 4 5 4 5 4 4 5 5 4 5 4 4 5 5 5 5 5 6 6 5 6 6 6 6 6 7 7 6 7 0 0 7 7 0 7 0 7 0 7 7 0 7 6 7 6 7 6 7 6 6 6 7 7 7 7 0 7 0 0 0 7 0 0 0 7 0 0 0 0 7 0 0…
252_8_2 100 100 100 100 0 1 0 0 0 1 0 1 2 2 3 3 2 3 3 3 3 2 3 2 3 2 3 3 2 3 2 2 3 2 2 2 2 3 2 2 2 2 2 2 3 2 2 2 2 3 2 2 2 3 2 2 2 3 2 2 3 2 2 3 2 2 2 3 2 3 2 2 2 3 2 2 2 3 2 3 2 2 2 2 3 2 2 2 3 2 2 3 3 2 3 4 3 4 4 4 3 4 4 3 4 4 3 3 3 2 3 2 2 3 2 3 2 3 2 3 2 3 4 3 4 4 4 4 4 5 5 5 4 5 5 6 5 5 6 5 6 5 6 5 6 5 6 6 5 6 5 6 6 6 5 6 6 6 6 6 6 6 5 7 6 5 6 6 6 6 6 6 7 6 6 6 6 6 6 7 6 6 7 6 6 6 6 7 6 7 6 6…
253_8_1 100 100 100 100 0 1 0 0 0 0 1 0 0 0 0 1 0 0 1 0 0 1 0 0 1 0 0 1 1 0 1 0 1 1 0 1 1 0 1 1 1 1 1 1 1 1 1 1 1 1 1 1 1 1 2 1 2 1 1 2 1 2 1 2 1 2 1 2 1 2 2 1 2 2 1 2 2 1 2 2 2 2 2 2 1 2 2 2 2 2 2 2 2 3 2 2 2 3 2 2 2 3 4 4 4 5 4 5 4 5 4 5 4 5 4 5 4 5 5 4 4 5 4 4 5 4 5 4 4 5 4 4 5 4 5 5 4 5 4 5 4 5 5 4 4 5 5 4 5 4 5 4 4 5 5 4 5 4 4 5 4 5 4 5 4 5 4 5 4 5 5 4 5 5 5 6 6 6 5 6 6 6 6 6 6 6 5 6 5 6 5 5…
254_9 100 100 100 100 7 1 0 0 0 1 0 0 0 1 0 0 0 1 0 1 0 0 1 0 1 0 1 0 1 0 1 0 1 1 0 1 1 1 1 1 0 1 1 0 1 2 1 1 1 1 1 2 1 1 1 1 2 1 2 1 2 1 2 1 2 1 2 2 1 2 1 2 2 1 2 2 2 1 2 2 2 2 2 2 2 2 2 2 2 2 2 2 2 2 3 2 2 2 4 4 5 4 4 5 5 5 4 5 5 4 5 5 4 4 5 4 4 5 4 4 4 4 4 4 5 4 4 4 5 4 5 4 4 4 5 5 4 5 4 4 5 4 4 5 4 4 5 4 4 5 4 5 4 5 4 4 5 4 5 4 4 4 5 4 5 4 4 5 4 4 5 4 5 5 5 6 6 6 6 5 6 6 6 5 6 5 5 5 5 5 4 5 4…
255_10_1 100 100 100 100 0 1 0 0 1 0 1 0 0 0 1 0 0 0 7 0 0 0 7 0 0 0 1 0 0 1 0 1 1 1 1 1 2 1 1 1 1 1 1 1 1 1 1 1 0 1 1 1 1 1 1 1 1 0 1 1 1 1 0 1 1 1 2 1 1 1 1 1 1 1 1 1 1 1 0 1 1 0 1 7 1 0 0 1 0 1 1 0 0 0 0 1 1 2 3 3 3 3 3 4 3 4 3 4 3 3 4 4 3 4 4 4 3 4 3 4 4 4 3 4 4 4 4 4 3 4 4 4 4 4 4 4 4 4 4 4 4 4 4 4 4 4 5 4 4 4 4 5 4 4 5 4 4 5 4 4 5 4 5 4 5 4 5 4 5 4 5 5 4 5 5 5 5 4 5 5 5 5 5 5 5 5 5 5 6 5 6 …
256_10_2 100 100 100 100 0 1 0 0 0 0 0 1 0 1 0 0 1 0 0 1 0 1 0 0 1 1 0 1 0 1 1 0 1 2 1 1 1 1 1 1 2 2 2 4 4 4 3 3 4 4 3 4 3 4 3 4 3 4 3 4 3 3 4 3 3 3 4 3 4 3 3 4 3 4 4 3 4 4 3 4 4 3 4 3 3 4 3 4 3 4 3 4 3 3 4 4 3 4 3 3 4 3 3 4 3 4 3 3 4 3 4 3 4 3 4 3 4 3 4 4 4 4 5 4 5 4 5 5 5 4 4 5 4 3 4 4 3 4 4 3 4 3 4 4 4 3 4 4 5 4 5 5 5 6 6 6 6 6 6 6 6 7 6 6 7 6 6 7 7 6 7 6 6 7 6 7 6 7 6 7 6 7 7 6 7 7 6 7 7 7 7 …
257_12_2 100 100 100 100 0 1 0 0 1 0 0 0 0 1 0 0 1 0 0 1 1 0 0 1 1 0 1 0 1 0 1 0 1 1 0 1 1 1 1 1 1 0 1 1 2 1 1 1 1 2 1 1 2 1 1 2 1 2 1 2 1 2 1 2 1 2 1 2 2 2 1 2 2 1 2 2 2 2 2 2 1 2 2 2 2 2 2 2 2 2 2 2 3 2 2 2 2 2 3 2 2 3 2 3 2 3 2 3 3 3 3 3 3 4 3 4 4 4 5 4 4 4 5 4 5 5 5 5 5 4 5 5 5 4 4 5 4 4 4 4 5 4 4 5 4 5 5 5 5 5 6 5 5 6 5 6 5 6 5 5 6 6 5 5 6 6 5 5 6 6 5 6 5 5 6 5 6 5 6 5 6 6 5 6 5 6 5 6 5 6 5 …
258_12_1 100 100 100 100 0 1 0 0 0 0 0 0 1 0 0 0 0 1 0 0 1 0 0 1 0 1 0 0 1 0 1 0 1 1 1 1 1 2 1 1 2 1 2 2 2 2 2 3 2 3 3 4 3 4 3 4 3 4 4 3 4 3 4 3 3 4 3 3 2 3 2 2 3 2 3 2 3 2 3 3 4 3 4 3 4 4 3 4 4 3 4 4 4 4 3 4 4 4 4 4 3 4 3 4 4 4 4 4 3 4 4 3 4 4 4 4 3 4 4 4 3 4 4 4 3 4 4 4 3 4 4 4 4 4 4 4 4 3 4 4 4 4 4 3 4 3 4 4 3 3 4 3 4 3 3 4 3 4 3 3 3 4 6 5 6 6 6 6 5 6 6 7 6 6 6 6 6 6 6 6 7 6 6 6 7 6 6 7 6 7 6 …
259_13 100 100 100 100 0 1 0 0 0 0 1 0 1 1 1 2 2 3 2 3 2 3 2 3 2 3 2 3 3 2 2 3 2 2 2 2 2 3 2 2 3 2 3 2 3 2 2 3 3 2 3 2 3 2 3 2 2 3 2 3 2 3 2 3 2 3 2 3 2 2 3 2 3 2 2 3 2 3 2 3 2 2 2 3 3 2 2 3 4 3 3 3 4 4 4 4 3 4 4 3 3 3 3 4 3 3 2 3 3 4 3 3 4 3 4 4 4 4 4 5 4 5 5 5 5 6 5 6 5 6 6 5 6 5 6 6 6 6 5 6 6 6 6 6 6 6 6 6 6 6 5 7 6 6 6 6 6 6 7 6 6 6 6 7 6 6 6 7 6 6 7 6 6 7 6 7 6 6 7 7 6 7 7 7 6 7 7 7 6 7 7 7 …
260_14_1 100 100 100 100 0 1 0 0 0 0 0 1 0 1 0 0 1 0 1 0 1 2 2 2 2 2 2 2 3 2 3 3 3 3 3 3 4 3 2 3 3 2 2 3 2 2 2 2 2 2 2 2 3 2 3 2 3 3 3 4 3 4 3 3 4 3 4 4 3 3 4 3 4 3 3 3 4 3 4 3 4 3 4 3 3 4 4 3 4 3 4 3 4 3 3 4 3 4 3 4 4 3 4 4 3 4 3 3 4 3 3 4 3 4 3 3 3 4 3 3 3 4 3 4 3 4 4 5 6 5 6 6 6 5 6 6 5 6 6 6 6 6 6 5 6 6 6 7 6 6 6 6 6 6 7 6 6 6 7 6 6 7 6 6 7 6 7 6 7 6 7 6 7 6 7 7 6 7 7 6 7 6 7 7 7 7 7 0 7 7 7 …
261_14_2 100 100 100 100 0 1 0 1 1 0 1 1 2 1 1 1 2 1 2 1 2 1 2 1 2 1 1 2 2 2 2 1 2 1 2 1 2 2 2 2 1 2 2 2 2 2 2 2 1 2 3 2 1 2 3 2 2 2 2 2 2 2 2 2 3 2 2 2 2 2 3 2 2 2 2 3 2 3 2 2 2 2 3 2 3 2 3 3 2 2 3 3 3 2 3 3 3 3 3 3 3 4 3 3 3 3 3 4 3 3 3 4 3 3 3 4 3 4 4 3 3 4 4 3 4 4 4 4 4 4 4 4 4 5 4 4 6 5 5 6 6 5 6 7 6 6 6 6 7 6 6 6 7 6 6 6 6 6 6 5 6 6 5 5 6 5 6 5 6 6 5 6 7 6 6 6 7 6 7 6 7 6 7 6 7 6 7 6 7 6 6 …
262_14_3 100 100 100 100 7 1 0 0 0 0 0 0 0 0 0 0 0 0 0 1 0 0 0 1 0 0 1 0 1 1 2 2 2 2 2 3 2 3 2 3 3 3 2 3 3 2 3 2 2 3 2 2 2 2 1 2 2 2 2 2 2 2 3 3 3 3 3 3 3 4 3 3 3 4 3 3 4 3 3 4 3 3 3 3 3 3 4 3 3 3 3 3 4 3 3 3 3 4 3 3 4 3 3 3 4 3 4 3 4 3 3 4 3 3 2 3 3 3 2 3 3 3 3 2 3 3 3 4 4 5 4 4 5 5 6 5 6 6 5 6 6 6 5 6 6 6 6 6 6 6 6 6 6 5 6 7 6 6 6 6 6 6 6 7 6 6 6 7 6 6 6 7 6 6 7 6 6 6 7 6 7 6 7 6 6 7 6 7 6 7 7 …
263_15_1 100 100 100 100 0 1 0 0 0 0 0 0 0 1 0 0 0 1 0 0 1 0 0 0 0 1 0 0 1 0 1 1 0 1 0 1 1 0 1 1 1 1 0 1 1 1 1 1 1 1 2 2 2 1 2 2 4 3 4 4 4 4 3 4 4 3 4 4 3 4 4 4 4 3 4 3 4 4 3 4 3 4 3 3 4 3 3 4 3 3 4 4 3 4 3 4 3 4 4 3 3 4 4 3 4 4 3 3 4 3 4 3 4 4 3 4 3 4 3 4 3 4 3 4 3 4 3 3 4 4 3 4 4 3 4 4 5 4 4 5 5 5 4 5 5 4 4 5 4 4 4 4 4 3 4 4 4 4 4 4 4 4 4 4 4 4 5 5 5 6 6 5 6 6 6 6 6 6 6 6 6 6 6 7 6 6 7 6 7 7 6 …
264_15_2 100 100 100 100 0 1 0 0 1 0 0 1 1 1 1 1 1 1 2 1 2 1 1 1 2 2 1 2 1 2 1 2 2 1 2 2 1 2 1 2 2 2 1 2 2 2 2 2 2 1 2 2 2 2 2 2 2 2 2 2 2 2 3 2 2 2 2 2 2 2 2 2 2 2 2 2 3 2 2 3 2 2 2 3 2 2 3 2 3 2 2 3 2 3 2 3 3 2 3 2 3 3 3 3 3 2 3 3 4 3 3 3 4 3 3 3 3 3 4 3 3 4 4 3 4 3 4 3 4 4 4 3 4 4 4 4 4 4 4 4 5 6 7 7 6 7 7 7 6 7 6 6 7 6 6 6 7 6 6 6 6 6 6 6 6 6 6 6 5 6 6 6 5 6 6 6 5 6 6 6 6 6 5 6 6 6 6 6 6 6 6 …
265_15_3 100 100 100 100 0 1 0 1 1 1 2 1 1 2 1 2 1 2 1 1 1 1 1 0 0 1 0 0 0 1 0 0 1 1 1 2 2 1 2 1 2 2 2 2 1 2 2 2 1 2 2 2 1 2 2 2 1 2 2 1 2 2 2 1 2 2 1 2 2 1 2 2 2 1 2 1 2 2 2 1 2 2 2 2 2 1 2 2 2 2 2 2 2 2 2 2 2 1 2 2 1 2 1 2 1 1 0 2 1 2 1 1 1 2 2 1 2 2 4 4 4 3 4 4 4 4 4 4 4 3 4 5 4 4 4 4 5 4 5 4 4 5 4 4 5 4 5 4 5 4 5 4 5 5 4 5 4 5 5 5 4 5 5 5 5 5 5 5 5 4 5 6 5 5 5 6 5 6 5 5 5 6 5 6 5 6 5 6 5 6 5 …
266_17 100 100 100 100 6 1 0 0 1 1 0 0 1 0 1 0 1 1 1 0 1 0 1 1 1 1 1 1 1 1 2 1 1 2 1 1 1 2 1 2 1 2 1 2 1 2 2 1 2 1 2 2 2 1 2 1 2 2 2 2 2 1 2 2 2 2 2 1 2 2 2 2 2 2 2 2 2 2 2 2 2 2 2 2 2 3 2 2 2 2 3 2 2 2 3 2 2 3 2 2 3 2 3 3 2 3 2 3 3 2 3 3 2 3 2 4 3 3 2 4 3 3 3 3 3 4 3 3 4 3 3 3 4 4 4 4 4 4 4 4 4 4 5 4 5 6 5 6 5 6 6 6 6 6 5 7 6 6 6 5 6 6 6 6 5 5 6 5 5 5 5 5 6 5 6 6 5 6 6 7 6 6 6 6 6 7 6 6 6 7 6 6 …
267_18 100 100 100 100 0 1 0 0 0 0 1 0 0 0 0 1 0 0 0 0 1 0 0 0 0 0 1 0 0 0 0 0 0 0 0 0 1 0 0 0 0 0 0 0 0 1 0 0 0 1 0 0 1 0 0 1 0 0 0 1 0 0 1 7 0 0 0 1 0 0 7 0 0 0 0 0 7 0 0 0 0 7 7 0 0 2 1 2 2 2 3 2 2 2 3 3 2 3 2 3 2 3 2 3 3 3 3 2 3 3 3 3 3 3 3 3 4 3 3 3 4 3 3 4 3 4 3 4 3 4 4 3 4 4 3 4 3 4 4 3 4 3 4 4 3 4 4 4 4 4 3 4 4 4 4 4 3 4 4 4 4 4 4 4 4 4 4 4 4 4 5 4 4 4 4 4 5 4 4 5 4 4 4 4 5 4 4 5 4 4 5 4 …
268_19_2 100 100 100 100 0 1 0 0 0 0 0 1 0 0 0 1 0 0 0 0 1 0 0 1 0 0 1 0 1 0 1 0 1 0 1 0 1 1 0 1 0 1 1 1 0 2 1 0 1 1 1 1 2 1 1 1 1 1 1 1 2 1 1 2 1 2 1 1 2 2 1 1 2 2 1 2 1 2 2 1 2 2 1 2 2 2 2 1 2 2 1 2 2 2 2 2 2 1 2 2 3 2 1 2 2 2 2 2 3 2 2 2 2 3 2 2 2 3 1 3 3 2 2 2 5 4 4 4 5 6 5 6 5 5 4 5 5 5 5 5 5 4 6 5 4 5 4 5 4 4 5 4 5 4 5 5 4 5 4 5 4 5 5 4 5 4 5 5 4 5 5 5 5 4 5 4 5 5 4 5 5 4 5 5 4 5 4 5 5 4 5 …
269_19_3 100 100 100 100 0 1 0 0 0 0 0 1 0 0 0 0 1 0 0 0 1 0 0 1 0 1 0 1 0 0 1 1 0 1 0 1 1 0 1 1 0 1 0 1 1 1 1 1 1 1 1 1 1 1 2 1 1 1 1 2 1 1 2 1 1 2 1 2 1 1 2 2 2 1 2 1 2 2 2 2 1 2 2 2 2 2 2 2 2 2 3 2 2 2 3 2 3 2 3 4 3 4 4 4 4 4 5 4 5 4 4 5 4 5 5 4 5 4 4 4 4 4 4 4 3 4 4 3 4 4 4 4 4 4 5 4 4 5 5 5 5 4 5 5 5 5 5 4 5 5 5 4 5 5 5 4 5 5 5 4 5 5 5 4 5 5 5 4 5 5 5 5 5 5 5 5 5 5 5 6 5 5 5 5 5 5 4 4 5 4 5 …
270_19_4 100 100 100 100 0 1 0 1 0 1 0 1 0 1 0 1 0 1 0 0 1 0 0 0 1 0 0 0 0 0 0 0 0 0 0 0 0 0 0 0 0 0 0 0 0 0 1 0 0 0 0 0 0 0 1 0 0 0 0 1 0 0 0 0 0 0 0 0 1 7 0 0 1 0 0 0 0 0 0 0 0 1 0 0 0 0 1 0 1 1 0 1 2 2 1 2 1 2 2 1 1 1 1 1 1 0 0 1 0 0 1 0 1 0 1 0 1 2 1 2 2 2 2 2 3 2 2 2 3 3 3 3 3 3 3 4 3 3 4 3 3 4 4 3 4 3 4 3 4 3 4 4 4 4 4 4 3 4 4 4 4 4 4 4 4 4 4 4 4 4 4 4 4 5 3 5 4 4 4 4 5 4 4 4 5 4 4 5 4 4 4 …
271_19_5 100 100 100 100 0 1 0 0 0 0 0 0 0 0 0 0 0 1 0 0 0 0 0 0 0 0 0 0 0 7 0 0 0 0 0 0 0 0 0 0 1 0 0 0 0 0 1 0 0 0 1 0 0 0 0 0 0 0 0 0 0 0 0 7 0 0 0 0 7 0 0 7 0 0 0 1 7 1 1 1 2 3 2 3 2 2 2 3 2 3 2 3 3 2 3 2 3 3 2 3 3 3 3 2 3 3 3 3 4 3 3 3 4 3 3 3 4 3 3 4 3 4 3 4 3 3 4 4 3 4 3 4 4 3 4 4 3 4 4 4 4 3 4 4 4 4 4 3 4 4 4 4 4 4 4 4 4 4 4 4 4 4 4 4 4 5 4 4 4 4 4 4 5 4 4 4 4 5 4 4 5 4 5 4 5 4 5 4 4 5 4 …
272_20_1 100 100 100 100 0 1 0 0 1 0 1 1 0 1 1 1 0 1 0 1 0 0 0 0 0 0 7 0 0 0 0 0 0 0 0 1 0 1 1 1 2 1 1 1 1 1 1 2 1 1 1 1 1 1 1 1 2 1 1 1 1 1 1 2 1 1 0 2 1 1 1 1 2 1 2 1 1 1 2 1 1 2 1 1 1 1 0 1 0 1 1 0 1 1 0 1 0 1 0 1 0 0 1 0 3 2 3 3 3 4 3 4 3 4 3 4 4 3 4 3 4 4 4 4 3 4 4 4 3 4 4 4 4 4 4 4 4 4 4 4 4 4 5 4 4 3 4 5 4 4 4 4 4 4 5 4 4 4 5 4 4 5 4 4 5 4 4 5 4 5 4 5 4 5 5 4 5 4 5 4 5 5 5 5 4 5 5 5 6 5 5 …
273_20_2 100 100 100 100 0 1 0 0 0 0 0 0 0 1 0 0 0 1 0 0 1 0 0 1 0 1 0 1 0 1 0 1 0 1 0 1 0 1 1 1 0 1 1 0 1 1 1 2 1 1 1 1 1 1 1 2 1 1 2 1 1 2 1 2 1 2 1 2 2 1 2 1 2 1 2 2 1 2 2 2 1 2 2 2 1 2 2 2 2 2 2 2 2 3 2 2 2 2 2 2 3 3 2 2 2 4 7 5 4 5 5 5 5 6 5 5 5 5 4 5 4 4 5 5 4 4 5 4 4 5 4 4 4 4 4 5 4 4 5 4 4 4 5 4 4 5 4 4 4 5 4 4 4 5 4 4 5 4 4 4 5 4 4 4 5 4 4 5 4 4 5 4 4 4 4 5 4 4 5 4 4 4 5 4 4 5 4 5 4 5 6 …
274_23_1 100 100 100 100 0 1 0 0 0 0 1 0 0 1 0 0 1 0 1 0 2 2 2 2 3 4 3 4 3 3 3 3 4 3 3 3 2 3 3 3 3 3 3 2 2 3 3 2 3 2 2 3 2 2 3 2 3 2 3 2 3 2 3 2 3 3 2 3 2 3 3 2 3 2 3 2 3 3 2 3 3 2 3 2 3 2 3 2 3 2 3 3 2 3 3 2 4 3 3 3 4 4 4 4 4 4 4 4 4 4 3 4 4 3 3 3 4 3 3 3 3 3 4 3 4 4 4 4 4 4 5 4 6 5 5 6 5 5 6 5 6 6 6 5 6 6 6 6 6 6 6 5 6 6 6 6 6 6 6 6 6 7 6 6 6 6 7 6 6 6 7 6 6 7 6 6 7 6 7 6 6 7 7 6 7 7 6 7 6 7 7 …
275_23_2 100 100 100 100 0 1 1 2 3 2 3 3 3 2 3 2 3 2 3 2 2 3 2 2 3 2 2 2 2 2 2 2 2 2 2 2 2 1 2 2 2 2 2 2 2 2 2 1 2 2 2 2 2 2 2 2 2 2 2 2 2 2 2 2 2 2 2 2 1 2 3 1 2 2 2 2 2 2 2 1 2 2 2 2 2 2 2 2 2 2 2 2 2 2 2 2 3 3 3 3 3 4 3 3 3 3 3 3 2 2 2 3 2 2 2 2 2 2 2 3 2 2 2 3 2 3 3 3 4 4 4 4 3 5 4 4 4 5 4 5 4 5 4 5 5 5 5 5 6 5 5 5 5 6 5 6 5 6 5 5 6 6 5 6 6 5 6 6 5 6 6 6 5 6 6 5 6 6 6 6 6 6 6 5 6 6 6 6 6 6 6 …
276_24 100 100 100 100 0 2 2 2 3 2 4 3 2 3 2 2 3 2 2 2 3 2 2 2 3 2 3 2 2 2 2 2 2 2 2 2 2 1 2 2 2 2 2 2 2 2 2 1 2 3 2 1 2 2 3 2 2 2 2 2 2 2 2 2 2 2 2 1 2 2 2 2 2 2 2 2 1 2 2 2 2 2 2 1 2 2 2 2 2 3 2 2 2 2 3 2 3 3 3 4 3 3 4 3 3 2 3 2 3 2 2 2 2 2 3 2 2 2 2 3 2 3 2 3 3 4 3 4 4 4 4 4 4 5 4 4 5 4 5 4 5 4 5 5 5 5 5 4 5 5 6 5 5 5 6 5 5 6 5 6 6 5 6 5 6 5 6 6 6 5 6 6 6 5 6 6 6 6 5 6 6 6 6 6 6 6 6 6 6 6 6 6 …
277_25 100 100 100 100 0 1 0 0 0 0 1 0 0 1 0 0 1 0 1 0 1 0 1 0 0 1 1 1 0 1 0 1 1 0 1 1 1 0 1 1 1 1 1 1 1 1 1 1 1 2 1 1 2 1 1 2 1 2 1 2 1 1 2 2 1 2 2 1 2 1 2 2 1 2 2 1 2 2 2 2 2 1 2 2 2 2 2 2 3 2 3 4 5 6 5 4 5 5 4 5 4 5 4 5 4 5 4 5 4 5 4 4 5 4 4 4 4 4 5 4 4 4 4 4 4 4 4 4 4 5 4 4 4 4 4 4 5 4 4 4 4 4 4 4 5 4 4 4 4 4 4 4 4 4 5 4 4 4 4 4 4 4 4 4 4 5 4 4 4 4 4 4 4 4 5 4 4 4 5 4 5 6 5 5 6 5 6 5 5 5 5 4 …
278_26 100 100 100 100 7 1 0 0 0 0 1 0 0 1 0 1 0 1 1 0 0 1 0 0 0 0 0 0 0 0 0 1 0 0 0 1 0 1 0 1 1 1 1 1 1 2 1 1 1 1 1 1 1 1 1 1 1 1 1 1 1 1 1 1 2 1 1 1 1 1 1 1 2 1 1 1 1 2 1 2 1 1 1 1 1 1 1 1 0 1 0 1 0 1 1 0 1 0 1 0 1 0 0 2 3 2 3 3 4 3 4 3 4 3 4 3 4 4 3 4 4 3 4 4 4 4 4 4 4 4 3 4 4 4 4 4 4 4 4 4 5 4 4 4 4 4 4 5 4 4 4 5 4 4 4 5 4 4 5 4 4 5 4 5 4 4 5 4 5 5 4 5 4 5 5 4 5 4 5 5 5 4 5 5 4 5 5 5 5 5 4 5 …
279_27 100 100 100 100 0 1 0 1 0 0 1 1 0 1 0 0 1 0 0 0 1 7 0 0 0 0 0 0 0 0 0 1 0 1 0 1 1 1 1 1 1 1 1 1 1 1 1 2 1 1 1 1 1 1 1 1 1 1 1 1 1 1 0 2 1 1 1 1 1 1 2 1 1 1 1 1 2 1 1 1 1 0 1 1 0 1 1 0 1 1 0 0 1 1 1 2 1 0 3 2 3 3 3 4 3 4 3 3 4 4 3 4 4 3 4 4 3 4 4 4 3 4 4 4 4 4 4 4 4 4 4 4 4 3 4 4 4 4 5 4 4 4 4 4 4 4 5 4 4 4 5 4 4 4 5 4 4 5 4 4 5 4 5 4 5 4 4 5 5 5 4 5 4 5 5 4 5 5 5 5 5 4 5 5 5 5 5 5 6 5 5 5 …
280_28 100 100 100 100 0 1 0 0 1 1 1 2 2 2 1 2 2 2 2 2 2 2 3 2 2 2 2 3 2 2 2 3 2 2 3 2 3 2 3 2 2 3 3 2 3 2 3 3 3 3 3 2 3 3 3 3 3 3 4 3 3 3 4 3 3 4 3 4 3 3 3 4 4 4 3 3 4 4 3 4 4 3 4 4 3 4 4 4 4 4 4 3 4 4 4 4 4 4 3 4 4 4 4 4 4 4 4 5 4 4 4 4 4 4 5 4 5 4 4 4 5 4 5 4 5 4 5 4 5 4 5 4 4 5 6 5 5 5 5 5 5 6 0 0 0 7 0 7 0 0 7 0 0 0 7 0 7 7 0 7 7 7 7 7 7 7 7 7 6 7 0 7 7 7 0 7 7 7 0 7 7 0 7 7 0 7 7 0 7 7 7 0 …
281_30_1 100 100 100 100 0 1 0 0 0 1 0 1 0 0 0 1 0 1 0 1 0 1 0 1 0 1 0 1 1 0 1 1 1 1 0 2 1 0 1 1 2 1 1 2 1 1 1 2 1 2 1 1 2 1 1 2 1 2 2 1 2 2 1 2 1 2 2 2 1 2 2 2 1 2 2 2 2 2 2 1 2 2 2 2 2 2 3 1 2 2 3 2 2 2 2 2 2 2 2 3 2 2 3 2 2 2 3 2 2 3 2 3 2 3 2 3 2 3 3 2 3 2 4 3 4 4 4 6 5 6 5 6 6 5 5 6 5 6 5 6 5 5 5 5 5 5 4 5 5 5 4 5 5 5 5 5 5 5 5 6 5 5 5 5 5 5 5 5 6 5 5 5 5 5 5 6 5 5 4 5 5 5 5 5 5 6 5 5 5 6 5 …
282_30_2 100 100 100 100 0 1 0 0 0 0 1 0 0 0 1 0 0 0 0 1 0 1 0 1 0 1 0 0 1 0 1 1 0 1 1 1 1 1 0 1 1 1 1 1 1 1 2 1 1 1 2 1 1 1 1 1 2 1 2 1 2 2 1 2 2 2 1 2 2 2 1 2 2 2 1 2 2 2 2 2 1 2 2 2 2 1 2 2 2 2 2 2 2 2 3 2 2 2 2 2 2 2 3 2 2 2 2 3 3 2 2 2 2 3 2 3 2 2 3 3 2 2 3 3 3 3 3 3 3 3 4 4 4 6 6 6 6 5 6 5 6 6 5 6 5 6 6 5 6 5 5 6 5 5 5 5 6 5 4 5 5 5 5 5 5 5 5 5 5 5 5 5 6 5 5 6 5 6 5 5 4 5 5 5 5 5 5 5 6 5 5 …
283_30_3 100 100 100 100 0 1 0 0 0 0 0 0 0 0 1 0 0 0 0 1 0 0 0 1 0 0 1 0 0 1 0 1 0 1 0 1 0 1 0 1 0 1 0 1 1 0 1 1 0 2 1 1 1 1 1 1 1 1 1 2 1 0 1 2 1 1 2 2 1 2 1 2 2 1 2 6 5 4 4 4 3 4 5 4 5 4 4 4 4 4 3 4 4 4 4 4 3 4 4 4 3 4 3 4 3 4 4 4 3 4 4 4 3 4 4 3 4 4 4 4 4 4 3 4 4 4 4 4 3 4 4 4 3 4 4 4 4 4 3 4 4 3 4 4 4 3 4 4 4 3 4 4 4 4 4 5 3 5 4 4 5 5 5 5 5 5 5 4 5 4 4 4 4 4 4 4 4 4 4 4 4 4 4 4 4 4 5 4 5 5 6 …
284_30_4 100 100 100 100 0 1 1 0 1 1 2 1 1 2 2 1 2 2 2 2 2 2 1 2 2 2 2 1 2 2 2 1 2 2 2 2 2 2 2 2 2 2 2 2 2 2 2 2 3 2 2 3 2 2 2 3 2 2 3 2 3 2 3 2 3 2 3 2 2 3 2 3 2 3 3 2 3 2 3 3 2 3 3 2 3 3 3 3 3 3 3 4 3 3 3 4 3 3 3 3 4 4 3 4 3 4 3 4 3 4 3 4 3 4 3 4 4 4 3 4 4 4 4 3 4 4 4 4 4 4 4 4 4 4 4 4 4 4 4 4 4 4 4 4 5 4 4 5 5 6 6 0 0 7 0 0 7 0 7 7 7 7 6 0 7 6 6 7 7 6 6 7 6 7 6 6 7 6 6 6 6 6 7 6 6 6 6 7 6 6 7 …
285_31 100 100 100 100 0 1 0 0 0 1 0 0 1 0 1 0 1 0 1 0 1 1 0 1 1 0 1 1 1 1 1 1 2 1 1 1 1 1 2 1 1 2 1 0 2 1 2 1 2 1 2 2 1 1 1 2 1 2 1 2 2 1 2 2 1 2 2 2 1 2 2 1 2 2 2 2 2 2 1 2 2 2 2 2 2 2 2 2 2 2 2 2 2 2 3 2 2 2 2 2 3 2 2 2 3 2 2 2 3 2 3 2 3 3 2 3 2 3 3 3 3 3 3 2 3 4 3 3 4 3 3 4 4 4 3 4 4 4 4 4 5 4 6 5 5 6 5 6 5 6 6 5 6 5 6 5 5 6 5 5 5 5 5 5 5 5 6 5 6 6 5 6 6 6 6 6 6 6 6 6 6 6 6 6 6 6 6 6 6 6 6 6 …
286_32 100 100 100 100 0 1 1 0 0 1 0 1 0 1 0 0 7 0 0 0 0 0 7 0 0 0 0 0 0 0 0 1 0 2 1 2 2 1 2 2 3 2 2 2 2 3 2 2 3 2 2 3 2 3 2 3 2 3 3 2 3 2 3 3 3 2 4 3 2 4 3 3 3 3 3 3 4 3 3 3 4 3 3 4 3 4 3 4 3 4 4 3 4 3 4 4 4 3 4 3 4 4 4 4 3 4 4 4 4 4 4 4 4 3 4 4 4 5 4 4 4 4 4 4 4 5 4 4 4 5 4 4 5 4 4 4 5 4 5 4 5 4 5 4 4 5 5 5 4 5 5 6 5 6 6 7 7 7 0 7 7 0 7 0 0 7 7 0 7 0 7 7 7 0 7 7 7 7 7 7 0 7 7 0 7 7 0 7 0 7 0 7 …
287_34 100 100 100 100 0 2 2 2 3 2 2 2 2 2 2 2 2 3 2 2 2 3 2 3 2 3 3 3 2 3 2 3 3 3 2 3 3 3 3 3 3 3 3 3 3 4 3 4 3 3 4 3 3 4 4 3 4 3 4 3 4 3 3 4 4 4 3 4 3 4 4 4 3 4 4 4 3 4 4 4 4 4 3 4 4 4 4 4 4 4 4 3 4 4 4 5 4 4 4 4 4 4 5 4 4 4 4 5 4 4 5 4 4 5 4 5 4 5 4 5 4 5 4 5 5 4 5 5 5 5 5 5 5 5 6 5 6 5 6 6 6 6 6 6 7 7 6 7 0 0 7 0 0 0 0 7 0 0 0 7 0 0 7 7 7 7 7 7 6 7 7 7 7 0 7 0 0 7 0 0 0 0 0 0 0 0 0 0 0 0 0 0 …
288_35 100 100 100 100 0 1 0 0 0 0 0 0 1 0 0 0 0 1 0 0 0 1 0 0 1 0 1 0 0 1 0 1 0 1 0 1 0 1 1 0 1 1 1 0 1 1 0 1 1 0 1 1 1 1 1 1 1 2 1 1 1 1 2 1 1 2 1 1 2 1 2 2 1 2 1 2 1 2 1 2 2 2 1 2 2 1 2 2 2 1 2 2 2 2 2 2 2 2 2 2 2 3 2 2 2 2 3 2 3 3 3 4 3 4 4 4 4 4 4 4 5 4 5 4 5 5 5 5 5 4 5 4 5 4 4 4 4 3 4 4 4 4 4 4 4 5 4 5 5 5 5 5 6 5 5 6 5 5 5 6 5 5 5 5 5 6 5 5 5 6 5 5 5 5 5 5 6 5 5 5 6 5 5 5 5 6 5 5 6 5 6 5 …
289_36 100 100 100 100 0 1 0 1 0 0 1 0 1 0 1 0 0 1 0 1 0 0 0 1 0 1 0 0 1 0 0 1 0 1 0 0 1 0 0 1 0 0 1 0 0 1 0 1 1 0 1 0 1 0 0 1 0 0 0 1 0 0 0 0 0 0 0 0 1 0 0 1 0 1 0 2 2 2 3 2 3 3 3 2 3 3 3 2 3 4 3 2 3 4 3 3 4 3 3 3 4 4 3 4 3 4 3 4 4 3 4 4 4 3 4 4 3 4 4 4 4 3 4 4 4 4 4 3 4 4 4 4 4 4 4 4 4 5 4 4 4 4 4 5 4 4 4 5 4 4 5 5 4 4 5 4 4 5 4 5 4 5 5 4 5 4 5 4 5 5 5 5 5 4 5 5 5 5 5 6 5 5 5 6 5 6 5 6 5 6 6 6 …
290_37_1 100 100 100 100 0 1 0 0 0 0 0 0 0 1 0 0 0 0 1 0 1 0 0 0 1 0 1 0 1 0 1 1 0 1 1 1 1 1 1 1 2 1 2 1 4 4 4 3 4 4 4 4 4 4 4 3 4 3 4 4 3 3 3 4 4 3 3 3 3 3 3 3 3 2 3 3 3 3 4 3 3 3 4 3 3 3 4 3 3 3 3 4 3 3 3 3 3 3 3 3 3 3 3 3 3 3 3 3 3 3 3 4 3 4 4 4 4 4 4 4 4 5 5 4 4 5 4 4 3 4 4 4 3 4 3 4 3 4 3 4 4 3 4 4 4 4 4 4 5 4 5 5 6 5 6 6 5 6 6 6 6 6 7 6 6 6 6 6 6 7 6 7 6 6 6 7 6 6 7 6 6 6 6 7 6 6 7 7 7 6 7 …
291_37_2 100 100 100 100 0 1 2 1 1 1 0 1 1 1 1 0 1 1 1 0 1 1 1 0 0 0 1 0 0 0 0 1 0 1 0 1 0 1 0 0 1 1 0 1 0 1 1 0 1 0 1 0 1 0 1 0 0 1 1 0 0 1 0 1 0 1 0 0 1 0 1 0 0 1 0 1 1 0 1 1 1 2 1 2 2 2 2 2 2 2 1 2 1 2 1 0 1 1 1 1 1 1 1 1 1 2 1 2 2 3 2 2 3 3 3 3 3 4 3 4 3 4 3 4 3 4 4 4 3 4 4 4 4 3 4 4 4 4 4 4 4 4 4 4 4 4 5 4 4 4 4 4 4 5 4 4 4 5 4 4 4 5 4 4 5 4 5 4 5 5 4 5 4 5 4 5 4 5 5 5 5 5 5 5 4 5 5 5 5 5 5 …
292_38_1 100 100 100 100 0 1 0 2 1 0 1 1 1 1 0 1 1 0 1 0 1 1 0 1 0 1 0 0 1 0 0 1 0 1 0 0 1 1 0 1 1 1 0 1 0 1 1 0 1 0 1 1 0 1 1 0 0 1 1 0 1 0 1 0 1 0 1 1 1 0 1 1 1 1 2 2 1 2 2 2 2 2 2 2 2 1 2 2 1 1 1 1 1 1 1 1 1 1 2 1 2 1 3 2 2 2 3 3 3 4 3 3 4 3 4 4 3 4 4 4 4 3 4 4 4 4 4 4 4 4 4 4 4 5 4 4 4 5 4 4 4 5 4 4 4 4 5 4 5 4 4 4 5 5 4 5 4 5 4 5 4 5 5 5 4 5 5 5 5 5 5 5 5 5 5 5 5 5 6 5 5 6 5 5 6 5 5 6 5 6 5 …
293_38_2 100 100 100 100 7 1 0 0 0 0 0 1 0 0 0 1 0 0 1 1 1 1 0 2 1 2 2 2 2 2 2 2 3 2 3 2 3 3 2 3 3 3 2 3 2 2 2 2 2 2 2 2 2 2 2 2 3 2 3 2 3 4 3 3 4 3 4 3 4 3 3 4 3 4 3 3 3 4 3 4 3 4 3 3 3 3 4 3 3 3 4 3 3 3 4 3 4 3 4 3 4 4 3 3 4 3 4 4 3 3 3 4 3 3 3 3 3 3 2 3 2 3 3 3 3 2 3 3 4 4 4 5 6 5 5 6 6 5 6 6 6 5 6 6 6 6 6 6 6 6 6 6 6 6 6 6 6 6 6 6 6 6 7 6 6 6 7 6 6 7 6 6 6 6 7 6 6 7 6 6 7 6 7 6 7 6 7 7 6 7 6 …
294_38_3 100 100 100 100 0 1 0 0 0 0 0 0 1 0 0 0 0 1 0 0 1 0 0 1 0 1 0 1 0 1 0 1 1 0 1 1 0 1 1 0 1 1 1 1 0 1 1 1 1 1 1 1 1 1 2 1 1 2 1 1 1 2 2 1 1 2 1 2 1 2 1 2 2 1 2 2 2 1 2 2 2 1 2 2 2 2 2 2 2 2 2 2 2 3 2 2 2 3 2 2 3 3 2 4 5 6 5 5 6 5 5 4 5 4 5 4 5 5 4 5 4 5 4 4 5 4 4 4 5 4 4 4 4 5 4 5 4 5 4 5 4 5 4 4 5 4 5 4 5 5 4 5 4 4 5 4 5 4 4 5 4 4 5 4 5 4 4 4 5 4 5 4 4 5 4 4 5 4 5 5 5 5 6 5 6 6 5 6 6 6 5 …
295_39 100 100 100 100 0 1 0 1 0 1 1 1 0 1 1 0 1 0 1 0 0 0 0 0 0 7 0 0 0 0 0 1 0 0 1 1 1 1 1 1 1 1 2 1 1 1 1 1 2 1 1 1 1 2 1 1 1 1 1 1 1 1 1 1 1 1 1 2 1 1 1 2 1 2 1 1 2 1 1 2 1 0 1 1 1 1 1 0 1 1 0 1 1 0 0 1 0 0 1 0 0 1 2 2 3 3 3 4 3 3 4 3 4 3 4 3 4 4 4 3 4 4 3 4 4 4 4 3 4 4 4 4 4 4 4 4 4 4 4 4 4 4 4 4 4 4 4 4 5 4 4 5 4 4 4 4 5 4 4 5 4 5 4 5 4 5 4 5 5 4 5 5 4 5 5 4 5 4 5 5 5 5 4 6 5 4 5 5 5 5 6 5 …
296_40 100 100 100 100 0 2 2 2 2 2 2 2 1 2 2 1 2 1 2 1 2 2 1 2 1 1 1 1 2 1 0 1 1 1 0 1 1 1 1 1 1 1 0 1 2 1 1 1 1 1 1 0 1 1 1 1 1 1 1 1 1 1 1 1 0 1 1 1 1 0 1 1 1 1 1 2 2 2 2 2 2 2 2 3 2 2 2 2 2 2 2 1 2 1 2 1 1 2 1 2 1 2 1 2 2 1 2 2 2 3 2 3 3 3 3 4 3 4 4 3 4 4 4 4 4 4 4 4 4 4 5 4 4 4 4 4 5 4 4 4 5 4 4 5 4 4 5 4 5 4 5 5 4 5 4 5 5 4 5 5 5 5 4 5 5 5 5 5 6 5 5 5 5 6 5 6 5 6 5 5 6 5 6 5 6 5 6 5 6 5 6 6 …
297_41_1 100 100 100 100 0 1 0 0 0 0 0 0 0 1 0 0 1 0 0 0 1 0 1 0 0 1 1 0 1 0 0 1 0 1 1 0 1 1 0 1 0 1 1 1 1 1 1 0 1 1 1 1 1 1 1 2 1 1 1 2 1 1 1 2 1 2 1 2 1 2 1 2 1 2 2 1 2 2 1 2 2 2 1 2 2 1 2 2 2 2 2 2 2 2 2 3 2 2 3 2 3 3 3 4 3 4 4 4 4 5 4 5 4 5 4 5 4 5 4 5 5 4 4 4 4 4 4 3 4 4 4 4 4 3 4 5 4 4 4 5 4 5 5 5 5 5 5 5 5 5 5 5 5 5 5 5 5 5 5 5 4 6 5 4 5 5 5 5 5 5 5 5 5 5 5 5 5 5 5 6 5 5 5 6 5 4 5 5 5 5 5 …
298_41_2 100 100 100 100 7 1 2 2 1 1 1 2 1 1 1 2 1 1 1 1 1 2 1 1 1 0 1 1 1 1 1 1 0 1 1 1 1 1 1 1 1 1 1 1 1 1 1 1 1 1 1 1 0 1 1 1 1 1 2 1 0 1 1 2 1 1 2 1 2 2 2 2 2 2 2 2 3 2 2 2 3 2 1 2 2 1 2 1 2 1 1 2 1 1 2 2 1 2 2 2 2 3 2 3 3 4 3 4 3 4 3 4 4 3 4 4 4 4 4 4 4 4 4 4 5 4 4 4 5 4 5 4 4 5 4 4 5 5 4 5 4 5 4 5 4 5 5 4 5 5 5 5 5 4 5 5 5 5 6 5 5 5 5 6 5 5 5 6 5 6 5 6 5 6 5 6 5 6 5 6 5 6 5 6 6 6 5 6 6 6 5 …
299_42_1 100 100 100 100 0 1 0 0 0 0 0 0 1 0 0 0 0 0 0 1 0 1 0 1 1 1 2 1 4 3 3 1 4 3 3 3 4 3 3 4 3 2 3 3 3 3 2 2 3 2 3 2 3 2 3 2 3 3 2 3 3 3 3 2 3 3 3 2 3 3 2 3 3 3 3 2 3 3 2 3 3 2 3 2 3 3 2 3 2 3 3 2 3 2 3 3 3 3 4 3 4 4 4 4 4 4 4 4 4 4 4 4 3 4 3 3 4 3 3 3 3 3 4 3 4 4 3 5 4 4 5 5 4 6 5 5 5 6 5 6 6 5 6 6 6 6 6 6 6 6 6 6 6 6 7 6 6 6 6 6 7 6 6 6 6 6 6 7 6 6 6 7 6 6 7 6 7 6 7 7 6 7 7 6 7 6 7 7 6 7 0 …
300_42_2 100 100 100 100 0 1 0 1 0 1 0 1 0 0 1 0 0 7 0 0 7 0 7 0 0 7 0 0 0 0 0 0 0 1 0 1 2 1 2 2 1 2 2 2 2 2 2 2 2 2 3 2 3 2 2 2 2 2 3 2 3 2 3 3 2 3 2 3 3 3 2 3 3 3 3 3 3 3 3 3 3 4 3 3 4 3 3 4 3 3 4 4 3 4 3 4 3 4 4 3 4 4 4 3 4 4 3 4 4 4 4 4 4 4 3 4 4 4 4 4 4 4 4 4 4 4 4 4 4 4 4 5 4 4 4 4 4 5 4 4 4 4 5 4 4 5 4 4 5 4 5 4 5 4 4 5 5 4 5 5 5 4 5 4 5 5 5 5 5 5 6 5 6 5 4 6 6 0 7 0 1 0 0 0 0 0 0 0 0 7 0 …
301_42_3 100 100 100 100 0 1 1 1 2 1 1 2 1 0 0 1 1 0 1 0 0 1 0 0 1 7 0 0 1 0 0 0 0 0 0 1 0 0 1 0 0 1 0 0 1 0 0 0 0 1 0 0 0 0 0 0 0 0 1 0 0 0 0 0 1 0 0 0 0 0 0 1 0 0 0 0 0 0 0 0 0 1 0 0 0 0 1 0 1 0 1 1 2 1 2 2 1 2 1 1 2 1 1 0 1 0 1 0 1 0 1 0 1 1 1 1 2 2 2 2 2 2 3 2 3 3 3 3 2 3 3 3 4 3 3 4 4 3 3 4 3 4 4 4 3 4 4 3 4 4 4 4 3 4 4 4 4 4 4 4 4 4 4 3 5 4 4 4 3 5 4 4 4 4 4 5 4 4 5 4 4 4 4 5 4 4 5 4 5 4 5 …
302_43 100 100 100 100 0 1 0 0 0 1 0 0 0 0 1 0 1 0 0 1 1 0 1 0 1 1 1 1 1 1 1 2 1 2 2 2 2 3 2 2 3 3 3 4 3 3 4 3 4 3 3 4 3 3 2 3 3 2 2 2 3 2 3 3 2 3 3 4 3 4 3 4 4 4 3 4 4 4 3 4 4 3 4 4 4 4 3 4 4 4 4 3 4 4 4 3 4 4 3 4 4 3 4 4 3 4 4 3 4 4 3 4 4 3 4 4 4 4 4 4 3 4 4 4 4 4 4 3 4 4 3 4 3 4 3 4 3 4 3 3 3 3 3 3 3 3 3 3 2 4 5 5 6 5 6 6 6 6 6 6 6 6 5 6 6 7 6 6 6 6 6 6 6 7 6 6 6 6 7 6 6 7 6 6 7 6 7 6 7 6 7 6 …
303_44_1 100 100 100 100 0 1 0 0 0 0 0 0 0 0 0 0 0 0 0 0 0 0 0 0 0 0 0 0 0 0 0 0 0 0 0 0 0 0 0 0 0 0 0 0 0 0 0 0 0 0 0 1 0 0 0 1 0 7 0 0 0 0 0 0 0 0 0 0 0 0 0 0 0 1 2 2 1 2 3 2 2 3 2 2 3 2 2 3 2 3 3 3 2 3 3 2 3 3 3 3 3 3 3 4 3 4 3 3 4 3 3 4 3 4 3 3 4 4 3 4 3 4 4 3 3 4 4 3 4 3 4 4 4 3 4 4 4 4 4 3 4 4 4 4 4 4 3 4 5 4 4 4 4 4 4 4 4 4 4 4 4 4 5 4 4 5 4 4 4 5 4 4 5 4 5 4 5 4 4 5 5 4 5 4 5 5 5 4 5 5 5 …
304_44_2 100 100 100 100 0 1 0 0 0 0 1 0 0 0 1 0 0 1 0 0 1 0 1 0 0 1 1 0 1 1 1 1 0 1 1 0 2 1 2 2 1 2 4 3 4 4 4 4 3 4 4 3 4 4 3 4 4 4 3 4 3 4 3 4 3 3 3 3 4 3 3 2 3 3 3 3 3 4 3 3 4 3 3 3 4 3 4 3 3 3 3 4 3 4 3 3 3 3 4 3 4 3 2 3 4 3 3 3 4 3 3 3 4 3 3 4 4 3 4 4 4 5 4 5 4 4 5 4 4 4 4 4 4 4 3 4 3 4 4 3 4 3 4 3 4 4 4 4 4 5 4 5 5 6 5 6 6 5 6 6 6 5 6 6 6 7 6 6 6 6 7 6 6 7 6 6 6 7 6 7 6 7 7 6 7 7 6 7 7 6 7 …
305_44_3 100 100 100 100 0 1 0 0 0 0 0 0 0 0 0 1 0 0 0 1 0 0 1 0 1 0 0 1 0 0 1 1 0 1 1 0 1 0 1 1 0 1 1 1 1 0 1 1 1 1 1 1 1 1 1 2 1 2 1 1 2 1 1 1 2 1 2 1 2 1 2 1 2 1 2 2 1 2 2 2 2 2 1 2 2 2 2 2 2 2 2 4 4 4 5 4 5 4 5 4 5 4 4 5 4 5 4 4 5 4 4 4 4 5 3 4 4 4 5 4 4 4 4 4 4 4 4 4 4 5 4 4 4 4 4 5 4 4 4 4 4 4 5 4 4 4 5 4 4 4 4 4 4 4 4 4 4 5 4 3 4 5 4 4 4 4 4 4 4 4 5 4 4 5 4 5 5 5 6 5 6 6 5 6 6 5 5 5 4 5 4 …
306_45_1 100 100 100 100 0 2 3 2 1 2 1 2 2 1 2 1 2 2 1 1 2 1 2 1 2 1 2 1 2 1 1 2 2 1 1 2 1 2 1 2 1 2 1 2 2 1 2 1 1 2 2 1 2 1 2 1 2 1 2 1 2 1 1 2 1 2 1 2 1 2 1 2 1 1 2 1 1 2 1 2 1 2 2 2 2 2 2 3 2 2 3 3 2 2 2 2 2 2 2 2 2 1 2 1 2 2 2 1 2 2 2 2 2 2 3 3 3 4 3 4 4 3 4 4 4 4 5 4 4 4 4 5 4 4 5 4 5 4 4 5 5 4 5 4 5 4 5 5 4 5 5 5 4 5 5 5 5 5 5 6 5 5 5 5 5 6 5 5 6 6 5 6 5 5 6 6 5 6 6 5 6 5 6 6 6 6 5 6 6 5 6 …
307_45_2 100 100 100 100 0 1 0 0 1 1 1 1 2 1 1 1 2 1 1 1 2 1 2 1 2 2 1 2 1 2 2 1 2 1 2 2 2 2 2 2 1 2 2 2 2 2 2 1 2 2 2 2 2 2 3 2 2 2 2 2 2 2 3 2 2 3 2 2 3 2 2 2 3 2 3 2 2 3 2 3 3 2 3 2 3 2 3 3 3 3 3 3 3 2 3 3 3 3 4 3 3 3 3 3 3 4 3 4 3 4 3 4 3 4 3 4 4 3 4 4 3 4 4 3 4 4 3 4 4 4 4 4 4 4 4 5 4 6 5 6 6 6 5 7 6 6 7 6 6 7 6 6 7 6 6 7 6 6 6 6 7 6 6 6 7 6 6 6 7 6 6 6 7 6 6 7 6 6 6 6 7 6 6 6 7 6 6 6 6 6 6 …
308_47 100 100 100 100 0 1 0 0 0 0 0 1 0 0 1 0 0 0 0 1 0 0 1 0 0 1 0 1 0 1 0 1 1 1 1 1 1 1 1 1 1 1 2 1 2 1 2 2 2 1 2 3 2 2 3 2 3 4 3 3 4 4 3 4 4 3 4 4 4 3 4 3 3 3 3 2 3 3 2 3 3 3 4 4 3 4 4 4 3 5 4 4 4 3 4 4 4 4 4 4 4 4 4 4 4 4 4 4 4 4 4 4 4 3 4 4 4 4 4 4 4 4 4 4 4 4 4 4 3 4 4 4 4 5 4 4 4 4 4 4 5 3 4 4 4 4 4 4 4 4 4 3 4 4 4 3 4 4 3 4 4 3 3 4 4 3 4 5 6 6 5 6 6 7 6 6 6 6 6 7 6 6 6 7 6 6 7 6 7 6 7 6 …
309_48 100 100 100 100 0 1 0 0 0 0 1 0 0 1 0 1 0 0 1 0 1 0 0 1 0 0 1 0 1 0 0 1 0 0 1 0 0 1 0 0 0 1 0 1 0 0 0 1 0 0 1 0 1 0 0 1 1 1 0 1 1 0 1 1 0 0 1 0 0 0 0 1 1 0 0 1 0 0 2 2 2 2 3 2 3 2 3 3 2 4 3 3 3 3 3 4 3 3 3 3 4 3 4 3 4 3 4 3 4 4 3 4 4 3 4 4 3 4 4 4 4 3 4 4 4 4 4 4 4 3 4 4 4 4 4 5 4 4 4 4 4 4 4 4 4 5 4 4 4 4 4 4 5 4 5 4 4 5 4 4 5 5 4 5 4 5 4 5 4 5 5 5 5 5 4 5 5 5 5 5 5 5 5 5 5 6 5 5 5 6 5 6 …
310_49_1 100 100 100 100 0 1 0 1 1 2 1 2 1 2 1 2 2 1 1 2 1 1 1 0 1 0 1 0 0 1 1 0 1 2 1 2 2 1 2 2 2 2 2 2 2 1 2 2 2 2 2 2 2 2 1 2 2 2 2 2 2 1 2 2 2 2 2 1 2 2 2 1 2 2 1 2 2 2 1 2 2 2 2 2 2 2 2 2 2 2 2 2 2 2 2 2 1 2 1 2 2 1 2 2 2 2 2 2 1 1 2 2 4 4 6 5 3 3 4 3 4 5 4 4 4 5 4 4 5 4 5 4 5 4 5 4 4 5 4 5 5 4 5 4 5 5 5 5 5 4 5 5 5 5 5 5 6 5 5 6 5 5 6 5 5 6 5 6 6 5 5 6 6 5 6 5 6 6 5 6 6 5 6 6 5 6 6 5 6 6 6 …
311_49_2 100 100 100 100 0 1 0 0 1 1 1 2 1 2 2 2 1 2 2 2 2 2 2 1 2 2 1 2 1 1 1 1 0 1 0 1 1 1 2 1 2 2 2 2 2 2 2 2 2 2 2 2 3 2 2 2 2 2 3 2 2 2 2 2 2 2 2 2 3 2 2 2 2 2 2 2 2 2 2 2 2 2 2 2 2 2 3 2 2 2 2 2 3 2 2 2 2 2 2 2 2 2 2 2 2 1 2 2 2 1 2 2 2 2 1 2 2 2 2 2 1 2 2 3 4 4 5 4 4 4 4 5 4 5 4 4 5 4 5 4 5 5 5 4 5 4 5 5 5 5 4 5 5 5 5 5 6 5 5 5 5 5 6 5 6 5 5 6 5 6 5 6 6 6 5 6 5 6 5 6 5 6 6 5 6 6 6 6 5 6 6 …
312_49_3 100 100 100 100 0 1 0 0 0 0 0 0 1 0 0 0 1 0 1 0 1 0 0 1 0 1 1 1 1 0 1 1 1 1 1 1 2 2 1 2 2 2 2 2 2 3 2 3 3 3 4 3 4 3 4 3 4 4 3 4 3 3 3 3 3 2 3 2 3 2 3 3 3 3 4 3 4 4 4 4 4 3 4 4 4 3 4 4 4 3 5 4 3 4 4 4 4 4 4 4 4 4 3 4 4 4 4 4 4 4 3 4 4 4 4 4 4 4 4 4 4 4 4 4 4 4 4 4 4 4 4 4 5 4 4 3 4 4 4 3 4 4 4 3 3 4 4 3 4 3 3 4 3 3 4 4 4 6 6 6 6 6 6 6 6 6 7 6 6 6 6 6 7 6 7 6 6 7 6 6 7 6 7 6 7 6 7 7 6 7 7 …
313_49_4 100 100 100 100 0 2 2 2 1 2 1 1 2 1 1 2 1 1 2 1 1 1 2 1 0 1 1 0 1 0 1 1 0 1 1 0 1 0 1 1 1 1 1 1 0 1 2 1 1 0 1 1 1 0 1 1 1 0 1 1 1 1 0 1 0 1 1 1 0 1 1 1 1 2 1 2 2 2 2 2 1 2 2 2 2 2 2 1 2 1 2 1 1 1 2 1 2 1 2 2 2 2 3 2 2 4 3 3 3 4 3 4 4 3 4 4 4 4 4 3 4 4 4 4 5 3 4 4 5 4 4 4 4 4 5 4 5 4 5 4 4 4 5 4 5 5 4 5 4 5 5 4 5 5 4 5 5 5 4 6 5 4 5 5 5 5 5 6 5 5 5 5 5 5 5 5 6 5 6 5 6 5 5 6 6 5 5 6 6 5 6 …
314_49_5 100 100 100 100 0 2 1 2 2 2 3 2 3 2 2 2 2 3 2 2 2 2 2 2 2 2 2 2 2 1 2 2 2 2 1 2 2 2 2 1 2 2 2 1 2 2 2 2 2 2 2 2 2 1 2 2 2 2 1 2 2 2 2 2 1 2 2 2 1 2 2 2 1 2 2 2 2 1 2 2 2 2 2 1 2 2 2 2 2 3 2 2 3 3 3 3 3 3 3 3 2 2 3 2 2 2 2 2 2 2 2 2 2 2 2 2 3 2 3 2 3 4 4 3 4 4 5 4 4 4 5 4 4 4 5 4 4 5 5 5 5 5 5 5 5 5 5 5 6 5 5 5 5 6 5 5 6 6 5 6 5 6 5 6 5 6 6 5 6 6 5 6 6 6 5 6 6 6 6 5 6 6 6 6 6 6 6 6 6 6 6 …
315_49_6 100 100 100 100 0 1 0 0 0 0 1 0 0 0 1 0 1 0 1 0 1 0 1 0 1 0 1 1 1 1 1 1 1 1 1 1 1 1 1 1 2 1 1 1 2 1 1 2 2 1 2 1 1 2 1 2 1 2 1 2 2 1 2 1 2 2 1 2 2 2 2 1 2 2 2 2 2 1 2 2 2 2 2 2 2 2 2 2 2 2 2 2 3 2 2 2 2 2 2 2 3 2 2 2 3 2 2 2 3 2 2 3 2 3 3 2 2 3 3 3 3 3 2 2 3 4 4 4 5 6 6 7 6 6 6 5 5 6 5 5 6 5 6 5 6 5 6 5 5 4 6 5 5 5 5 5 5 6 5 5 5 5 5 5 6 5 5 5 5 6 5 5 5 5 5 6 5 5 5 5 6 5 5 5 5 5 5 5 5 5 5 …
316_49_7 100 100 100 100 0 1 0 0 1 0 0 0 1 0 0 0 1 0 0 1 0 0 0 1 0 1 0 1 0 1 0 1 1 0 1 1 0 1 1 0 1 1 1 1 1 1 1 1 2 1 1 1 2 1 2 1 1 2 2 2 1 2 2 1 2 2 2 2 2 1 2 4 4 5 5 4 4 5 4 4 4 4 4 5 4 4 4 4 4 4 4 5 4 4 4 3 4 4 4 4 3 4 4 3 4 4 4 3 4 4 4 4 4 3 4 4 4 4 4 4 4 4 4 3 4 4 4 4 4 4 4 4 4 4 4 4 4 4 4 4 4 4 4 4 3 4 4 4 4 4 4 4 4 4 4 4 4 5 4 5 5 6 5 5 6 5 5 5 4 5 4 4 4 4 4 4 5 4 4 5 4 4 5 5 5 6 6 6 6 6 6 …
317_50 100 100 100 100 0 1 0 0 0 0 0 0 1 0 0 0 0 0 0 0 0 0 0 0 0 0 0 0 1 0 0 0 0 0 0 0 0 0 0 0 0 0 0 0 0 0 0 0 0 1 0 0 0 0 1 0 0 0 0 0 0 1 7 0 0 0 7 0 0 0 0 0 0 0 7 0 0 7 1 2 2 2 2 3 2 2 2 2 3 2 2 3 2 3 2 3 3 2 3 3 2 3 3 3 3 3 3 2 3 4 3 3 3 3 3 4 3 3 3 4 3 4 3 3 4 4 3 4 3 4 3 4 4 3 4 4 3 4 4 4 4 3 4 4 4 4 3 4 4 4 4 4 4 4 4 4 4 3 4 5 4 4 4 4 4 4 4 4 4 4 4 5 4 4 4 4 5 4 4 5 4 4 4 5 4 4 5 4 4 5 4 5 …
318_51_1 100 100 100 100 0 1 0 1 0 1 1 2 1 2 1 1 1 1 0 1 0 0 1 0 0 0 1 0 1 0 1 0 1 2 1 2 2 2 2 2 3 2 3 3 2 3 3 3 3 3 3 4 3 4 3 3 4 3 3 4 3 3 4 3 4 3 4 4 3 4 4 4 3 4 3 4 4 3 4 4 4 4 4 4 3 4 4 4 4 4 4 4 5 4 4 4 4 4 4 4 4 4 4 5 4 4 5 4 4 4 5 4 5 4 4 5 4 4 5 4 4 5 4 5 5 5 4 5 4 5 5 5 4 5 5 5 5 5 6 5 5 5 5 6 5 5 5 6 5 6 6 5 6 5 6 6 6 5 7 5 6 6 7 0 7 7 1 0 0 0 0 1 0 0 0 1 0 0 0 0 0 0 0 7 0 0 0 7 0 0 7 …
319_51_2 100 100 100 100 2 2 2 2 2 1 2 2 2 2 2 2 2 2 2 2 3 2 2 2 3 2 2 3 2 3 2 2 3 2 2 3 2 2 3 2 3 3 2 3 2 3 2 3 2 3 3 3 3 3 3 2 3 3 3 3 3 3 3 4 3 3 3 4 3 3 3 4 3 4 3 3 4 3 4 3 4 4 3 4 4 3 4 3 4 4 4 3 4 4 4 4 4 4 3 4 4 4 4 4 4 4 4 4 4 4 4 4 4 5 4 4 4 4 4 4 5 4 5 4 5 4 5 5 4 6 5 5 6 6 5 6 6 6 7 6 7 7 7 7 7 0 7 7 7 7 7 7 6 7 6 6 6 6 6 6 6 7 6 7 7 7 7 0 7 0 7 0 7 0 0 7 0 7 0 0 7 0 7 0 7 0 7 0 7 7 0 …
320_52 100 100 100 100 0 1 1 0 1 0 1 1 1 1 2 1 2 1 2 1 1 2 2 1 2 1 2 2 2 1 2 1 2 2 2 2 2 2 2 1 2 2 2 2 2 2 2 2 2 2 2 2 2 2 2 2 2 3 2 2 2 2 2 3 2 2 2 3 2 3 2 2 2 3 2 3 2 3 2 3 2 3 2 3 2 3 3 3 2 2 3 3 3 2 3 3 3 3 3 3 3 3 3 3 3 4 3 3 4 3 3 4 3 4 3 4 3 4 3 4 3 4 4 4 4 3 4 4 3 4 4 4 4 4 4 4 3 4 4 4 4 4 5 4 4 6 7 6 6 6 7 6 7 7 6 7 6 7 6 6 7 6 7 6 6 6 7 6 6 6 6 6 6 6 6 6 6 6 7 6 6 6 6 7 6 6 6 6 6 7 6 6 …
321_54_1 100 100 100 100 0 1 0 0 0 0 1 1 0 0 1 0 1 0 1 0 0 1 1 1 1 1 1 0 1 1 2 1 1 1 1 1 1 1 2 1 2 1 2 1 1 2 1 2 2 1 1 2 2 1 2 2 1 2 2 1 2 2 2 2 1 2 2 2 2 2 1 2 2 2 2 1 2 2 2 2 2 2 2 2 2 2 2 2 2 2 3 2 2 2 2 2 3 2 2 3 2 2 2 3 3 2 3 2 3 2 3 3 3 2 3 3 2 3 3 4 3 3 3 4 4 5 6 6 5 5 6 6 5 5 6 6 5 6 6 5 6 6 5 5 5 6 5 5 6 5 5 5 6 5 5 5 5 6 6 5 5 6 5 5 5 6 5 6 5 6 5 6 5 5 6 5 6 5 5 6 5 5 5 6 5 5 5 5 6 5 6 …
322_54_2 100 100 100 100 0 1 0 0 0 1 0 1 1 0 0 1 0 1 0 1 1 1 1 1 1 0 1 1 1 1 0 2 1 1 1 2 2 1 2 1 2 1 2 1 2 2 1 2 1 2 1 2 1 2 2 1 2 2 1 2 2 2 2 2 2 1 2 2 2 2 2 1 2 2 2 2 2 2 2 2 2 3 2 1 3 2 2 2 2 2 3 2 2 2 2 3 2 2 2 3 2 3 2 2 3 2 3 3 2 2 3 2 3 3 2 3 3 2 3 3 2 3 3 3 3 3 3 4 3 2 3 4 3 4 3 4 4 4 4 6 6 6 6 6 6 7 6 6 6 6 6 6 6 5 6 6 5 6 6 6 5 6 6 5 6 6 5 5 6 5 5 6 5 5 5 6 5 6 5 6 5 6 6 5 6 6 6 5 6 5 6 …
323_55 100 100 100 100 0 1 0 1 1 1 1 1 1 1 2 1 1 1 0 1 0 1 0 0 1 0 0 1 1 1 1 1 2 1 2 2 2 2 1 2 2 1 2 2 2 1 2 2 2 1 2 1 2 2 1 2 1 2 2 1 2 2 2 1 2 1 2 1 2 1 2 2 1 2 1 2 2 2 2 1 2 2 1 2 2 1 2 1 2 1 2 2 1 2 1 2 1 2 2 2 1 2 3 4 3 4 4 3 4 4 4 4 4 4 4 4 4 4 4 4 4 4 5 4 4 5 4 4 4 5 4 5 4 4 5 4 5 4 4 5 5 4 5 4 5 5 5 4 5 5 5 5 5 5 5 5 5 5 5 5 5 6 5 6 5 6 5 6 5 5 6 5 6 5 6 5 6 6 5 6 6 5 6 6 6 5 6 6 6 6 6 6 …
324_57 100 100 100 100 0 1 0 0 0 0 0 0 1 0 0 1 0 0 0 1 0 0 1 0 0 0 1 0 1 1 0 1 0 0 1 1 0 1 1 0 1 1 0 1 1 1 0 1 1 1 1 1 1 2 1 1 1 1 2 1 1 2 1 1 2 1 2 1 2 1 2 1 2 2 1 2 2 1 2 2 2 2 1 2 2 2 2 1 2 2 2 2 2 2 2 3 2 2 2 3 4 3 5 5 5 5 5 6 5 5 4 5 5 4 5 5 4 5 4 5 4 4 4 5 4 4 4 4 4 4 4 4 4 4 5 4 4 4 5 4 4 5 4 4 4 5 4 4 5 4 4 5 4 4 5 4 4 5 4 4 5 4 4 5 4 5 4 4 4 5 4 4 5 4 5 4 5 4 5 5 5 6 6 5 6 6 6 5 6 5 5 5 …
325_58_1 100 100 100 100 7 2 2 3 2 2 2 2 3 2 2 2 2 2 1 2 2 2 2 2 1 2 2 2 2 1 2 1 2 1 1 2 1 1 2 1 1 2 1 2 1 2 1 2 2 2 1 2 1 2 1 2 1 2 1 2 2 1 1 2 2 1 2 1 2 1 1 2 1 2 1 2 1 2 1 2 2 1 2 1 2 2 2 2 2 2 2 3 2 3 3 2 3 2 2 3 2 2 2 2 2 2 1 2 2 2 2 2 2 2 3 2 3 2 3 4 3 4 4 4 3 4 4 4 5 4 4 5 4 4 5 4 4 5 4 5 5 5 4 5 5 5 5 4 5 5 5 5 5 5 5 6 5 5 5 5 6 5 6 5 5 5 6 5 6 5 6 6 5 6 5 6 5 6 6 5 6 6 6 5 6 6 6 6 6 5 6 …
326_58_2 100 100 100 100 0 1 0 0 1 0 0 0 1 0 0 0 1 0 0 1 1 0 0 1 0 1 0 1 1 0 1 1 0 1 1 1 0 1 1 1 1 1 1 1 1 1 1 1 2 1 1 2 1 1 2 1 2 1 1 2 1 1 2 1 2 2 1 2 1 2 2 2 2 2 2 2 2 2 2 2 2 2 2 2 2 3 2 2 2 3 2 3 3 3 4 3 4 4 3 4 5 4 4 4 5 4 5 4 5 5 4 5 4 5 4 5 4 4 4 4 4 3 4 4 4 4 4 4 4 4 5 4 5 4 5 5 5 5 5 5 5 5 5 5 5 5 5 5 6 5 4 6 5 5 5 5 5 5 4 5 5 5 5 5 5 5 5 5 5 5 5 6 5 5 5 5 5 4 5 5 4 5 4 5 4 5 4 4 4 5 4 …
327_59 100 100 100 100 0 1 0 0 0 1 0 0 1 0 0 0 1 0 1 0 1 0 0 1 0 1 1 0 1 1 0 1 0 1 1 1 1 1 1 1 1 1 1 2 1 1 1 1 2 1 2 1 2 1 2 1 2 1 2 2 1 2 2 1 2 1 2 2 1 2 2 2 1 2 2 1 2 2 2 1 2 2 2 2 2 2 2 2 1 2 2 2 2 2 2 3 2 2 2 2 2 2 3 2 2 3 2 2 3 2 2 3 2 2 3 2 3 2 3 3 2 2 3 3 2 4 3 3 4 5 4 3 2 6 6 6 5 6 5 4 6 6 6 5 6 5 6 5 6 5 6 5 5 5 5 5 4 5 5 5 5 5 6 5 5 5 5 5 5 5 5 6 5 5 4 6 5 5 4 6 5 5 6 5 5 5 5 5 5 5 5 5 …
328_60 100 100 100 100 0 1 0 0 1 0 0 1 0 1 0 1 1 1 1 1 1 0 2 1 1 1 1 2 1 1 2 1 2 1 2 1 2 1 2 2 1 2 2 1 2 2 1 2 2 2 2 1 2 2 2 2 2 2 1 2 2 2 2 2 2 2 2 2 2 2 2 2 2 2 2 2 2 2 3 2 2 2 2 3 2 2 2 2 3 2 2 3 2 2 2 3 2 3 2 3 2 2 3 3 2 3 2 3 2 3 3 2 3 3 3 3 3 3 3 4 3 3 3 4 3 3 4 3 3 4 5 4 4 4 6 6 6 6 6 6 7 6 6 6 6 6 6 6 6 6 6 6 5 6 6 6 6 5 6 5 5 6 6 5 6 5 6 6 5 6 6 6 5 6 6 6 5 6 6 6 5 6 6 5 6 6 6 5 6 6 5 6 …

## Sheet: B6N-cauda
1_BB1 100 100 100 100 0 1 1 2 2 2 1 2 3 2 1 2 1 1 1 1 2 1 1 0 1 1 0 0 1 0 1 0 0 1 0 0 0 0 0 0 1 0 0 0 0 1 0 0 1 0 0 0 0 0 1 0 0 1 1 0 0 0 0 0 1 0 0 1 0 1 0 0 0 1 0 1 0 0 0 0 1 1 1 1 0 2 1 2 1 2 2 2 2 2 2 1 1 1 0 2 1 1 0 0 1 2 1 1 0 1 2 1 1 2 2 2 2 2 3 2 3 2 2 3 3 4 3 3 2 3 4 3 3 3 3 3 3 3 3 4 3 3 3 3 4 4 4 3 4 4 4 3 4 5 4 4 4 4 3 5 4 4 4 5 4 5 4 4 4 4 5 5 4 5 4 5 4 4 5 5 5 4 5 5 5 5 4 5 4 5 5 4 5…
2_BB2 100 100 100 100 0 1 0 0 0 0 1 0 0 0 1 1 0 1 0 0 0 7 7 0 0 7 0 7 0 0 0 0 0 0 0 1 0 1 1 1 1 1 1 0 1 1 1 2 1 0 1 2 1 2 1 0 1 1 1 0 2 1 1 1 1 1 1 1 1 0 0 1 2 1 1 1 1 2 1 1 0 1 1 1 1 1 0 0 0 1 0 0 1 0 0 1 0 0 0 1 0 2 2 2 3 2 3 2 4 3 3 3 4 3 3 3 4 3 4 4 3 4 4 3 5 3 3 3 3 4 4 4 4 4 3 4 4 4 4 4 5 4 4 4 4 4 4 4 4 4 4 4 4 4 4 4 5 3 5 4 4 4 4 4 4 4 5 5 4 4 4 4 5 4 4 4 4 5 4 4 5 4 4 5 4 5 5 4 5 5 5 5 6…
3_BB3_1 100 100 100 100 0 2 3 2 2 1 1 2 1 1 3 1 2 1 2 1 1 2 2 2 1 0 1 1 2 1 1 0 2 1 2 1 1 1 1 2 2 1 1 1 1 1 1 1 2 1 1 2 1 1 1 2 1 1 1 1 1 1 1 0 2 1 1 1 1 2 1 1 2 2 2 2 2 2 2 3 2 2 2 3 3 2 2 2 3 2 2 2 2 1 2 2 3 2 2 2 2 3 2 3 2 4 3 2 4 3 4 3 4 4 4 4 3 4 4 4 3 4 5 4 3 4 5 4 4 4 4 5 4 4 4 5 5 4 4 4 4 5 5 5 4 5 5 5 5 4 6 5 6 5 5 5 5 5 5 6 5 6 5 6 6 5 5 6 5 6 6 6 5 6 6 5 5 6 6 6 6 6 6 5 6 6 6 6 6 6 6 6…
4_BB3_2 100 100 100 100 0 1 0 0 0 1 0 0 0 1 0 1 0 0 1 1 0 0 1 1 1 1 1 1 1 1 2 1 1 1 2 2 2 1 2 1 2 1 2 2 1 2 1 2 2 2 1 2 2 1 1 2 2 1 2 2 2 2 2 2 2 2 2 2 2 2 2 2 2 2 2 3 2 2 2 2 3 2 2 3 2 2 2 2 2 2 2 2 3 2 3 2 3 2 2 2 3 3 2 3 2 2 3 3 3 2 3 3 3 3 3 3 3 3 4 3 4 4 4 4 4 3 4 3 4 4 4 4 4 4 4 4 4 5 4 3 2 4 6 6 7 7 7 7 7 6 6 7 6 7 6 6 6 6 6 5 5 6 6 6 6 6 5 5 6 5 5 6 6 5 5 6 6 5 6 5 5 6 6 6 5 5 6 6 5 5 6 5…
5_BB5 100 100 100 100 0 1 2 3 2 1 0 2 2 2 2 2 2 2 1 2 2 2 3 2 2 2 2 2 2 2 2 3 3 3 2 2 2 3 2 3 2 3 2 3 2 3 2 3 3 2 3 3 2 3 3 2 2 3 3 3 2 2 2 2 2 2 4 4 3 3 3 3 3 2 3 4 3 4 3 3 3 2 4 4 3 3 3 4 4 3 3 3 4 3 3 4 4 3 4 3 4 3 4 3 4 4 3 4 4 4 3 4 4 4 4 4 4 4 3 4 5 4 3 4 3 4 6 7 5 4 4 4 4 5 4 4 4 4 4 5 4 4 4 4 4 5 4 5 5 5 4 6 5 5 5 5 5 5 6 5 6 5 5 6 6 5 5 6 6 6 6 6 6 6 6 7 7 6 7 7 7 0 7 7 0 7 7 0 7 0 0 7 7…
6_BB6 100 100 100 100 0 2 2 1 2 1 0 1 1 2 1 1 2 1 1 1 0 0 1 1 0 1 0 1 0 1 0 0 0 1 0 0 0 0 1 0 0 0 0 0 7 0 2 2 1 1 0 0 1 2 1 0 0 0 1 0 1 1 1 0 1 0 1 1 0 0 2 1 0 1 0 1 1 1 1 1 2 1 1 2 2 2 1 2 2 2 2 2 2 2 2 2 1 1 0 1 2 1 2 2 2 1 2 1 2 2 2 2 2 1 3 2 3 2 4 3 2 4 3 2 3 3 2 3 3 4 4 3 4 3 4 4 4 3 4 4 3 4 4 4 3 4 4 3 5 4 4 4 4 4 5 4 4 4 4 4 4 4 5 4 4 5 4 5 4 5 4 5 5 5 4 5 5 4 5 6 5 4 6 5 4 5 5 5 6 5 5 5 5…
7_BB7_1 100 100 100 100 0 1 0 0 1 1 1 0 1 2 1 0 0 1 0 1 1 0 1 1 1 1 2 1 2 1 1 1 1 2 1 2 1 1 1 1 2 2 1 2 2 2 1 2 1 1 2 1 2 2 2 1 1 2 2 2 1 1 2 2 2 1 2 1 2 2 2 2 1 3 2 1 2 2 2 2 2 2 2 3 2 2 3 2 2 2 1 3 2 3 2 2 2 2 2 2 3 2 2 3 2 3 2 3 2 3 2 3 2 3 2 3 3 2 2 3 4 3 2 3 4 4 3 3 4 3 4 3 3 4 3 4 3 4 4 4 3 4 4 4 5 3 3 4 4 4 4 5 4 4 5 5 4 6 5 5 5 6 5 6 6 6 6 6 6 5 6 5 5 4 6 7 6 6 6 6 6 5 6 5 5 6 6 6 6 5 6 7…
8_BB7_2 100 100 100 100 6 1 0 2 1 0 0 1 1 1 2 2 1 0 1 1 1 2 1 2 1 2 1 2 2 2 1 2 2 1 2 2 1 2 2 1 2 2 2 2 1 2 2 2 2 2 2 2 2 2 2 2 2 2 1 2 2 3 2 2 3 2 2 2 2 2 2 2 2 2 3 2 2 3 2 2 3 2 3 2 3 2 2 3 2 3 3 2 2 2 3 3 3 2 3 2 3 3 3 3 2 3 3 3 3 3 4 3 3 3 4 3 3 3 2 4 3 4 3 3 3 4 3 3 4 3 3 4 3 4 4 4 4 4 4 4 4 4 5 4 4 4 4 4 5 4 4 4 5 5 5 4 5 4 5 5 5 5 5 6 6 6 6 6 6 6 6 7 6 6 7 6 6 7 6 5 6 7 6 5 6 6 5 6 6 6 6 6…
9_BB8 100 100 100 100 0 1 0 0 0 0 0 0 0 0 1 0 0 0 1 0 0 1 0 1 0 1 0 1 0 0 1 0 0 1 0 1 0 1 1 1 1 1 0 1 1 2 1 1 2 1 0 1 1 1 1 1 2 1 1 2 1 0 1 2 1 1 2 2 2 1 2 2 1 2 2 2 1 2 3 2 1 2 4 3 4 6 5 5 4 4 5 5 4 4 4 4 4 4 4 4 4 5 4 4 3 4 4 4 4 4 4 3 3 3 4 4 4 3 4 3 3 4 4 4 4 3 4 4 4 3 4 4 4 4 3 4 4 4 3 4 4 4 4 3 4 4 3 4 3 4 4 4 3 4 3 4 4 4 4 4 3 4 5 4 5 4 5 5 5 6 5 5 5 4 5 5 4 5 4 4 4 4 4 4 5 4 4 4 5 4 5 5 5…
10_BB9 100 100 100 100 0 1 0 0 0 0 1 1 0 1 1 0 1 1 1 1 1 2 2 2 2 2 1 2 2 1 0 0 1 0 0 0 0 0 1 0 0 1 1 1 2 1 2 2 2 2 2 2 2 1 2 1 3 2 2 2 2 2 3 2 3 2 2 2 3 2 3 2 3 2 3 3 3 3 4 3 3 4 3 3 4 4 3 4 4 3 4 3 4 4 4 3 4 4 4 3 4 4 4 4 3 4 4 4 4 4 4 4 4 4 4 5 4 4 4 4 4 4 4 4 4 4 4 5 4 4 4 4 5 4 4 4 5 4 4 4 5 4 4 5 4 4 5 4 4 5 4 5 5 5 5 4 4 5 4 5 5 4 5 6 5 5 5 5 5 5 4 6 5 4 5 5 5 6 5 5 4 5 6 5 5 6 5 5 5 6 6 6 …
11_BB10 100 100 100 100 0 1 0 1 1 1 1 2 1 0 1 0 0 1 1 1 0 1 1 0 1 0 1 0 1 0 0 1 0 1 0 1 0 1 0 1 0 1 1 0 1 0 1 1 0 1 1 1 0 0 1 0 0 0 1 1 0 0 0 1 0 0 1 0 0 0 0 1 0 0 0 0 0 7 0 1 2 2 2 2 3 2 3 3 3 3 3 4 3 2 3 4 3 3 3 3 4 3 4 3 4 3 3 4 3 4 4 3 4 3 3 4 3 4 3 4 3 4 4 4 3 4 4 4 4 3 4 4 4 4 4 4 4 3 4 4 4 4 4 5 4 4 4 4 4 4 4 3 5 4 4 4 4 4 4 4 4 5 4 4 5 4 4 4 5 4 4 5 4 5 4 4 5 5 4 4 5 5 4 5 5 5 5 5 4 5 5 5…
12_BB11_1 100 100 100 100 7 1 0 0 1 2 1 3 2 1 3 2 2 3 2 3 2 4 3 3 2 2 3 2 1 2 2 2 2 3 2 3 2 2 2 2 2 2 2 2 3 2 2 2 2 3 2 2 2 3 2 3 2 2 3 2 2 2 3 2 3 2 3 3 2 3 3 4 3 2 3 3 3 3 3 3 3 3 4 3 3 3 3 4 3 3 4 3 3 3 4 4 3 4 4 3 3 4 4 3 4 4 4 3 4 4 4 4 3 4 3 4 4 4 4 4 4 4 3 4 4 4 4 4 4 5 4 4 5 4 4 5 4 5 4 4 5 5 4 5 4 6 5 5 5 4 5 4 6 5 5 4 5 5 5 5 5 6 6 5 6 6 6 6 7 6 7 7 7 0 7 0 7 7 0 7 0 0 0 7 6 7 0 7 7 6 5…
13_BB11_2 100 100 100 100 0 1 0 0 0 0 0 0 0 1 0 0 1 0 0 1 0 0 1 0 1 0 0 1 0 1 1 0 1 1 0 2 1 0 1 1 1 2 2 1 0 2 2 2 1 1 2 2 2 2 2 2 3 5 5 5 3 4 4 4 4 4 4 4 4 3 4 4 4 4 3 4 3 3 3 3 3 3 3 3 3 3 3 3 4 3 3 3 4 3 4 3 4 3 4 3 4 3 3 3 4 3 3 3 3 3 3 3 3 2 2 3 3 2 3 2 3 3 3 3 3 4 3 4 3 4 4 4 5 4 4 5 4 5 5 5 5 6 5 5 5 6 5 4 4 4 4 4 4 4 4 4 4 4 4 4 5 5 5 4 6 5 6 5 6 6 6 5 6 6 6 5 6 6 6 5 6 6 6 6 6 6 6 6 6 6 7…
14_BB11_2 100 100 100 100 0 1 0 0 0 1 1 1 1 1 0 0 0 1 0 0 0 7 0 1 0 0 0 0 0 0 0 1 0 1 0 1 1 2 1 2 2 2 2 2 2 2 2 2 2 2 2 3 2 2 2 2 2 2 3 2 3 2 2 3 2 2 2 3 2 3 2 2 3 3 2 3 3 3 3 4 3 3 3 3 3 3 3 4 3 4 3 4 3 4 3 4 3 4 4 3 4 4 4 3 4 4 4 3 4 4 4 4 4 4 4 3 4 4 5 4 4 4 4 4 4 4 3 5 4 4 4 4 4 5 4 4 4 4 4 5 4 5 4 4 5 4 5 4 5 4 5 4 5 4 4 5 4 5 5 5 4 5 6 5 5 5 6 5 5 5 5 4 5 6 7 6 5 4 4 6 6 7 6 0 0 7 0 0 0 0 0…
15_BB12 100 100 100 100 0 1 0 0 0 1 1 1 1 1 0 0 0 1 0 0 0 7 0 1 0 0 0 0 0 0 0 1 0 1 0 1 1 2 1 2 2 2 2 2 2 2 2 2 2 2 2 3 2 2 2 2 2 2 3 2 3 2 2 3 2 2 2 3 2 3 2 2 3 3 2 3 3 3 3 4 3 3 3 3 3 3 3 4 3 4 3 4 3 4 3 4 3 4 4 3 4 4 4 3 4 4 4 3 4 4 4 4 4 4 4 3 4 4 5 4 4 4 4 4 4 4 3 5 4 4 4 4 4 5 4 4 4 4 4 5 4 5 4 4 5 4 5 4 5 4 5 4 5 4 4 5 4 5 5 5 4 5 6 5 5 5 6 5 5 5 5 4 5 6 7 6 5 4 4 6 6 7 6 0 0 7 0 0 0 0 0 0…
16_BB13 100 100 100 100 0 1 0 0 1 0 1 0 1 0 1 0 0 1 0 0 0 0 1 0 1 0 1 0 1 0 0 1 0 1 0 1 0 1 1 1 1 0 1 1 1 0 1 1 1 0 1 2 1 1 2 1 2 1 0 1 1 2 1 0 1 1 2 1 1 0 2 1 2 1 2 2 3 3 3 3 4 4 4 4 4 4 4 5 4 6 5 4 5 4 4 5 4 4 5 4 4 3 4 4 4 4 4 3 3 4 3 3 3 4 4 3 4 3 4 3 3 4 4 3 4 4 4 3 4 3 3 4 4 4 3 3 4 3 3 3 4 3 3 4 3 3 4 3 4 3 3 4 4 3 4 4 4 3 4 5 4 4 4 4 4 4 5 4 5 5 5 4 5 5 4 5 5 4 5 4 4 4 5 4 4 4 4 4 4 4 5 4…
17_BB14 100 100 100 100 0 1 1 2 2 2 2 1 1 1 0 1 0 0 0 1 1 1 1 1 2 2 1 2 2 2 1 1 1 1 0 1 0 1 0 1 0 1 0 1 0 1 1 2 1 2 1 2 2 2 2 2 3 2 3 2 2 3 2 2 3 3 2 3 3 3 3 3 2 3 3 3 2 3 3 3 2 3 3 3 4 4 3 4 4 3 4 4 3 4 4 4 4 3 4 4 4 4 4 4 4 4 4 4 4 4 4 5 4 4 4 5 4 4 5 4 4 4 5 4 4 4 5 4 4 4 5 4 4 4 4 4 5 4 5 4 5 5 5 5 6 5 6 5 6 6 6 6 6 6 6 5 6 7 6 6 5 6 6 6 6 6 6 6 6 6 6 6 6 6 6 6 6 6 6 6 6 6 7 6 6 6 6 6 7 6 6 7…
18_BB17 100 100 100 100 0 2 2 2 2 2 2 3 3 2 2 3 2 3 2 2 2 2 2 2 2 2 2 2 2 2 1 2 2 2 2 1 2 2 2 2 1 2 2 2 2 2 2 2 2 2 2 2 1 2 2 2 2 2 1 2 2 2 2 3 2 1 2 2 2 2 2 2 2 1 2 2 2 2 2 2 2 1 2 2 2 2 2 2 3 2 3 2 2 4 3 3 3 4 3 4 3 3 3 2 3 2 2 2 3 2 2 2 2 3 2 2 3 3 2 3 3 3 3 4 4 4 4 4 4 5 5 4 5 4 5 4 4 4 5 4 4 4 4 5 5 4 5 5 4 5 5 6 5 5 5 6 5 5 6 6 6 5 6 5 6 6 6 6 5 6 6 5 7 6 5 6 6 6 6 5 7 6 6 6 5 6 6 7 6 6 6 6…
19_BB18 100 100 100 100 0 1 0 1 1 1 0 1 0 1 1 0 1 1 1 0 2 1 1 1 1 1 1 1 2 1 2 1 2 1 2 2 1 2 2 3 2 2 1 2 2 3 2 3 3 2 3 2 2 3 2 2 2 2 3 2 2 2 2 2 3 2 3 2 2 3 3 2 3 2 2 3 2 3 3 3 3 2 3 4 3 2 3 2 3 3 3 3 2 4 4 3 4 3 3 3 3 3 4 4 4 3 4 3 3 4 4 3 3 3 4 3 4 3 3 4 3 4 4 3 4 4 4 4 4 5 4 3 4 4 5 4 4 4 4 4 4 5 4 4 4 4 4 4 5 4 6 0 7 6 6 6 7 7 7 0 7 6 7 7 7 6 6 7 6 6 7 6 7 5 7 6 6 6 6 6 7 6 6 7 6 6 6 6 7 6 7 6…
20_BB19 100 100 100 100 0 1 0 0 0 0 0 1 7 0 0 1 0 0 0 0 1 0 1 0 0 0 1 1 0 0 1 0 0 1 0 1 0 0 1 0 1 1 0 1 1 1 0 1 1 1 0 1 1 1 1 2 1 1 1 1 1 1 2 1 1 1 2 2 2 1 2 1 2 2 2 2 1 2 2 2 2 2 2 3 2 2 2 2 3 2 2 2 3 2 3 3 3 2 3 3 4 3 2 3 4 3 4 4 4 4 4 4 4 4 4 4 4 4 4 5 4 4 4 5 4 4 4 4 4 4 4 4 4 3 4 5 4 4 4 4 5 4 5 4 5 5 4 5 5 6 5 5 5 6 5 5 4 5 5 6 5 4 5 5 5 6 5 6 5 5 6 5 5 5 5 5 6 5 5 5 6 5 4 6 5 4 5 4 5 4 5 4…
21_BB20_1 100 100 100 100 0 2 3 2 1 1 0 1 2 2 1 2 2 1 2 2 2 3 2 1 2 2 2 2 2 2 2 2 2 2 2 3 1 2 2 3 2 2 2 2 3 2 2 3 2 2 2 2 3 2 3 2 2 3 2 3 2 3 2 3 2 3 3 2 2 2 3 3 3 2 3 3 3 2 4 3 2 3 2 4 3 3 3 3 3 3 3 2 3 3 3 4 3 4 3 3 4 3 4 4 3 3 4 4 3 4 3 4 3 3 4 4 4 4 4 4 4 4 5 4 4 5 4 3 4 5 5 4 4 6 5 4 5 4 4 4 5 5 5 5 5 5 6 5 5 5 6 6 5 6 7 6 6 6 7 7 6 7 6 7 7 7 6 7 6 6 6 6 6 6 6 6 6 6 5 6 6 6 6 7 6 6 7 7 7 7 7…
22_BB20_2 100 100 100 100 0 1 2 1 1 1 2 2 2 2 1 0 2 1 1 2 2 1 2 2 2 2 1 2 3 2 1 2 2 3 2 2 2 2 2 2 2 2 2 2 2 3 2 2 2 2 3 2 2 1 3 2 2 3 3 2 3 2 2 1 2 4 3 2 2 3 2 2 3 2 3 2 2 3 2 3 2 3 2 2 3 3 2 3 3 3 2 3 3 3 3 3 3 3 3 3 3 3 3 4 4 3 4 4 3 4 3 4 4 3 4 5 4 3 4 4 4 5 4 4 5 4 4 4 5 4 5 5 4 5 5 4 5 5 4 5 6 6 5 6 6 6 5 6 7 6 6 6 6 6 6 6 6 6 6 5 6 6 6 6 5 6 6 6 6 6 6 6 6 7 6 6 7 7 6 7 7 7 7 7 6 7 7 6 7 0 7…
23_BB21_1 100 100 100 100 0 1 0 0 0 0 0 0 1 1 0 1 0 1 1 1 1 1 1 1 2 1 2 1 2 1 2 1 2 1 2 1 2 2 1 2 2 2 1 2 2 2 2 2 2 1 2 2 2 1 2 2 2 2 2 2 2 2 2 2 1 2 3 2 2 2 2 3 2 2 2 3 2 2 2 2 3 2 3 2 2 2 3 2 3 2 2 3 2 2 3 3 2 2 3 2 3 2 3 3 2 3 3 2 3 3 3 3 3 3 3 3 3 4 3 3 3 4 3 4 3 4 4 3 4 3 4 4 3 4 4 3 4 4 4 4 4 4 4 3 5 6 6 6 7 6 6 0 7 6 7 6 6 6 7 6 6 7 6 6 6 6 6 6 6 6 6 6 6 6 5 6 6 5 6 6 6 5 6 6 5 6 6 6 6 6 5…
24_BB21_2 100 100 100 100 0 1 0 0 0 0 0 0 0 1 0 0 0 1 0 0 0 1 0 0 1 0 0 1 0 0 1 0 1 0 1 0 1 2 1 1 1 1 2 1 1 2 1 2 2 2 2 1 2 2 2 2 2 2 2 2 2 2 3 2 3 2 3 4 3 4 3 3 4 4 4 3 4 4 3 5 3 4 4 4 3 4 3 3 3 2 3 3 2 3 2 3 3 4 4 4 3 4 4 4 4 4 4 4 4 5 4 4 4 5 4 4 4 4 4 4 5 4 4 4 3 4 4 4 5 4 4 4 4 4 5 4 4 4 3 5 4 4 5 4 4 4 4 5 4 4 5 4 4 4 4 5 3 4 5 4 4 3 5 3 4 3 4 4 4 3 3 4 4 3 2 3 4 4 4 6 5 4 6 6 6 7 6 6 6 6 6…
25_BB22 100 100 100 100 0 1 0 1 1 1 0 0 1 1 0 0 1 1 0 1 1 0 1 0 1 1 0 0 1 1 0 1 0 1 0 1 0 1 1 1 1 0 1 1 1 1 1 0 1 1 0 1 1 1 0 0 1 0 0 0 0 0 0 0 0 0 7 0 0 0 7 7 0 0 7 6 0 0 7 0 1 1 3 2 2 2 2 2 2 3 2 2 3 3 2 3 3 3 4 3 2 3 2 4 3 3 4 4 3 3 4 3 3 4 3 3 4 3 4 4 3 4 3 4 4 3 4 3 4 4 4 4 3 4 4 3 4 4 4 4 4 3 4 4 4 4 4 4 4 4 4 4 4 4 4 4 4 4 4 4 4 4 4 4 4 5 5 4 4 4 4 4 5 4 4 4 5 4 5 4 5 4 4 5 4 4 5 4 5 5 5 4…
26_BB23_1 100 100 100 100 0 1 0 1 1 1 1 1 2 1 1 2 1 1 2 2 2 1 2 3 1 2 2 2 2 2 2 1 2 3 2 3 2 3 2 2 2 3 3 2 2 3 3 2 3 2 3 3 3 2 3 3 3 3 2 4 3 3 3 3 3 3 4 3 3 3 3 3 4 3 3 4 3 4 3 4 3 4 3 4 3 4 3 4 3 4 4 4 3 4 3 4 4 3 4 3 4 4 4 4 3 4 4 4 4 4 4 4 4 4 4 4 4 4 4 4 4 4 4 4 4 5 4 5 3 4 4 4 5 4 4 4 5 5 4 5 4 5 5 4 5 5 4 6 5 5 5 5 5 6 5 4 6 6 5 6 5 5 4 6 6 6 0 0 0 1 0 1 0 1 0 0 0 0 0 0 0 0 7 0 7 0 0 7 7 7 7…
27_BB23_2 100 100 100 100 0 1 1 1 1 2 2 1 2 2 2 1 2 2 2 2 2 2 2 3 2 3 2 2 2 3 2 3 2 1 2 2 1 2 2 2 2 1 2 2 2 2 2 1 2 2 2 2 2 2 2 2 2 2 2 2 2 1 2 3 2 2 1 2 2 2 2 2 2 1 2 2 2 2 2 2 1 2 2 2 2 2 2 2 2 1 2 3 2 3 2 3 3 4 4 3 4 3 4 3 3 3 3 2 3 2 2 2 2 3 2 2 3 2 3 2 3 4 4 3 4 4 4 5 4 4 5 4 5 4 4 5 4 5 4 5 4 5 5 4 4 6 5 5 4 5 6 5 5 6 5 6 5 6 6 6 5 6 6 6 5 6 6 5 6 6 6 6 6 6 6 6 6 6 5 6 6 6 6 6 6 6 7 6 6 6 6…
28_BB24_1 100 100 100 100 0 1 0 0 0 0 0 0 0 0 0 1 0 1 0 0 0 1 0 1 0 1 1 1 0 1 0 1 1 1 0 0 1 0 1 1 0 0 1 1 1 1 1 1 1 1 2 1 2 1 2 2 2 1 2 2 2 1 2 2 2 2 2 2 2 3 2 2 2 3 2 2 2 3 3 2 3 2 3 3 4 4 4 4 4 4 4 4 4 4 5 4 4 5 4 4 4 4 4 4 4 3 4 3 3 4 3 4 3 4 4 4 4 4 4 5 5 5 4 5 4 5 4 5 5 5 5 4 5 5 4 5 5 5 5 4 5 5 4 5 5 4 5 4 5 5 4 5 5 5 5 4 6 5 5 5 5 5 4 4 5 4 4 5 5 4 4 5 6 5 4 3 4 4 5 5 4 5 4 6 7 7 5 5 6 0 0…
29_BB24_2 100 100 100 100 7 2 1 2 2 2 2 2 2 1 2 1 1 1 1 2 1 2 1 1 2 1 1 1 0 1 0 0 1 0 1 0 0 1 1 1 0 0 1 2 1 1 1 0 1 0 1 1 1 0 1 0 2 1 0 1 1 1 1 0 0 1 1 1 1 0 0 2 1 0 1 1 1 1 2 2 2 2 2 2 2 3 2 2 2 2 2 2 2 2 1 2 1 1 2 1 2 1 2 1 0 2 2 2 2 2 2 2 3 2 4 3 4 4 3 2 3 3 3 4 3 2 3 4 4 4 4 3 4 4 3 4 4 3 4 5 4 4 4 5 4 5 4 5 4 4 5 4 5 5 5 4 4 5 6 5 4 4 5 6 5 5 4 5 5 6 5 5 5 5 5 6 5 5 5 6 5 5 6 5 5 6 5 5 6 6 6…
30_BB24_3 100 100 100 100 0 1 0 1 2 1 1 2 1 2 1 2 1 2 1 1 1 1 0 1 1 0 0 0 1 0 1 0 2 1 2 2 1 2 1 2 2 2 2 2 2 2 2 1 2 2 2 2 2 2 2 1 2 2 2 2 2 2 2 1 2 2 1 2 2 2 2 2 2 2 1 2 2 2 2 2 1 2 2 2 2 2 2 2 2 2 1 2 1 2 2 2 1 2 2 1 1 2 2 1 1 1 2 1 0 0 1 0 2 1 0 0 1 7 1 2 2 2 3 5 4 3 4 3 4 5 4 4 4 3 4 5 4 3 4 5 4 5 4 4 4 4 4 4 4 4 4 5 4 5 4 4 4 4 5 5 5 4 4 4 5 5 4 5 5 4 4 5 5 5 5 4 5 5 5 5 5 5 5 6 5 4 5 6 6 5 5…
31_BB24_4 100 100 100 100 0 1 0 0 0 0 0 2 1 0 1 0 1 1 0 1 1 2 1 1 1 1 2 2 2 1 2 1 1 2 2 2 2 2 2 2 3 2 3 3 3 3 3 4 3 3 4 3 4 3 3 2 3 2 3 2 2 2 2 2 3 2 2 3 2 3 3 4 4 4 3 4 4 3 4 4 4 4 3 4 4 4 4 4 4 4 3 4 4 4 3 4 4 4 3 4 3 4 3 4 4 4 3 4 4 4 4 3 4 4 3 4 4 3 4 4 4 4 4 3 4 4 4 4 4 3 3 4 4 3 3 3 3 4 3 4 3 3 2 4 4 3 3 2 2 3 2 4 6 6 6 6 5 6 5 6 5 6 6 6 6 6 6 6 7 6 6 6 6 6 6 7 6 6 6 7 6 6 7 6 6 7 6 6 7 6 7…
32_BB24_5 100 100 100 100 0 1 0 0 0 1 0 7 0 1 0 1 0 0 1 1 0 1 0 1 0 1 1 1 0 1 1 0 1 1 1 1 1 2 1 0 1 2 1 1 1 1 1 2 1 2 1 2 1 2 1 1 2 1 2 2 1 2 1 2 1 2 2 1 2 1 2 2 2 1 2 2 2 2 1 2 1 2 2 2 2 2 2 2 2 2 2 2 2 2 2 2 2 2 2 2 2 2 2 3 2 2 2 2 2 2 2 2 3 2 2 3 2 3 3 2 3 2 4 3 4 4 3 3 2 3 4 3 4 3 3 4 4 4 3 4 4 4 3 4 4 4 4 4 4 4 4 5 4 5 5 6 5 5 6 5 6 6 6 6 5 5 5 5 6 5 4 5 4 5 4 5 5 5 6 5 6 6 5 6 6 6 6 6 6 6 6…
33_BB25_1 100 100 100 100 0 1 1 0 0 1 0 0 1 1 0 1 0 1 2 1 1 0 0 0 1 2 1 0 0 1 2 1 1 1 1 1 1 1 1 2 1 1 1 1 1 2 2 1 2 1 2 1 2 2 2 1 1 1 2 2 2 1 2 2 2 1 2 1 2 2 2 1 2 2 2 2 2 2 1 2 2 2 2 2 2 2 2 2 2 2 2 2 2 2 2 2 2 2 3 2 2 2 3 2 2 3 2 3 2 3 3 2 3 3 3 3 3 4 4 3 3 4 4 3 4 3 4 3 4 4 4 4 3 4 4 4 4 4 5 5 4 5 6 5 5 6 6 5 5 6 5 6 6 5 6 6 5 6 5 5 4 5 4 5 4 5 4 5 5 5 5 6 6 6 6 6 6 6 6 6 5 6 7 6 6 6 6 6 6 5 6…
34_BB25_2 100 100 100 100 0 1 0 0 0 1 1 1 0 1 0 1 1 0 1 1 1 2 1 2 1 2 1 2 1 2 1 1 2 2 1 2 1 2 2 2 3 2 2 3 3 3 3 3 4 3 4 3 4 3 3 3 3 2 2 3 2 2 2 3 2 2 3 2 2 3 4 4 3 3 4 4 4 4 3 4 4 3 4 4 4 3 4 4 3 4 4 4 5 3 4 4 3 4 4 4 4 3 4 4 4 4 4 4 4 4 3 4 3 4 4 4 3 4 4 4 4 4 4 4 4 3 4 4 4 4 4 3 4 3 5 3 3 4 4 3 3 2 3 4 3 3 3 3 2 2 2 4 3 2 2 3 4 4 5 6 5 5 6 6 6 6 6 5 6 7 6 5 6 7 6 6 6 6 6 6 6 7 6 6 6 6 6 6 7 6 7…
35_BB25_3 100 100 100 100 0 1 0 0 0 0 1 0 0 1 0 0 0 0 0 0 0 0 1 0 1 0 1 0 0 0 1 0 0 1 0 0 0 0 1 0 0 1 0 0 0 0 0 1 0 1 0 1 0 0 0 1 0 0 0 1 0 0 0 1 7 0 7 0 0 0 0 0 7 0 7 0 0 0 7 7 7 0 0 1 2 2 3 2 2 2 3 3 2 2 2 2 4 3 2 4 3 2 2 2 3 2 3 3 3 4 3 3 2 2 3 4 3 3 3 3 4 3 3 4 3 2 4 4 3 3 4 4 3 4 3 4 4 3 5 3 3 4 4 4 3 4 4 4 4 3 4 4 4 4 3 4 4 4 3 4 4 4 4 4 4 3 4 4 5 4 4 4 4 4 4 4 4 4 5 4 4 4 5 4 4 5 4 4 4 4 5…
36_BB25_4 100 100 100 100 0 2 2 1 1 2 2 1 3 1 1 0 2 1 1 1 0 1 2 1 1 1 1 0 1 2 1 0 0 1 0 1 2 1 0 0 1 1 1 1 1 1 0 1 1 0 1 1 1 0 0 1 1 1 0 1 1 1 0 1 1 1 1 0 0 1 0 1 1 1 0 2 2 1 2 2 2 2 2 2 3 2 2 2 3 2 1 2 1 1 1 2 1 2 1 1 1 2 2 1 2 2 1 2 3 2 2 3 3 3 3 3 4 4 3 3 3 4 4 3 4 4 4 4 4 4 3 4 4 4 4 3 4 4 4 4 4 5 3 4 5 4 4 5 5 4 5 4 5 5 5 4 5 4 5 4 5 5 5 4 5 5 5 6 5 5 5 5 5 5 5 5 5 6 5 6 5 6 5 5 5 6 6 5 6 6 5…
37_BB25_5 100 100 100 100 7 2 2 3 3 3 3 2 2 2 2 4 5 3 3 2 1 1 7 2 2 3 2 2 4 4 4 3 2 1 0 1 3 2 2 2 1 1 0 1 1 2 1 0 2 2 2 1 3 1 2 1 3 2 2 1 2 2 1 2 2 3 2 2 4 3 2 3 2 2 3 3 2 4 3 2 3 4 3 3 4 4 3 3 4 4 4 3 4 4 3 4 4 4 4 5 4 4 4 4 4 4 4 5 4 3 4 4 4 5 4 5 4 3 5 5 4 3 4 5 5 5 4 4 4 4 4 5 3 4 4 4 5 4 5 6 5 6 7 6 6 6 7 6 6 6 7 6 6 7 6 6 7 6 7 6 7 7 6 6 7 7 6 7 7 7 7 0 0 7 6 6 7 7 6 0 0 7 7 7 1 7 7 6 0 0 1…
38_BB25_6 100 100 100 100 7 1 0 0 0 0 0 1 0 0 0 0 0 0 0 1 0 1 0 1 0 0 0 0 1 0 1 0 0 1 1 0 1 0 1 0 1 0 1 1 1 1 0 1 1 0 1 2 1 1 1 1 0 2 1 2 1 1 0 2 1 2 1 1 2 2 1 2 1 1 1 2 1 2 2 1 2 1 2 1 2 2 2 2 1 2 1 2 2 2 2 1 2 2 2 2 2 3 2 3 2 3 2 2 2 3 3 2 3 3 3 2 3 3 3 4 3 3 2 3 3 4 4 3 4 4 4 4 4 5 4 5 4 5 6 5 5 5 5 5 4 5 4 5 4 5 4 4 4 4 4 4 5 4 5 5 4 5 6 5 6 6 6 5 6 5 6 6 6 5 5 6 5 6 6 5 5 6 5 6 6 5 5 6 5 6 5…
39_BB25_7 100 100 100 100 0 1 0 0 1 2 2 3 2 3 2 3 2 2 3 2 2 3 2 2 2 2 1 3 1 2 2 2 2 1 2 2 2 2 2 2 1 2 2 2 2 2 2 2 3 2 2 1 2 2 2 3 2 2 2 2 2 2 2 2 2 2 2 2 2 2 2 1 2 2 2 2 2 2 2 2 2 2 2 2 2 2 2 3 3 3 3 4 3 4 4 3 3 3 3 3 3 2 2 2 3 2 2 2 3 2 2 3 2 3 2 2 3 3 4 4 3 4 4 5 5 4 4 5 4 4 4 4 5 5 5 5 5 4 4 6 5 5 4 5 5 5 6 6 6 6 5 4 6 5 6 6 6 5 6 6 6 7 5 6 6 5 6 6 6 5 6 6 6 7 6 6 6 6 6 6 6 6 6 7 6 6 6 6 7 6 6…
40_BB25_8 100 100 100 100 0 3 1 1 2 2 1 0 0 1 0 1 2 1 2 1 1 2 2 2 1 2 1 0 2 2 2 2 2 2 2 1 2 2 1 2 3 2 2 1 1 2 3 2 2 1 2 2 2 2 2 2 2 2 2 3 2 2 2 2 3 1 2 3 2 2 2 3 2 2 2 2 3 2 3 2 2 3 2 3 2 3 3 3 3 2 3 2 3 3 2 3 3 2 4 3 2 3 4 3 4 3 4 3 2 3 3 5 3 4 4 4 3 4 3 4 5 4 4 4 4 3 5 4 4 4 5 4 4 4 4 5 5 4 4 5 6 5 7 6 6 6 6 6 7 6 6 6 7 6 6 7 6 6 5 5 6 5 5 6 5 5 6 5 6 6 6 7 6 6 6 7 7 7 6 7 6 7 7 7 7 6 7 6 7 6 7…
41_BB26_1 100 100 100 100 0 1 0 1 0 2 1 0 2 1 2 1 2 1 1 2 1 2 1 2 2 2 2 2 2 2 2 2 2 2 2 2 2 3 2 2 3 2 3 3 2 3 2 3 3 3 2 3 2 3 3 3 3 2 2 3 3 3 3 3 3 3 4 3 3 3 4 3 4 3 3 3 4 3 4 4 3 4 3 4 4 4 3 4 3 4 4 4 3 4 4 4 4 3 4 4 4 3 4 4 4 4 4 4 4 4 4 4 3 5 4 4 4 4 4 4 4 4 4 4 4 4 4 4 5 4 4 4 5 4 4 4 4 5 4 5 4 5 4 4 5 4 5 5 4 5 6 5 5 4 4 4 6 5 5 5 6 0 0 1 0 0 7 1 0 0 0 7 0 0 0 7 0 1 7 7 7 0 0 7 7 7 7 0 7 7 6…
42_BB26_2 100 100 100 100 0 1 0 0 0 1 0 1 0 1 0 1 0 1 1 1 1 0 1 2 1 1 1 1 0 1 2 1 1 1 1 2 1 2 1 1 1 2 1 2 1 2 1 2 1 2 1 2 2 1 1 2 2 2 2 1 2 1 2 2 2 2 1 2 2 2 2 1 3 2 2 2 2 1 2 2 2 2 2 3 2 2 2 2 2 2 2 2 2 2 3 2 2 2 3 2 2 3 2 3 2 3 2 2 3 2 3 3 2 3 2 3 3 2 3 3 2 3 3 3 3 2 4 3 3 3 3 4 3 3 3 4 4 3 4 4 4 6 7 6 6 7 6 6 6 7 6 6 6 6 5 6 6 6 6 5 6 6 6 6 5 6 5 6 5 5 5 6 5 5 5 4 5 5 5 5 5 5 5 5 4 6 5 5 6 5 5…
43_BB27_1 100 100 100 100 0 1 0 0 0 0 0 0 1 0 0 0 1 0 0 0 1 0 1 0 0 1 0 1 0 1 0 1 0 1 1 1 1 1 1 0 1 1 1 1 0 2 1 1 1 1 1 2 1 2 1 1 1 1 2 1 2 1 1 2 2 1 1 2 2 1 2 1 2 1 2 2 2 1 2 2 2 1 3 2 1 2 2 2 1 2 2 2 1 2 2 3 2 2 2 2 2 2 2 3 3 2 4 3 2 3 3 2 3 2 3 3 3 3 4 3 3 3 3 4 3 4 4 4 4 5 4 4 6 5 4 5 5 5 5 5 5 5 5 4 5 5 4 4 4 4 4 4 5 4 4 5 5 5 6 5 6 6 6 6 6 5 6 6 6 6 5 6 6 5 6 6 5 6 6 5 6 6 6 6 5 6 5 6 6 6 6…
44_BB27_2 100 100 100 100 0 1 0 0 0 0 0 0 1 0 0 0 1 0 0 0 1 0 1 0 0 1 0 1 0 1 0 1 0 1 1 1 1 1 1 0 1 1 1 1 0 2 1 1 1 1 1 2 1 2 1 1 1 1 2 1 2 1 1 2 2 1 1 2 2 1 2 1 2 1 2 2 2 1 2 2 2 1 3 2 1 2 2 2 1 2 2 2 1 2 2 3 2 2 2 2 2 2 2 3 3 2 4 3 2 3 3 2 3 2 3 3 3 3 4 3 3 3 3 4 3 4 4 4 4 5 4 4 6 5 4 5 5 5 5 5 5 5 5 4 5 5 4 4 4 4 4 4 5 4 4 5 5 5 6 5 6 6 6 6 6 5 6 6 6 6 5 6 6 5 6 6 5 6 6 5 6 6 6 6 5 6 5 6 6 6 6…
45_BB27_3 100 100 100 100 0 2 2 2 1 2 2 2 2 2 2 2 1 0 2 1 1 1 2 2 2 1 1 1 2 1 1 1 1 1 0 0 1 1 0 1 0 1 1 0 0 1 1 0 1 1 0 1 1 0 1 1 1 0 2 1 0 1 0 2 1 1 1 1 1 0 1 2 1 0 0 1 1 1 2 1 1 2 1 1 2 2 1 2 2 2 2 2 1 2 2 2 2 2 2 2 2 2 2 2 2 2 2 1 2 2 2 3 2 2 3 3 3 3 3 4 3 3 3 3 3 4 3 4 3 4 3 3 4 4 5 4 3 3 4 5 4 4 4 4 3 5 5 4 4 4 5 5 5 4 5 4 5 4 6 5 5 4 5 5 4 6 5 5 5 5 5 5 6 5 5 6 5 5 6 5 6 5 6 5 5 6 6 5 6 5 6…
46_BB27_4 100 100 100 100 0 1 0 0 0 0 0 1 1 0 0 1 1 1 1 1 0 1 2 1 1 0 2 1 2 2 2 1 1 2 1 2 1 2 2 2 2 2 2 2 3 4 3 3 3 4 3 4 3 3 2 3 4 3 2 2 2 2 2 2 2 2 2 2 2 3 2 2 3 3 4 3 4 4 4 4 3 4 4 4 4 4 4 4 4 4 4 4 4 4 4 5 4 3 4 4 4 3 4 4 4 4 4 4 4 4 3 4 4 4 4 4 3 4 4 4 4 4 4 4 3 5 4 3 5 4 4 4 4 4 4 3 4 3 4 4 3 4 3 4 3 3 4 4 3 3 3 3 4 4 3 3 2 4 6 6 5 6 6 6 6 6 6 5 6 6 7 6 6 6 6 6 7 6 6 6 6 7 6 6 7 6 7 7 6 6 6…
47_BB29 100 100 100 100 0 1 1 2 2 2 1 1 0 2 1 2 2 1 2 1 2 2 1 2 2 2 2 1 2 2 2 2 2 2 2 2 2 2 1 2 3 2 2 2 2 2 2 2 2 2 2 2 2 2 2 3 1 3 2 2 2 2 2 3 2 2 2 2 2 3 2 3 2 3 2 2 3 2 2 3 3 2 3 3 3 2 3 2 3 4 3 2 2 3 3 3 3 3 3 3 3 3 4 3 3 3 4 3 3 4 3 4 4 3 4 4 4 4 4 4 3 4 4 4 4 4 4 3 4 5 4 4 4 4 4 5 4 4 4 4 4 4 5 4 4 4 4 5 4 4 4 4 5 4 5 5 5 5 5 6 6 6 6 6 6 6 6 6 7 6 6 6 6 7 6 6 6 6 6 6 6 7 6 6 6 5 6 6 6 6 6 6…
48_BB30 100 100 100 100 0 1 0 0 1 0 0 1 0 0 0 0 0 0 0 7 0 0 7 0 0 0 0 0 0 1 0 1 1 1 1 2 1 1 2 2 1 2 1 1 1 2 2 2 2 2 2 2 2 2 2 2 2 2 2 2 2 2 2 3 2 3 2 2 2 3 3 3 3 3 2 3 3 3 3 3 2 3 3 3 4 3 3 4 3 3 3 4 3 3 4 3 3 4 4 4 3 4 3 4 4 3 4 3 4 4 4 3 4 4 4 4 3 4 3 4 4 4 4 3 4 3 4 4 4 4 5 4 4 4 4 5 4 4 4 4 4 4 4 5 4 4 4 4 4 4 5 4 4 5 4 4 4 5 4 4 5 4 5 5 4 5 4 5 5 5 5 5 4 6 5 5 5 4 5 5 6 6 5 6 6 6 6 7 7 1 0 0…
49_BB31_1 100 100 100 100 0 1 1 0 2 2 1 1 2 2 1 1 1 2 2 1 1 1 1 1 0 1 0 0 0 0 1 0 1 0 1 0 1 2 2 1 2 2 2 2 2 2 2 1 2 2 2 2 2 2 2 2 2 1 2 2 1 3 1 2 2 1 2 2 2 1 2 2 2 2 1 2 2 1 2 3 2 1 2 2 2 2 2 2 2 2 2 2 2 1 2 1 2 2 1 1 2 1 2 1 2 1 1 1 1 0 1 1 0 1 1 2 1 4 4 3 3 4 5 4 4 3 4 4 4 5 4 4 4 5 4 5 4 4 4 4 5 4 5 4 5 4 4 4 5 4 5 4 5 4 5 4 5 5 4 5 4 5 5 5 5 5 4 5 5 5 5 5 5 5 6 5 5 5 5 5 6 5 5 6 5 6 5 5 6 5 5…
50_BB31_2 100 100 100 100 0 1 0 0 1 0 0 1 0 1 1 1 1 0 1 1 1 1 0 1 1 2 1 1 0 1 2 1 2 1 1 1 1 2 1 1 2 1 2 1 2 1 2 1 1 2 1 1 2 1 1 2 2 1 2 2 2 1 2 1 3 2 2 2 1 2 1 2 2 1 2 2 2 2 2 2 1 2 2 2 2 2 2 2 2 2 2 2 2 2 3 2 1 3 3 2 2 2 2 2 2 3 2 2 3 2 3 3 2 3 2 3 2 4 3 3 3 1 3 3 5 7 6 6 6 5 6 6 5 6 6 6 7 6 5 5 5 6 5 5 6 5 5 5 5 5 4 4 5 5 4 5 4 5 4 5 5 5 5 4 5 5 5 5 4 5 5 5 5 5 5 5 5 4 5 5 5 4 5 4 6 5 5 4 5 5 6…
51_BB31_3 100 100 100 100 7 1 0 0 0 0 1 0 0 1 0 1 0 0 0 1 0 1 0 0 0 1 0 1 0 0 1 0 1 0 0 1 1 1 0 1 0 1 1 0 1 1 1 0 1 2 1 1 1 1 2 1 0 2 1 1 2 1 2 1 2 2 1 2 2 2 2 2 2 2 2 3 2 2 2 3 2 2 2 2 2 3 3 2 3 3 3 4 4 3 4 4 4 4 4 4 4 4 5 4 4 4 4 4 4 5 4 4 4 3 4 3 4 3 3 3 4 3 4 4 4 4 4 5 4 5 4 5 4 5 5 4 5 4 5 5 4 4 5 5 5 4 5 4 5 5 5 4 4 6 5 4 5 4 5 4 5 5 4 5 4 5 5 5 4 5 5 5 5 5 5 5 5 5 4 5 4 4 5 4 4 4 4 5 4 4 4…
52_BB32 100 100 100 100 0 1 0 0 1 0 1 0 1 0 0 1 0 0 0 0 0 0 0 7 0 1 7 0 0 0 0 1 0 1 0 1 0 1 2 1 1 1 2 1 1 2 1 1 2 1 1 2 1 2 1 1 1 2 2 1 0 1 1 2 1 1 2 1 1 2 1 1 2 1 2 2 1 2 1 1 1 1 1 1 0 0 1 0 1 1 0 1 0 0 1 0 0 0 0 1 0 1 1 0 2 2 2 3 3 3 3 3 4 3 2 4 4 3 4 3 3 3 4 4 3 4 4 4 3 4 4 3 4 4 4 4 3 4 5 4 4 3 4 4 4 4 4 4 4 4 4 5 4 4 4 4 4 4 5 4 4 4 4 5 4 4 5 4 5 4 5 4 5 4 5 4 4 5 5 5 4 5 5 4 5 5 5 4 5 5 4 6…
53_BB33_1 100 100 100 100 0 1 0 0 0 0 1 0 0 1 1 1 1 1 0 1 0 1 1 2 1 1 2 1 2 1 1 2 2 2 1 2 1 2 2 2 3 3 3 3 3 4 3 4 4 3 2 4 4 3 3 3 3 2 3 2 2 3 2 2 3 2 3 3 3 4 3 4 4 4 4 4 4 4 4 4 4 3 4 4 4 4 4 4 4 4 4 4 3 4 4 4 4 4 3 3 4 4 4 4 4 3 5 3 4 4 4 3 4 4 4 4 4 3 4 4 3 5 4 4 5 3 4 4 4 4 4 4 3 4 4 3 4 4 4 3 3 3 4 4 4 4 4 5 6 5 5 6 6 6 6 6 6 6 7 6 6 7 6 6 7 6 7 7 6 6 6 6 7 6 7 7 6 6 7 6 7 6 7 7 0 7 7 7 6 6 7…
54_BB33_2 100 100 100 100 0 1 2 1 2 1 2 1 1 2 1 1 0 2 1 2 1 1 1 0 1 1 1 1 0 1 1 0 0 1 1 1 0 1 1 0 0 1 2 1 1 0 1 1 1 0 1 1 1 1 1 0 0 1 0 2 1 1 0 1 0 1 1 1 0 0 1 1 2 1 1 2 2 2 2 2 2 2 2 3 2 2 2 2 2 2 2 1 1 1 2 2 1 1 1 2 2 1 2 1 2 2 2 2 3 2 3 4 3 3 3 4 3 2 3 4 4 4 3 3 4 3 4 4 4 3 3 4 4 4 4 5 4 4 4 4 4 5 4 5 4 4 4 5 5 5 4 5 5 4 5 5 5 4 5 4 5 5 4 5 6 5 5 5 5 5 6 5 5 5 5 5 6 5 5 6 5 6 5 6 5 6 6 5 5 5 6…
55_BB33_3 100 100 100 100 0 1 1 0 0 0 2 1 0 0 0 0 0 1 1 1 1 0 1 2 1 1 0 2 1 2 2 2 1 2 2 2 3 2 3 3 2 3 3 3 3 2 3 3 3 2 2 3 2 2 2 2 2 1 2 3 2 2 3 2 2 3 3 3 3 4 4 3 4 4 4 3 3 4 3 4 3 3 4 4 4 3 3 4 3 4 4 3 4 3 3 4 4 4 3 3 3 4 3 3 4 4 4 3 4 3 4 4 4 3 2 4 3 3 5 3 3 2 4 3 3 4 3 2 3 2 3 4 4 3 4 3 4 6 7 6 5 4 4 6 5 6 6 6 5 6 6 7 6 6 6 6 6 6 6 6 5 7 6 7 6 6 6 6 6 6 7 6 6 6 6 6 7 7 6 7 5 7 7 6 6 7 7 6 6 7 6…
56_BB33_4 100 100 100 100 0 1 0 1 0 2 1 1 1 0 2 1 1 0 0 1 0 0 0 0 0 0 0 0 0 0 0 1 0 1 0 2 1 2 1 2 2 2 2 2 2 1 2 2 2 2 1 3 2 3 1 2 4 3 2 2 3 2 2 3 4 3 2 4 3 3 2 3 4 3 4 3 4 3 3 4 4 3 4 3 5 3 4 3 4 3 4 3 4 4 5 4 3 4 3 4 4 4 4 4 4 4 4 4 4 4 4 4 4 4 5 4 4 4 4 4 4 4 5 5 4 4 4 4 4 5 3 5 4 4 5 4 4 4 5 5 4 5 4 4 5 4 5 5 5 4 4 5 5 5 5 5 6 5 4 4 5 6 6 5 5 4 5 5 5 6 6 6 6 5 6 5 5 7 7 7 0 0 1 1 0 0 0 0 0 0 0…
57_BB34 100 100 100 100 0 1 0 0 0 0 0 0 1 0 0 0 0 0 1 0 1 0 0 1 0 0 1 0 1 0 0 1 1 0 1 0 0 1 0 1 1 1 1 0 1 1 1 1 1 1 1 2 1 1 2 1 2 1 2 2 1 2 2 2 2 2 2 2 2 2 2 2 3 2 2 3 2 3 3 3 2 4 3 2 3 3 3 3 4 3 4 4 4 4 4 5 4 4 4 4 5 4 4 4 4 4 3 4 4 3 4 3 4 4 3 4 4 4 4 4 4 5 4 4 4 5 4 4 5 4 4 5 5 4 4 4 5 4 5 5 4 5 4 4 5 4 6 5 5 4 4 5 5 5 4 6 5 4 5 5 4 5 4 5 6 5 5 4 5 6 5 5 5 6 5 5 5 4 4 6 5 5 4 4 5 5 4 4 5 5 4 5…
58_BB35 100 100 100 100 0 1 0 0 0 0 1 0 0 1 1 2 2 2 1 2 2 2 2 1 2 2 2 1 1 2 2 2 1 2 2 1 2 2 1 2 2 1 2 2 1 2 2 1 2 2 2 2 2 1 2 2 3 2 1 2 3 2 2 2 3 2 2 3 3 2 3 3 2 3 4 3 2 3 3 3 2 3 2 3 3 3 3 3 4 4 4 3 4 4 4 5 4 4 3 4 4 4 4 4 5 4 3 4 5 4 4 4 5 5 4 4 5 4 4 4 4 4 4 4 4 4 4 4 3 4 3 3 5 3 4 3 2 4 3 3 3 4 3 4 5 4 5 6 6 6 6 6 6 6 6 6 6 7 6 6 7 7 6 6 7 6 7 6 6 7 6 6 6 6 7 6 6 6 7 6 6 6 6 7 6 7 6 6 6 7 7 6…
59_BB36_1 100 100 100 100 0 1 0 1 0 0 0 2 1 0 0 2 1 1 1 1 1 1 0 1 0 0 0 0 1 0 1 2 1 1 1 2 1 1 2 2 1 2 2 2 2 2 2 3 3 2 3 3 3 4 3 4 3 4 3 3 4 3 4 3 3 3 3 3 2 2 3 2 1 3 2 2 2 3 2 3 2 3 4 3 4 3 4 4 4 4 4 4 4 4 5 4 5 4 3 4 4 3 3 4 4 4 3 4 5 4 4 4 4 4 4 4 4 4 4 4 4 3 4 4 4 5 3 3 3 4 4 5 4 3 4 4 4 4 3 4 4 3 4 3 3 4 3 3 3 4 3 2 3 4 3 2 2 3 2 4 5 4 6 5 6 5 6 5 6 5 6 5 5 5 6 6 6 5 6 6 6 6 6 6 6 6 6 7 6 6 7…
60_BB36_2 100 100 100 100 0 1 1 0 2 2 1 1 2 1 2 2 1 1 0 1 1 0 1 0 0 1 0 0 1 0 0 1 1 1 2 2 2 1 2 2 3 2 3 2 2 2 2 3 2 2 2 3 3 2 3 3 2 3 3 2 3 4 3 3 3 3 4 4 4 3 3 4 3 4 4 4 4 4 4 4 3 4 4 4 4 4 4 4 5 4 4 4 4 3 4 4 5 4 4 4 5 4 4 4 5 4 4 4 4 4 5 4 5 4 4 5 4 4 5 5 4 4 5 4 5 5 4 5 5 4 4 4 5 5 4 5 6 5 5 4 5 5 5 5 5 5 5 5 5 6 5 5 6 6 5 6 5 4 6 5 6 5 6 5 5 6 6 7 5 5 6 6 6 6 7 7 7 1 0 0 0 1 1 7 0 1 0 0 1 1 0…
61_BB36_3 100 100 100 100 0 1 0 2 1 2 3 3 2 2 2 2 3 2 3 2 3 2 2 3 2 3 4 3 2 3 2 3 2 3 2 3 3 3 3 2 3 4 3 4 3 2 3 2 4 4 3 3 3 3 4 3 4 3 4 3 4 3 4 3 4 3 3 3 4 3 4 4 4 3 4 3 4 4 4 4 3 4 4 4 4 3 4 4 4 4 4 4 4 4 4 3 4 5 4 4 4 3 4 4 4 4 5 3 5 4 4 4 4 4 4 4 4 4 4 5 4 4 5 4 5 4 4 5 4 5 5 5 6 5 5 5 6 5 7 6 5 6 5 6 6 6 6 6 6 6 6 6 6 6 6 6 7 7 6 7 0 7 7 0 7 0 7 0 0 7 7 0 0 7 7 7 7 7 7 6 7 6 7 7 7 7 0 7 0 0 0…
62_BB37_1 100 100 100 100 0 1 0 0 0 0 1 0 0 0 1 0 0 0 1 0 2 1 2 2 1 2 2 2 3 2 2 2 2 2 2 2 1 2 2 1 1 1 2 1 1 0 2 1 2 1 2 2 2 2 3 2 2 3 3 2 3 2 3 2 3 3 2 2 3 3 2 3 2 2 3 3 2 2 3 2 3 2 3 3 2 2 2 3 2 3 2 3 2 3 2 3 3 2 3 2 3 2 3 2 3 2 3 2 2 2 2 3 2 2 3 2 1 1 2 2 3 2 2 1 2 3 3 4 5 5 5 5 4 5 5 4 5 4 4 6 5 5 5 5 6 5 4 5 6 5 6 6 5 5 5 6 5 4 5 6 6 5 6 5 6 6 6 5 6 5 6 6 5 6 6 5 6 6 6 6 6 6 6 6 6 6 6 5 6 7 6…
63_BB37_2 100 100 100 100 0 1 0 0 0 0 0 0 1 0 1 0 1 1 0 0 2 2 1 1 2 4 3 5 3 4 4 3 3 4 3 3 3 3 3 3 2 3 4 3 2 2 3 2 3 2 3 2 3 2 3 2 3 3 2 3 2 3 3 3 3 3 3 2 3 3 3 2 2 3 3 3 3 2 3 2 3 2 3 3 3 2 3 3 3 2 2 3 3 3 3 4 4 4 3 4 5 4 4 4 4 5 4 3 4 4 4 3 3 4 3 3 4 3 3 3 4 3 4 3 4 4 4 4 4 5 5 6 5 6 6 5 5 6 6 5 6 6 6 6 5 6 6 5 6 6 6 6 6 5 6 7 6 5 6 7 6 6 7 6 7 6 6 7 6 7 6 7 6 7 6 7 6 7 7 7 6 6 7 7 6 0 7 7 6 7 7…
64_BB37_3 100 100 100 100 0 1 0 0 1 0 7 0 1 0 0 1 0 0 0 0 0 1 0 0 1 0 1 1 0 0 1 1 0 0 1 0 1 1 1 0 1 1 0 1 1 1 1 1 1 1 1 1 1 1 1 1 2 1 1 2 1 1 2 1 1 2 1 0 2 1 2 2 2 1 2 1 2 2 1 2 1 2 2 1 2 2 2 2 2 1 2 2 3 1 2 2 2 2 2 2 2 2 2 2 2 3 3 2 3 1 3 3 5 4 5 4 5 5 4 5 4 6 5 5 5 5 5 5 4 6 5 4 4 5 4 4 4 4 5 4 4 4 5 4 5 4 5 4 5 5 4 4 5 4 4 5 4 5 4 4 4 5 4 5 4 5 4 5 4 3 5 4 5 5 4 4 5 4 4 4 5 4 4 4 5 4 4 5 4 5 5…
65_BB37_4 100 100 100 100 0 1 0 0 0 0 0 0 1 0 0 0 1 0 0 0 0 0 1 0 0 2 1 0 0 0 1 0 1 1 0 2 4 3 2 3 3 2 3 4 3 3 4 3 4 3 3 3 4 3 3 3 2 3 4 3 2 3 2 2 3 3 3 2 3 3 3 2 3 3 3 3 2 4 3 3 3 2 3 3 3 3 3 3 3 3 2 3 3 3 3 3 3 3 2 3 3 3 3 3 4 3 4 4 3 4 5 4 5 4 4 5 4 4 5 4 4 4 3 4 3 4 4 3 4 3 4 3 4 3 4 4 3 4 4 4 4 5 5 4 6 5 6 6 6 6 5 5 6 6 6 6 5 5 6 6 6 6 6 6 6 6 6 6 6 6 6 6 6 6 6 7 6 6 7 6 7 6 7 7 6 7 6 7 7 7 7…
66_BB38_1 100 100 100 100 0 1 0 1 0 0 0 0 0 0 0 1 1 0 1 1 7 1 3 3 3 2 4 4 3 3 3 2 3 4 4 3 4 3 3 3 3 2 3 3 3 2 2 4 3 2 2 2 3 2 3 3 2 3 3 2 3 2 3 3 3 2 3 2 2 3 3 2 3 3 3 3 3 2 3 2 3 2 3 3 2 3 3 3 2 3 2 3 3 4 3 3 4 4 4 4 4 4 4 5 4 4 4 4 4 4 4 3 3 4 3 4 3 3 4 3 3 4 3 5 3 4 4 5 4 4 6 5 5 5 5 5 6 5 5 5 5 6 6 5 7 5 6 5 6 5 6 6 5 6 6 6 6 6 6 7 6 6 6 7 6 7 6 6 7 6 7 6 7 7 6 7 6 7 7 7 6 7 7 6 7 7 7 7 7 7 7…
67_BB38_2 100 100 100 100 6 1 3 3 2 1 1 7 1 3 2 2 2 2 2 2 2 3 2 2 2 3 2 2 2 2 2 2 3 2 3 2 3 2 2 3 2 2 3 2 3 2 3 2 2 3 3 2 3 3 2 3 3 3 3 3 2 3 3 3 3 3 3 3 3 3 3 3 4 3 3 3 3 4 3 4 3 4 3 4 3 4 3 4 3 4 4 3 4 4 4 3 4 3 4 4 4 4 4 3 4 4 4 3 4 4 5 4 3 4 4 4 4 5 4 4 5 5 4 4 5 4 5 5 4 5 5 5 5 5 5 6 5 6 5 5 5 6 5 5 6 6 6 6 6 6 7 7 6 7 0 7 0 0 7 7 7 7 7 0 7 7 6 7 6 6 6 6 6 6 6 6 6 7 7 7 7 0 0 0 7 0 7 0 0 0 0…
[truncated: 259 more rows]

## Sheet: B6Nacrosomereaction(-)
1 100 100 100 100 0 1 0 0 1 0 0 7 0 1 0 1 0 1 1 0 1 0 0 2 1 0 1 0 1 1 0 1 1 1 1 1 1 1 1 1 2 1 1 1 2 1 1 1 2 1 2 1 1 2 1 2 2 1 2 2 2 1 2 1 2 2 2 1 2 2 2 1 2 2 2 2 2 2 2 2 1 2 2 2 1 2 3 2 2 2 2 2 1 2 2 2 3 2 2 2 2 2 2 2 2 2 2 2 2 3 3 2 2 3 2 3 2 2 3 2 3 2 3 2 3 2 4 3 3 3 3 4 3 3 4 4 4 3 4 3 4 4 4 4 4 3 4 4 4 4 3 4 4 4 4 4 4 4 4 5 4 6 5 5 6 5 6 6 6 5 6 6 6 5 6 6 5 5 6 6 5 4 5 5 4 5 4 6 5 6 5 6 6 6 6…
[truncated: 48 more rows]

[truncated: 1 more sheets: B6Nacrosomereaction(+)]
